# Supplementary material for: Genes associated with chloroplasts and hormone-signaling, and transcription factors other than CBFs are associated with differential survival after low temperature treatments of Camelina sativa biotypes
Source: PLoS One. 2019 May 31;14(5):e0217692. doi: 10.1371/journal.pone.0217692 (PMC6544293; doi:10.1371/journal.pone.0217692)
Supplement: S1 Table — The highlighted cross was used to generate the F2 population that was advanced to the F5 recombinat inbred population phenotyped in this study. (XLSX) [file pone.0217692.s001.xlsx]

## Sheet: Sheet1
survived	killed	Female parent
4	1	CO46
4	1	CO46
5	0	CO46
4	1	Joelle
4	1	Joelle
4	1	Joelle
4	1	Joelle
