# Supplementary material for: Genes associated with chloroplasts and hormone-signaling, and transcription factors other than CBFs are associated with differential survival after low temperature treatments of Camelina sativa biotypes
Source: PLoS One. 2019 May 31;14(5):e0217692. doi: 10.1371/journal.pone.0217692 (PMC6544293; doi:10.1371/journal.pone.0217692)
Supplement: S2 Table — (XLSX) [file pone.0217692.s002.xlsx]

## Sheet: annot exp and sig
Transcript	Gene	AGI	Description from TAIR	hormone	function.	process	role	TF_Family	short_name	Function	FDR p-value CO46 pre- vs CO46 post-acclimation	FDR p-value Joelle pre- vs Joelle post-acclimation	FDR p-value CO46 pre- vs Joelle pre-acclimation	FDR p-value CO46 post- vs Joelle post-acclimation	FPKM value CO46 pre-acclimation rep1	FPKM value CO46 pre-acclimation rep2	FPKM value CO46 pre-acclimation rep3	FPKM >5 for CO46 pre-acclimation	FPKM value CO46 post-acclimation rep1	FPKM value CO46 post-acclimation rep2	FPKM value CO46 post-acclimation rep3	FPKM >5 for CO46 post-acclimation	FPKM value Joelle pre-acclimation rep1	FPKM value Joelle pre-acclimation rep2	FPKM value Joelle pre-acclimation rep3	FPKM >5 for Joelle pre-acclimation	FPKM value Joelle post-acclimation rep1	FPKM value Joelle post-acclimation rep2	FPKM value Joelle post-acclimation rep3	FPKM >5 for Joelle post-acclimation	FPKM >5 in at least one treatment	Ave exp CO46 pre-acclimation	Ave exp CO46 post-acclimation	Ave exp Joelle pre-acclimation	Ave exp Joelle post-acclimation	Log2 exp CO46 pre-acclimation	Log2 exp CO46 post-acclimation	Log2 exp Joelle pre-acclimation	Log2 exp Joelle post-acclimation	Log2 diff CO46 pre- vs CO46 post-acclimation	Log2 diff CO46 pre- vs Joelle pre-acclimation	Log2 diff Joelle pre- vs Joelle post-acclimation	Log2 diff CO46 post- vs Joelle post-acclimation
Csa04g043690_1	Csa04g043690	AT3G57270	BG1 | beta-1,3-glucanase 1 | chr3:21191336-21193118 REVERSE LENGTH=1023								7.76e-27	1	1	3.89e-22	24.0342	30.9492	33.6762	yes	135.582	171.535	234.119	yes	39.0456	36.6118	30.2883	yes	22.9699	33.8283	41.8608	yes	yes	29.5532	180.412	35.3152	32.8863	4.88524	7.49515	5.14222	5.03942	2.60991	0.256977	-0.102802	-2.45574	2.60991	0.256977	0.102802	2.45574
Csa07g022050_1	Csa07g022050	AT1G72260	THI2.1, THI2.1.1 | thionin 2.1 | chr1:27198803-27199358 REVERSE LENGTH=405								2.52e-21	1	1.02e-16	1	22.026	38.4217	27.4787	yes	0.512424	0.254657	0.374285	no	0.620075	0.914815	0.80283	no	0.362652	0.238391	1.18245	no	yes	29.3088	0.380455	0.77924	0.594498	4.87326	-1.3942	-0.359861	-0.750256	-6.26746	-5.23312	-0.390395	0.643946	6.26746	5.23312	0.390395	0.643946
Csa05g006770_1	Csa05g006770	AT2G43590	Chitinase family protein | chr2:18081592-18082749 REVERSE LENGTH=795								2.59e-20	1	1	3.89e-22	36.1763	20.6123	49.4756	yes	204.11	211.305	275.794	yes	31.1674	18.6972	10.3241	yes	24.8421	30.6675	31.8212	yes	yes	35.4214	230.403	20.0629	29.1103	5.14655	7.84801	4.32646	4.86346	2.70147	-0.820088	0.536998	-2.98456	2.70147	0.820088	0.536998	2.98456
Csa19g023520_1	Csa19g023520	AT3G16670	Pollen Ole e 1 allergen and extensin family protein | chr3:5681500-5682111 FORWARD LENGTH=465								1.77e-19	1	0.0129709	4.6e-07	13.443	8.1144	10.4107	yes	72.6784	84.2208	73.8199	yes	39.4867	18.4403	22.5033	yes	15.3897	32.1705	24.3834	yes	yes	10.656	76.9063	26.8101	23.9812	3.4136	6.26503	4.7447	4.58383	2.85143	1.33111	-0.160872	-1.6812	2.85143	1.33111	0.160872	1.6812
Csa02g063020_1	Csa02g063020										2.3e-18	1	1	6.36e-17	6.53298	6.99157	6.57781	yes	53.9448	49.6607	44.1497	yes	8.31163	7.28822	12.5131	yes	8.5095	2.6079	8.93614	no	yes	6.70079	49.2517	9.37097	6.68451	2.74433	5.6221	3.2282	2.74082	2.87777	0.483868	-0.487375	-2.88128	2.87777	0.483868	0.487375	2.88128
Csa01g041760_1	Csa01g041760	AT2G26400	ARD, ATARD3, ARD3 | acireductone dioxygenase 3 | chr2:11232058-11233274 REVERSE LENGTH=600								5.23e-16	1	1	3.57e-14	0.0597043	0	0	no	15.4388	24.9426	26.2629	yes	0	0	0	no	0.0583256	0.172533	0	no	yes	0.0199014	22.2148	0	0.0769528	-5.65098	4.47345	#NUM!	-3.69988	10.1244	#NUM!	#NUM!	-8.17333	10.1244	#NUM!	#NUM!	8.17333
Csa08g043990_1	Csa08g043990	AT1G66100	Plant thionin | chr1:24605876-24606473 REVERSE LENGTH=405								1.26e-15	1	7.2e-62	1.52e-22	173.731	249.298	173.21	yes	48.635	25.7127	52.5302	yes	0	0	0	no	0	0	0	no	yes	198.746	42.2926	0	0	7.63478	5.40233	#NUM!	#NUM!	-2.23245	#NUM!	#NUM!	#NUM!	2.23245	#NUM!	#NUM!	#NUM!
Csa13g014810_1	Csa13g014810										5.31e-15	1	1.84e-16	4.09e-55	20.4438	20.1675	25.9705	yes	71.6247	72.726	77.3595	yes	0	0	0	no	0	0	0	no	yes	22.1939	73.9034	0	0	4.47209	6.20757	#NUM!	#NUM!	1.73548	#NUM!	#NUM!	#NUM!	1.73548	#NUM!	#NUM!	#NUM!
Csa12g031800_1	Csa12g031800	AT4G23600	CORI3, JR2 | Tyrosine transaminase family protein | chr4:12310657-12312885 FORWARD LENGTH=1269								8.76e-15	1	4.77e-52	1.58e-15	71.2207	82.7639	98.4027	yes	20.7284	19.9835	34.3467	yes	1.31554	0.567095	1.65742	no	0.0352641	0.730203	0	no	yes	84.1291	25.0195	1.18002	0.255156	6.39453	4.64498	0.23881	-1.97055	-1.74955	-6.15572	-2.20936	-6.61553	1.74955	6.15572	2.20936	6.61553
Csa06g049880_1	Csa06g049880	AT2G43580	Chitinase family protein | chr2:18078817-18080013 REVERSE LENGTH=798								6.96e-14	1	1	6.84e-15	7.81822	4.89135	10.513	no	36.8782	40.4773	52.3954	yes	6.85439	8.40641	3.77917	no	4.80358	6.15743	6.73482	no	yes	7.74087	43.2503	6.34666	5.89861	2.9525	5.43464	2.666	2.56037	2.48214	-0.286499	-0.105622	-2.87426	2.48214	0.286499	0.105622	2.87426
Csa11g050770_1	Csa11g050770	AT5G20340	BG5 | beta-1,3-glucanase 5 | chr5:6874787-6875851 FORWARD LENGTH=1065								1.07e-13	1	6.69e-18	1	31.0704	143.554	91.3229	yes	0.249062	2.50644	3.97625	no	0	0.0500223	0	no	0	0	0	no	yes	88.6493	2.24392	0.0166741	0	6.47004	1.16602	-5.90625	#NUM!	-5.30402	-12.3763	#NUM!	#NUM!	5.30402	12.3763	#NUM!	#NUM!
Csa14g037760_1	Csa14g037760	AT2G17920	nucleic acid binding;zinc ion binding | chr2:7782808-7783731 FORWARD LENGTH=924								2.41e-13	1	1	5.11e-22	3.54541	2.96756	6.72409	no	27.1491	55.6735	73.0713	yes	0.802662	0.754561	0.493294	no	0.209912	0.476053	0.36503	no	yes	4.41235	51.9646	0.683506	0.350332	2.14155	5.69946	-0.548975	-1.51321	3.55791	-2.69052	-0.964232	-7.21266	3.55791	2.69052	0.964232	7.21266
Csa07g039260_1	Csa07g039260	AT1G72260	THI2.1, THI2.1.1 | thionin 2.1 | chr1:27198803-27199358 REVERSE LENGTH=405								3.04e-12	1	8.33e-07	1	13.7881	24.03	12.9735	yes	0.346048	0	0.108326	no	2.34117	1.21627	1.37626	no	0	0	0	no	yes	16.9306	0.151458	1.64457	0	4.08156	-2.72301	0.717708	#NUM!	-6.80457	-3.36385	#NUM!	#NUM!	6.80457	3.36385	#NUM!	#NUM!
Csa11g003500_1	Csa11g003500	AT4G37980	ELI3-1, ELI3, ATCAD7, CAD7 | elicitor-activated gene 3-1 | chr4:17852670-17854302 FORWARD LENGTH=1074								4.17e-12	1	0.0620445	0.000115072	13.2084	13.3225	13.406	yes	44.6788	56.8702	51.0357	yes	27.3953	30.9112	21.2384	yes	17.2193	23.7529	22.3046	yes	yes	13.3123	50.8615	26.5149	21.0923	3.73469	5.6685	4.72873	4.39864	1.93381	0.994043	-0.330092	-1.26986	1.93381	0.994043	0.330092	1.26986
Csa17g058120_1	Csa17g058120	AT1G33811	GDSL-like Lipase/Acylhydrolase superfamily protein | chr1:12267918-12269690 FORWARD LENGTH=1113								7.99e-12	1	6.17e-14	1	25.2451	24.5165	29.1556	yes	3.34638	3.70585	2.7498	no	1.84771	1.26018	1.50073	no	0.204949	0.101043	0.185625	no	yes	26.3057	3.26734	1.53621	0.163872	4.71731	1.70812	0.619375	-2.60936	-3.00919	-4.09793	-3.22873	-4.31747	3.00919	4.09793	3.22873	4.31747
Csa08g055590_1	Csa08g055590	AT5G08640	FLS, ATFLS1, FLS1 | flavonol synthase 1 | chr5:2804009-2805175 FORWARD LENGTH=1011								1.09e-11	1	1	0.173865	11.1441	12.1504	7.73595	yes	42.0932	43.5114	44.5638	yes	20.8729	16.7575	18.565	yes	23.5565	23.2274	25.9323	yes	yes	10.3435	43.3895	18.7318	24.2387	3.37065	5.43927	4.22742	4.59924	2.06862	0.856767	0.371824	-0.84003	2.06862	0.856767	0.371824	0.84003
Csa07g003400_1	Csa07g003400	AT3G61440	ATCYSC1, ARATH;BSAS3;1, CYSC1 | cysteine synthase C1 | chr3:22735885-22737792 FORWARD LENGTH=1107								4.69e-11	1	1	5.32e-09	23.5684	19.7533	21.9833	yes	59.0828	62.5803	81.3161	yes	20.7327	25.6186	26.1837	yes	16.6286	31.1399	18.0728	yes	yes	21.7683	67.6597	24.1784	21.9471	4.44416	6.08023	4.59564	4.45596	1.63607	0.151487	-0.139685	-1.62427	1.63607	0.151487	0.139685	1.62427
Csa18g020490_1	Csa18g020490										1.09e-10	1	1	1.8e-12	6.37179	16.8473	9.13627	yes	39.3149	72.9813	92.3478	yes	8.94594	11.9697	7.29835	yes	4.18379	6.74142	11.867	no	yes	10.7851	68.2147	9.40465	7.5974	3.43097	6.09201	3.23337	2.92551	2.66104	-0.197595	-0.307867	-3.1665	2.66104	0.197595	0.307867	3.1665
Csa11g094240_1	Csa11g094240	AT5G60390	GTP binding Elongation factor Tu family protein | chr5:24289226-24290675 FORWARD LENGTH=1350								1.86e-10	1	0.153698	0.353576	601.379	627.533	611.808	yes	342.045	336.967	325.259	yes	547.979	383.878	383.211	yes	360.79	405.817	402.668	yes	yes	613.573	334.757	438.356	389.758	9.26109	8.38697	8.77596	8.60644	-0.874122	-0.485133	-0.169523	0.219467	0.874122	0.485133	0.169523	0.219467
Csa08g016070_1	Csa08g016070	AT5G36910	THI2.2 | thionin 2.2 | chr5:14562053-14562673 REVERSE LENGTH=405								2.43e-10	1	1	3.78e-10	107.664	77.3646	44.8225	yes	0.262803	0.0734647	0.123401	no	163.206	64.7241	40.3348	yes	107.41	0.412634	124.926	no	yes	76.617	0.153223	89.4216	77.5826	6.25959	-2.7063	6.48255	6.27766	-8.96589	0.222958	-0.204889	8.98396	8.96589	0.222958	0.204889	8.98396
Csa12g033430_1	Csa12g033430	AT4G23160	CRK8 | cysteine-rich RLK (RECEPTOR-like protein kinase) 8 | chr4:12129485-12134086 FORWARD LENGTH=3789								3.14e-10	1	1	1.38e-05	0.38345	0.833244	0.489106	no	10.3213	22.071	38.1088	yes	0.742393	0.398648	0.550189	no	1.75592	3.41661	3.20616	no	yes	0.5686	23.5004	0.563743	2.7929	-0.814514	4.55461	-0.82689	1.48176	5.36913	-0.0123759	2.30865	-3.07285	5.36913	0.0123759	2.30865	3.07285
Csa05g052170_1	Csa05g052170	AT1G66100	Plant thionin | chr1:24605876-24606473 REVERSE LENGTH=405								5.73e-10	1	1	4.39e-11	1468.18	1241.8	1272.46	yes	451.861	202.867	188.856	yes	1983.39	1776.37	1220.21	yes	1551.02	1455.35	1222.16	yes	yes	1327.48	281.195	1659.99	1409.51	10.3745	8.13543	10.697	10.461	-2.23905	0.322488	-0.235982	2.32555	2.23905	0.322488	0.235982	2.32555
Csa08g023330_1	Csa08g023330	AT5G25610	RD22, ATRD22 | BURP domain-containing protein | chr5:8914498-8916684 REVERSE LENGTH=1179								3.44e-09	1	2.62e-10	1	42.8716	44.5601	48.0498	yes	93.5696	94.2053	102.962	yes	89.9281	103.424	94.8241	yes	100.714	90.4959	120.832	yes	yes	45.1605	96.9123	96.0587	104.014	5.49699	6.59861	6.58584	6.70064	1.10162	1.08885	0.114792	0.102029	1.10162	1.08885	0.114792	0.102029
Csa06g032990_1	Csa06g032990	AT3G57260	BGL2, PR2, BG2, PR-2 | beta-1,3-glucanase 2 | chr3:21188709-21189822 REVERSE LENGTH=1020								3.44e-09	1	1	3.69e-09	86.4401	139.054	135.932	yes	268.258	358.543	415.985	yes	117.227	124.819	102.647	yes	76.3716	132.857	120.396	yes	yes	120.475	347.596	114.897	109.875	6.91259	8.44127	6.8442	6.77972	1.52867	-0.0683905	-0.0644868	-1.66155	1.52867	0.0683905	0.0644868	1.66155
Csa14g047070_1	Csa14g047070	AT1G35720	ANNAT1, OXY5, ATOXY5 | annexin 1 | chr1:13225304-13226939 FORWARD LENGTH=954								1.41e-08	1	9.71e-25	6.65e-06	68.9936	86.645	84.6212	yes	164.95	137.535	149.594	yes	194.306	202.638	200.279	yes	208.919	188.015	223.825	yes	yes	80.0866	150.693	199.074	206.92	6.32349	7.23547	7.63716	7.69293	0.911981	1.31368	0.0557645	0.457459	0.911981	1.31368	0.0557645	0.457459
Csa20g019350_1	Csa20g019350	AT5G13930	CHS, TT4, ATCHS | Chalcone and stilbene synthase family protein | chr5:4488762-4490035 FORWARD LENGTH=1188								3.08e-08	1	0.000411267	1	35.7872	40.6198	27.4654	yes	75.8212	88.6935	93.0877	yes	69.7826	61.5791	70.1116	yes	64.867	68.6051	102.797	yes	yes	34.6241	85.8675	67.1578	78.7563	5.11371	6.42404	6.06948	6.29932	1.31033	0.955777	0.22984	-0.124718	1.31033	0.955777	0.22984	0.124718
Csa16g034890_1	Csa16g034890	AT1G72260	THI2.1, THI2.1.1 | thionin 2.1 | chr1:27198803-27199358 REVERSE LENGTH=405								3.9e-08	1	2.6e-07	1	17.0036	33.0376	12.8815	yes	1.97133	0.206651	3.06621	no	2.43968	0.618636	1.33639	no	0.980961	0.064484	1.06616	no	yes	20.9742	1.74806	1.4649	0.703869	4.39055	0.805757	0.550803	-0.50662	-3.58479	-3.83974	-1.05742	-1.31238	3.58479	3.83974	1.05742	1.31238
Csa14g025870_1	Csa14g025870	AT1G20696	HMGB3, NFD3, NFD03 | high mobility group B3 | chr1:7179825-7181193 FORWARD LENGTH=444								3.92e-08	1	0.172196	1	55.7944	62.9022	59.1919	yes	94.9154	133.076	123.523	yes	74.4085	80.7716	90.3483	yes	91.9437	92.9291	84.7772	yes	yes	59.2962	117.172	81.8428	89.8833	5.88987	6.87248	6.35478	6.48998	0.982611	0.464916	0.135198	-0.382497	0.982611	0.464916	0.135198	0.382497
Csa10g012230_1	Csa10g012230	AT4G30270	MERI5B, MERI-5, XTH24, SEN4 | xyloglucan endotransglucosylase/hydrolase 24 | chr4:14819445-14820448 REVERSE LENGTH=810								6.31e-08	1	0.0481589	1	50.3994	27.0804	41.9267	yes	15.4737	8.25684	9.38901	yes	21.1523	20.913	14.8938	yes	15.8981	11.5508	18.6191	yes	yes	39.8022	11.0399	18.9864	15.356	5.31477	3.46465	4.24689	3.94073	-1.85013	-1.06788	-0.306163	0.47608	1.85013	1.06788	0.306163	0.47608
Csa03g002820_1	Csa03g002820	AT1G02780	emb2386 | Ribosomal protein L19e family protein | chr1:608120-609391 REVERSE LENGTH=645								9.94e-08	1	1	0.0989986	234.769	236.891	223.934	yes	161.939	177.51	155.48	yes	210.26	199.043	214.988	yes	181.149	187.728	181.229	yes	yes	231.865	164.976	208.097	183.369	7.85714	7.36611	7.70111	7.5186	-0.491029	-0.156031	-0.182506	0.152492	0.491029	0.156031	0.182506	0.152492
Csa07g016890_1	Csa07g016890	AT1G59950	NAD(P)-linked oxidoreductase superfamily protein | chr1:22068033-22070588 REVERSE LENGTH=963								1.08e-07	1	1	1.84e-06	0.805178	0.24301	0.733598	no	11.9016	13.3081	16.3958	yes	0.22925	0.0930101	0.0502305	no	0.639101	0.921024	0.748042	no	yes	0.593929	13.8685	0.124163	0.769389	-0.751638	3.79374	-3.00969	-0.378215	4.54538	-2.25805	2.63147	-4.17196	4.54538	2.25805	2.63147	4.17196
Csa06g033000_1	Csa06g033000	AT3G57270	BG1 | beta-1,3-glucanase 1 | chr3:21191336-21193118 REVERSE LENGTH=1023								1.3e-07	1	0.0721293	0.339822	10.2211	20.8996	16.7624	yes	39.7178	68.0755	88.0903	yes	35.4674	43.6118	28.9328	yes	21.8814	32.3829	44.5116	yes	yes	15.961	65.2945	36.004	32.9253	3.99648	6.02889	5.17008	5.04112	2.03241	1.1736	-0.12896	-0.987767	2.03241	1.1736	0.12896	0.987767
Csa02g005610_1	Csa02g005610	AT4G02380	SAG21, AtLEA5 | senescence-associated gene 21 | chr4:1046414-1046807 REVERSE LENGTH=294								2.24e-07	1	1	0.000626796	0.955193	0.425775	0.428444	no	8.0463	15.4237	17.9702	yes	1.205	0.882712	0.0733403	no	2.00983	2.12331	1.95035	no	yes	0.603137	13.8134	0.72035	2.02783	-0.729442	3.788	-0.47323	1.01994	4.51744	0.256213	1.49317	-2.76806	4.51744	0.256213	1.49317	2.76806
Csa09g001230_1	Csa09g001230	AT2G01250	Ribosomal protein L30/L7 family protein | chr2:132943-134264 REVERSE LENGTH=729								2.59e-07	1	1	0.813714	173.863	177.291	166.662	yes	115.784	127.764	105.731	yes	155.643	145.786	148.655	yes	122.375	131.239	126.503	yes	yes	172.606	116.426	150.028	126.706	7.43133	6.86327	7.22909	6.98534	-0.568061	-0.202245	-0.24375	0.122066	0.568061	0.202245	0.24375	0.122066
Csa11g050770_2	Csa11g050770	AT5G20340	BG5 | beta-1,3-glucanase 5 | chr5:6874787-6875851 FORWARD LENGTH=1065								3.11e-07	1	1.65e-07	1	5.46105	25.2813	15.549	yes	0.0830658	0.417968	0.682571	no	0	0	0	no	0	0	0	no	yes	15.4304	0.394535	0	0	3.94771	-1.34177	#NUM!	#NUM!	-5.28948	#NUM!	#NUM!	#NUM!	5.28948	#NUM!	#NUM!	#NUM!
Csa10g018620_1	Csa10g018620	AT4G24350	Phosphorylase superfamily protein | chr4:12609637-12611328 FORWARD LENGTH=1011								4e-07	1	1	1.01e-11	19.1174	13.1555	17.4592	yes	42.5269	43.8735	51.3775	yes	13.972	15.5643	12.2986	yes	9.46789	9.4495	10.7294	yes	yes	16.5774	45.926	13.945	9.88228	4.05114	5.52124	3.80167	3.30484	1.47009	-0.249471	-0.496829	-2.21639	1.47009	0.249471	0.496829	2.21639
Csa13g036170_1	Csa13g036170	AT5G27700	Ribosomal protein S21e | chr5:9807541-9808048 REVERSE LENGTH=249								5.62e-07	1	1	8.64e-06	64.1342	64.5546	58.6085	yes	24.1402	32.8526	20.4114	yes	91.2639	55.1267	59.0769	yes	61.0117	54.3144	53.6236	yes	yes	62.4324	25.8014	68.4892	56.3166	5.96422	4.68938	6.0978	5.81549	-1.27485	0.13358	-0.282316	1.12611	1.27485	0.13358	0.282316	1.12611
Csa05g006920_1	Csa05g006920	AT2G43530	Scorpion toxin-like knottin superfamily protein | chr2:18070104-18070523 FORWARD LENGTH=258								9.18e-07	1	1	3.16e-05	67.5393	51.3698	33.2836	yes	12.1488	2.95314	0.496047	no	82.6279	57.2869	45.6431	yes	60.9331	14.7441	43.8795	yes	yes	50.7309	5.19932	61.8526	39.8522	5.66479	2.37832	5.95076	5.31659	-3.28647	0.28597	-0.634175	2.93826	3.28647	0.28597	0.634175	2.93826
Csa06g039710_1	Csa06g039710	AT2G37040	PAL1, ATPAL1 | PHE ammonia lyase 1 | chr2:15557602-15560237 REVERSE LENGTH=2178	SA		PAL1	Synthesis				1.12e-06	1	1	0.154533	27.5554	28.6268	27.7713	yes	60.5561	54.4254	76.9054	yes	32.3423	31.5333	26.0207	yes	38.363	32.6126	44.1213	yes	yes	27.9845	63.9623	29.9654	38.3656	4.80656	5.99915	4.90523	5.26174	1.19259	0.0986719	0.356515	-0.737408	1.19259	0.0986719	0.356515	0.737408
Csa05g041300_1	Csa05g041300	AT1G66100	Plant thionin | chr1:24605876-24606473 REVERSE LENGTH=405								1.22e-06	1	1	0.000260128	836.481	698.944	742.567	yes	246.28	98.4477	51.4701	yes	706.213	773.16	407.186	yes	570.719	559.326	471.134	yes	yes	759.331	132.066	628.853	533.726	9.56858	7.04512	9.29658	9.05996	-2.52347	-0.272006	-0.236622	2.01484	2.52347	0.272006	0.236622	2.01484
Csa05g095290_2	Csa05g095290	AT3G62960	Thioredoxin superfamily protein | chr3:23268780-23269088 FORWARD LENGTH=309								1.89e-06	1	1	0.0060571	2.06725	1.12847	0.524096	no	6.94778	14.7977	25.7106	yes	2.70237	1.2459	2.60171	no	2.72195	3.6363	4.00811	no	yes	1.23994	15.8187	2.18333	3.45545	0.310268	3.98356	1.12653	1.78888	3.67329	0.816261	0.662347	-2.19468	3.67329	0.816261	0.662347	2.19468
Csa11g020460_1	Csa11g020460	AT4G24280	cpHsc70-1 | chloroplast heat shock protein 70-1 | chr4:12590094-12593437 FORWARD LENGTH=2157								2.38e-06	1	1	0.0260196	108.402	116.679	112.639	yes	77.931	66.0167	46.5746	yes	103.876	106.657	113.08	yes	83.2697	91.1954	88.0427	yes	yes	112.573	63.5074	107.871	87.5026	6.81472	5.98885	6.75316	6.45125	-0.825867	-0.0615588	-0.301908	0.462401	0.825867	0.0615588	0.301908	0.462401
Csa03g062710_1	Csa03g062710	AT1G56070	LOS1 | Ribosomal protein S5/Elongation factor G/III/V family protein | chr1:20968245-20971077 REVERSE LENGTH=2532								3.04e-06	1	1	0.756617	88.0127	95.1942	90.7428	yes	53.8851	52.1305	56.9559	yes	70.7321	82.2584	79.6996	yes	61.9647	61.9035	68.7795	yes	yes	91.3165	54.3238	77.5634	64.2159	6.5128	5.76351	6.2773	6.00486	-0.749291	-0.235501	-0.272445	0.241345	0.749291	0.235501	0.272445	0.241345
Csa03g062720_1	Csa03g062720	AT1G56070	LOS1 | Ribosomal protein S5/Elongation factor G/III/V family protein | chr1:20968245-20971077 REVERSE LENGTH=2532								3.59e-06	1	1	0.155423	95.7502	98.4212	101.905	yes	63.188	55.8028	61.2741	yes	81.8263	79.7387	85.2173	yes	72.224	79.3972	72.6319	yes	yes	98.6922	60.0883	82.2607	74.751	6.62486	5.90901	6.36213	6.22402	-0.715853	-0.262732	-0.138111	0.31501	0.715853	0.262732	0.138111	0.31501
Csa19g012100_1	Csa19g012100	AT3G08740	elongation factor P (EF-P) family protein | chr3:2654788-2656154 REVERSE LENGTH=711								5.59e-06	1	1	0.320876	88.4386	97.6918	91.6988	yes	58.2792	55.2925	29.5767	yes	80.9407	82.1712	84.8428	yes	57.4934	68.7833	65.0341	yes	yes	92.6097	47.7161	82.6516	63.7703	6.53309	5.57641	6.36897	5.99481	-0.956687	-0.164121	-0.374158	0.418407	0.956687	0.164121	0.374158	0.418407
Csa20g039500_1	Csa20g039500	AT5G24180	Lipase class 3-related protein | chr5:8195600-8197119 FORWARD LENGTH=1128								5.77e-06	1	1	4.4e-09	1.86359	1.89712	2.20271	no	9.54813	15.4446	32.6895	yes	0.413008	0.093091	0.502741	no	0.0984086	0.533688	0.481302	no	yes	1.98781	19.2274	0.33628	0.371133	0.991178	4.26509	-1.57227	-1.42999	3.27391	-2.56344	0.142272	-5.69509	3.27391	2.56344	0.142272	5.69509
Csa03g024530_1	Csa03g024530	AT1G20696	HMGB3, NFD3, NFD03 | high mobility group B3 | chr1:7179825-7181193 FORWARD LENGTH=444								6.18e-06	1	0.291488	1	43.2661	44.6266	46.7505	yes	73.7806	107.005	88.2297	yes	62.3283	75.056	57.0132	yes	65.7179	74.1224	59.8405	yes	yes	44.8811	89.6718	64.7991	66.5603	5.48804	6.48658	6.0179	6.05659	0.998547	0.529867	0.0386866	-0.429993	0.998547	0.529867	0.0386866	0.429993
Csa13g048800_1	Csa13g048800	AT4G11650	ATOSM34, OSM34 | osmotin 34 | chr4:7025127-7026113 REVERSE LENGTH=735								6.94e-06	1	1	1.97e-06	8.79945	7.16531	6.03647	yes	19.9265	37.3721	25.4977	yes	9.98218	11.799	8.61094	yes	3.45536	5.23529	8.61011	no	yes	7.33374	27.5988	10.1307	5.76692	2.87455	4.78653	3.34066	2.5278	1.91198	0.466114	-0.812862	-2.25873	1.91198	0.466114	0.812862	2.25873
Csa16g044920_1	Csa16g044920	AT2G23230	Terpenoid cyclases/Protein prenyltransferases superfamily protein | chr2:9892716-9895400 FORWARD LENGTH=1821								6.95e-06	1	1.67e-42	7.3e-71	67.6453	60.8541	43.3364	yes	110.537	107.414	111.471	yes	0	0	0	no	0	0	0	no	yes	57.2786	109.808	0	0	5.83992	6.77883	#NUM!	#NUM!	0.938909	#NUM!	#NUM!	#NUM!	0.938909	#NUM!	#NUM!	#NUM!
Csa19g026250_1	Csa19g026250	AT3G18830	ATPLT5, PMT5, ATPMT5 | polyol/monosaccharide transporter 5 | chr3:6489000-6491209 REVERSE LENGTH=1620								8.65e-06	1	1	0.0436608	2.72248	3.03147	1.99215	no	12.792	18.3574	19.7358	yes	3.06409	3.04868	2.20592	no	4.63086	6.44818	5.6112	no	yes	2.58203	16.9617	2.7729	5.56341	1.36851	4.08421	1.47139	2.47597	2.7157	0.102887	1.00458	-1.60824	2.7157	0.102887	1.00458	1.60824
Csa17g072790_1	Csa17g072790	AT1G24147	unknown protein; FUNCTIONS IN: molecular_function unknown; INVOLVED IN: biological_process unknown; LOCATED IN: endomembrane system; BEST Arabidopsis thaliana protein match is: unknown protein (TAIR:AT1G24148.1); Has 4 Blast hits to 4 proteins in 2 species: Archae - 0; Bacteria - 0; Metazoa - 0; Fungi - 0; Plants - 4; Viruses - 0; Other Eukaryotes - 0 (source: NCBI BLink). | chr1:8542522-8543306 …								1.09e-05	1	1	3.3e-07	2.9571	4.44993	2.07183	no	10.2521	18.7522	38.987	yes	3.50874	4.19439	3.02026	no	0.873362	1.58984	1.67939	no	yes	3.15962	22.6638	3.57447	1.38086	1.65975	4.50232	1.83773	0.46557	2.84257	0.177978	-1.37216	-4.03675	2.84257	0.177978	1.37216	4.03675
Csa09g080510_1	Csa09g080510	AT5G44420	PDF1.2, PDF1.2A, LCR77 | plant defensin 1.2 | chr5:17907216-17907550 REVERSE LENGTH=243								1.15e-05	1	1	0.00602957	29.2725	14.642	24.1856	yes	58.9647	96.0537	86.3578	yes	33.0988	42.8238	15.0374	yes	25.15	40.1372	20.6527	yes	yes	22.7	80.4587	30.32	28.6467	4.50462	6.33018	4.9222	4.8403	1.82556	0.417578	-0.0819035	-1.48988	1.82556	0.417578	0.0819035	1.48988
Csa07g047350_1	Csa07g047350	AT5G44420	PDF1.2, PDF1.2A, LCR77 | plant defensin 1.2 | chr5:17907216-17907550 REVERSE LENGTH=243								1.16e-05	1	1	7.38e-06	37.0053	14.5369	28.6173	yes	57.704	90.1564	160.64	yes	16.4087	18.1617	10.2347	yes	23.116	22.9831	22.5416	yes	yes	26.7199	102.834	14.935	22.8802	4.73984	6.68417	3.90063	4.51603	1.94433	-0.839215	0.615402	-2.16814	1.94433	0.839215	0.615402	2.16814
Csa01g010430_1	Csa01g010430	AT3G09630	Ribosomal protein L4/L1 family | chr3:2953813-2955444 FORWARD LENGTH=1221								1.24e-05	1	0.613293	1	112.542	114.842	108.946	yes	74.9379	72.4954	70.1853	yes	85.831	82.3563	83.8758	yes	64.7861	73.6466	69.7913	yes	yes	112.11	72.5395	84.021	69.408	6.80877	6.1807	6.39268	6.11703	-0.628076	-0.416092	-0.275648	-0.0636648	0.628076	0.416092	0.275648	0.0636648
Csa10g027860_1	Csa10g027860	AT4G17520	Hyaluronan / mRNA binding family | chr4:9771496-9773313 FORWARD LENGTH=1083								1.45e-05	1	0.0459845	1	56.6297	62.0196	59.8682	yes	35.0761	30.6671	27.513	yes	33.0739	35.2239	38.2992	yes	26.5262	29.2328	27.9822	yes	yes	59.5058	31.0854	35.5323	27.9138	5.89496	4.95817	5.15106	4.8029	-0.936793	-0.743898	-0.348157	-0.155261	0.936793	0.743898	0.348157	0.155261
Csa19g033360_1	Csa19g033360										1.47e-05	1	1	0.000337765	9.81551	9.18344	5.66384	yes	19.1944	38.1908	89.0679	yes	4.75092	4.25189	4.28634	no	8.39025	9.15945	9.77034	yes	yes	8.22093	48.8177	4.42972	9.10668	3.0393	5.60933	2.14721	3.18693	2.57003	-0.892087	1.03971	-2.42241	2.57003	0.892087	1.03971	2.42241
Csa14g051170_1	Csa14g051170	AT1G24147	unknown protein; FUNCTIONS IN: molecular_function unknown; INVOLVED IN: biological_process unknown; LOCATED IN: endomembrane system; BEST Arabidopsis thaliana protein match is: unknown protein (TAIR:AT1G24148.1); Has 4 Blast hits to 4 proteins in 2 species: Archae - 0; Bacteria - 0; Metazoa - 0; Fungi - 0; Plants - 4; Viruses - 0; Other Eukaryotes - 0 (source: NCBI BLink). | chr1:8542522-8543306 …								1.51e-05	1	1	4e-05	0.851404	0.224257	0.225662	no	5.2708	7.56618	16.1874	yes	0.282078	0.214581	0.463542	no	0.075613	0.298228	0.0821804	no	yes	0.433774	9.6748	0.320067	0.152007	-1.20498	3.27423	-1.64355	-2.71779	4.47922	-0.438569	-1.07424	-5.99202	4.47922	0.438569	1.07424	5.99202
Csa20g012380_1	Csa20g012380	AT5G09220	AAP2 | amino acid permease 2 | chr5:2866867-2868863 FORWARD LENGTH=1482								1.6e-05	1	1	1.76e-09	29.6635	28.1504	29.8309	yes	77.2641	67.9478	61.4695	yes	18.5954	23.271	22.9467	yes	14.3633	29.9093	12.4613	yes	yes	29.2149	68.8938	21.6043	18.9113	4.86863	6.1063	4.43325	4.24118	1.23767	-0.435386	-0.192074	-1.86513	1.23767	0.435386	0.192074	1.86513
Csa07g001660_2	Csa07g001660	AT3G62960	Thioredoxin superfamily protein | chr3:23268780-23269088 FORWARD LENGTH=309								1.67e-05	1	1	0.0292518	2.87808	1.98544	1.06554	no	8.45008	13.3973	27.2415	yes	5.24445	2.27974	1.64158	no	4.15049	4.09252	4.36547	no	yes	1.97635	16.363	3.05525	4.20283	0.982841	4.03236	1.61129	2.07136	3.04952	0.628451	0.460069	-1.961	3.04952	0.628451	0.460069	1.961
Csa05g001550_1	Csa05g001550	AT2G47610	Ribosomal protein L7Ae/L30e/S12e/Gadd45 family protein | chr2:19529854-19531401 FORWARD LENGTH=774								2.06e-05	1	1	0.535725	144.932	146.102	145.685	yes	102.016	108.835	94.0747	yes	127.516	128.176	119.954	yes	112.654	114.109	113.151	yes	yes	145.573	101.642	125.215	113.305	7.1856	6.66735	6.96827	6.82406	-0.518251	-0.217335	-0.144201	0.156716	0.518251	0.217335	0.144201	0.156716
Csa09g080540_1	Csa09g080540	AT5G44420	PDF1.2, PDF1.2A, LCR77 | plant defensin 1.2 | chr5:17907216-17907550 REVERSE LENGTH=243								2.23e-05	1	1	0.000123207	793.943	715.131	764.598	yes	1009.29	1315.07	1576.75	yes	743.903	819.181	613.494	yes	711.147	784.329	663.088	yes	yes	757.891	1300.37	725.526	719.521	9.56585	10.3447	9.50288	9.49089	0.77886	-0.0629621	-0.0119905	-0.853812	0.77886	0.0629621	0.0119905	0.853812
Csa18g029620_1	Csa18g029620	AT5G56710	Ribosomal protein L31e family protein | chr5:22944003-22944767 REVERSE LENGTH=360								2.26e-05	1	1	1	153.754	167.517	146.975	yes	107.471	123.437	96.2482	yes	136.938	133.201	132.69	yes	113.907	115.283	121.62	yes	yes	156.082	109.052	134.277	116.936	7.28616	6.76888	7.06906	6.86958	-0.517285	-0.217097	-0.199482	0.100706	0.517285	0.217097	0.199482	0.100706
Csa14g013420_1	Csa14g013420	AT1G10760	SEX1, SOP1, SOP, GWD1, GWD | Pyruvate phosphate dikinase, PEP/pyruvate binding domain | chr1:3581210-3590043 REVERSE LENGTH=4200								2.33e-05	1	1	0.250051	46.2262	48.0232	47.0052	yes	21.8887	23.8252	22.6995	yes	44.6537	45.2594	37.6389	yes	34.3005	31.9281	33.0561	yes	yes	47.0849	22.8045	42.5173	33.0949	5.55719	4.51125	5.40998	5.04854	-1.04595	-0.147213	-0.361442	0.537291	1.04595	0.147213	0.361442	0.537291
Csa08g059190_1	Csa08g059190	AT5G05270	Chalcone-flavanone isomerase family protein | chr5:1563492-1564827 FORWARD LENGTH=630								2.52e-05	1	0.0186284	1	7.03039	9.05314	6.94087	yes	20.1278	27.7311	31.0538	yes	20.5888	17.9439	20.9964	yes	20.7677	17.9515	23.9933	yes	yes	7.6748	26.3042	19.843	20.9042	2.94013	4.71722	4.31056	4.38572	1.77709	1.37043	0.0751572	-0.331504	1.77709	1.37043	0.0751572	0.331504
Csa16g001660_2	Csa16g001660	AT3G62960	Thioredoxin superfamily protein | chr3:23268780-23269088 FORWARD LENGTH=309								2.53e-05	1	1	0.0141455	1.3503	1.47798	0.612395	no	5.38461	11.0229	21.9385	yes	2.3785	1.24784	0.988386	no	2.46236	2.08111	3.05854	no	yes	1.14689	12.782	1.53824	2.534	0.197729	3.67604	0.621282	1.34142	3.47831	0.423553	0.720136	-2.33462	3.47831	0.423553	0.720136	2.33462
Csa12g051050_1	Csa12g051050	AT4G16720	Ribosomal protein L23/L15e family protein | chr4:9400156-9401315 REVERSE LENGTH=615								2.64e-05	1	1	1	112.675	119.44	112.343	yes	71.2815	77.0553	68.0239	yes	103.355	100.974	99.0591	yes	74.1071	101.496	71.5288	yes	yes	114.819	72.1202	101.129	82.3774	6.84322	6.17233	6.66006	6.36418	-0.670885	-0.183158	-0.295881	0.191846	0.670885	0.183158	0.295881	0.191846
Csa11g104400_1	Csa11g104400	AT5G66570	PSBO-1, OEE1, OEE33, OE33, PSBO1, MSP-1 | PS II oxygen-evolving complex 1 | chr5:26568744-26570124 FORWARD LENGTH=999								2.89e-05	1	1	0.837225	883.818	897.072	964.115	yes	675.084	677.571	554.477	yes	752.74	889.175	810.288	yes	719.417	643.207	720.531	yes	yes	915.002	635.711	817.401	694.385	9.83763	9.31223	9.6749	9.43959	-0.525404	-0.16273	-0.235308	0.127366	0.525404	0.16273	0.235308	0.127366
Csa02g057150_1	Csa02g057150										2.92e-05	1	3.18e-38	9.87e-66	97.9227	158.291	141.705	yes	228.365	351.225	486.837	yes	2.43051	4.08869	2.20811	no	0.572062	1.19082	0.898082	no	yes	132.639	355.476	2.9091	0.886988	7.05137	8.47361	1.54057	-0.173014	1.42224	-5.51079	-1.71359	-8.64662	1.42224	5.51079	1.71359	8.64662
Csa03g038150_1	Csa03g038150	AT1G34030	Ribosomal protein S13/S18 family | chr1:12370285-12371465 REVERSE LENGTH=459								3.23e-05	1	1	0.333376	83.7303	91.1889	84.1138	yes	53.6222	60.188	43.1084	yes	77.5717	76.5537	83.6494	yes	65.626	69.5	60.0557	yes	yes	86.3443	52.3062	79.2583	65.0606	6.43203	5.70891	6.30849	6.02371	-0.723118	-0.12354	-0.284777	0.314801	0.723118	0.12354	0.284777	0.314801
Csa07g001760_1	Csa07g001760	AT3G62870	Ribosomal protein L7Ae/L30e/S12e/Gadd45 family protein | chr3:23242862-23244273 REVERSE LENGTH=771								3.66e-05	1	1	0.557296	109.596	109.966	104.767	yes	70.9685	79.6043	62.3745	yes	102.9	97.2482	99.4745	yes	81.6839	81.15	83.7349	yes	yes	108.109	70.9824	99.8743	82.1896	6.75635	6.14939	6.64204	6.36088	-0.606958	-0.114308	-0.281157	0.211494	0.606958	0.114308	0.281157	0.211494
Csa07g001660_1	Csa07g001660	AT3G62960	Thioredoxin superfamily protein | chr3:23268780-23269088 FORWARD LENGTH=309								3.89e-05	1	1	0.00126246	4.93386	2.64725	1.46512	no	11.477	14.6665	29.7288	yes	7.24233	1.01322	2.18877	no	2.27608	4.22454	4.36547	no	yes	3.01541	18.6241	3.48144	3.62203	1.59235	4.2191	1.79968	1.8568	2.62675	0.20733	0.0571145	-2.3623	2.62675	0.20733	0.0571145	2.3623
Csa07g011880_1	Csa07g011880	AT1G19640	JMT | jasmonic acid carboxyl methyltransferase | chr1:6789166-6791708 REVERSE LENGTH=1170								4.39e-05	1	1	1e-05	9.38685	11.2446	10.6103	yes	28.6579	37.6409	25.7293	yes	11.1952	10.9084	7.72077	yes	7.4384	9.0032	8.76886	yes	yes	10.4139	30.676	9.94143	8.40349	3.38044	4.93904	3.31345	3.07099	1.5586	-0.0669867	-0.242465	-1.86805	1.5586	0.0669867	0.242465	1.86805
Csa16g017390_1	Csa16g017390	AT1G59950	NAD(P)-linked oxidoreductase superfamily protein | chr1:22068033-22070588 REVERSE LENGTH=963								4.44e-05	1	1	0.000115072	0.199219	0.240504	0.82284	no	9.76232	9.73723	8.13491	yes	0	0	0.0994253	no	0.291929	0.383802	0.158642	no	yes	0.420855	9.21149	0.0331418	0.278124	-1.24861	3.20343	-4.91521	-1.8462	4.45204	-3.6666	3.06901	-5.04963	4.45204	3.6666	3.06901	5.04963
Csa05g095290_1	Csa05g095290	AT3G62960	Thioredoxin superfamily protein | chr3:23268780-23269088 FORWARD LENGTH=309								4.8e-05	1	1	0.0268166	2.06725	1.90972	1.13554	no	6.94778	11.9307	22.7589	yes	1.71969	0.913662	1.256	no	3.24878	3.54972	3.53096	no	yes	1.70417	13.8791	1.29645	3.44315	0.769068	3.79484	0.374566	1.78373	3.02578	-0.394502	1.40916	-2.01111	3.02578	0.394502	1.40916	2.01111
Csa04g050700_1	Csa04g050700	AT2G37130	Peroxidase superfamily protein | chr2:15598225-15600004 REVERSE LENGTH=984								4.89e-05	1	1	0.00646016	0.734813	0.747023	0.902047	no	11.8514	12.4958	5.48133	yes	0.387598	0.643315	0.69485	no	0.528938	3.1293	0.739131	no	yes	0.794628	9.94283	0.575254	1.46579	-0.331649	3.31366	-0.797728	0.551678	3.64531	-0.466079	1.34941	-2.76198	3.64531	0.466079	1.34941	2.76198
Csa01g044690_1	Csa01g044690	AT2G19800	MIOX2 | myo-inositol oxygenase 2 | chr2:8531106-8533354 REVERSE LENGTH=954								5.02e-05	1	0.00278776	1	8.01883	7.5074	6.36165	yes	0	0.336787	0.141428	no	0.149101	0.340271	0.653386	no	0	0.118228	0.260634	no	yes	7.29596	0.159405	0.38092	0.126288	2.8671	-2.64923	-1.39244	-2.98522	-5.51633	-4.25954	-1.59277	-0.335983	5.51633	4.25954	1.59277	0.335983
Csa06g025130_1	Csa06g025130	AT3G51000	alpha/beta-Hydrolases superfamily protein | chr3:18945258-18946499 REVERSE LENGTH=972								5.25e-05	1	1	0.000135368	3.77673	1.09426	2.43163	no	13.5545	13.0674	17.0946	yes	1.03229	0.261761	0.706826	no	1.42969	2.54659	2.05511	no	yes	2.4342	14.5722	0.666961	2.01047	1.28345	3.86514	-0.584326	1.00753	2.58169	-1.86778	1.59186	-2.85761	2.58169	1.86778	1.59186	2.85761
Csa08g005910_1	Csa08g005910	AT5G13930	CHS, TT4, ATCHS | Chalcone and stilbene synthase family protein | chr5:4488762-4490035 FORWARD LENGTH=1188								5.34e-05	1	7.76e-05	1	10.595	8.20534	5.86069	yes	24.4976	26.3298	29.6285	yes	27.8666	23.4001	27.7023	yes	24.574	21.3103	39.5497	yes	yes	8.22036	26.8186	26.323	28.478	3.0392	4.74516	4.71825	4.83177	1.70596	1.67905	0.113523	0.0866111	1.70596	1.67905	0.113523	0.0866111
Csa08g057340_1	Csa08g057340	AT5G07100	WRKY26 | WRKY DNA-binding protein 26 | chr5:2204313-2205647 FORWARD LENGTH=930					WRKY	AtWRKY26	WRKY family transcription factor	5.54e-05	1	1	0.0205823	2.27864	0.818858	1.49348	no	7.75365	10.5784	19.0969	yes	0.627649	0.78353	0.370255	no	3.31315	1.83762	3.20707	no	yes	1.53033	12.4763	0.593811	2.78594	0.61384	3.64112	-0.751924	1.47817	3.02728	-1.36576	2.23009	-2.16295	3.02728	1.36576	2.23009	2.16295
Csa12g009380_1	Csa12g009380	AT4G34290	SWIB/MDM2 domain superfamily protein | chr4:16410883-16412122 FORWARD LENGTH=435								5.98e-05	1	1	0.0157464	56.0676	59.1437	58.7209	yes	35.0651	37.9485	21.2869	yes	59.1425	56.8436	54.7413	yes	46.5304	48.6333	50.4273	yes	yes	57.9774	31.4335	56.9091	48.5304	5.85742	4.97423	5.83059	5.60082	-0.883188	-0.0268307	-0.229773	0.626585	0.883188	0.0268307	0.229773	0.626585
Csa14g055140_1	Csa14g055140	AT1G48920	ATNUC-L1, PARL1, NUC-L1 | nucleolin like 1 | chr1:18098186-18101422 FORWARD LENGTH=1674								7.37e-05	1	0.0629316	1	101.641	114.427	103.618	yes	70.6506	70.9878	70.6261	yes	72.8084	70.558	77.8067	yes	81.0155	76.0176	79.7852	yes	yes	106.562	70.7548	73.7243	78.9394	6.73555	6.14476	6.20407	6.30267	-0.590793	-0.531481	0.0986045	0.157917	0.590793	0.531481	0.0986045	0.157917
Csa11g022880_1	Csa11g022880	AT4G23200	CRK12 | cysteine-rich RLK (RECEPTOR-like protein kinase) 12 | chr4:12145380-12147934 REVERSE LENGTH=1947								8.04e-05	1	1	1	0.33811	0.653084	0.176932	no	3.49437	7.89491	16.5204	no	2.39333	1.00947	0.88265	no	3.12517	2.17961	4.63927	no	no	0.389375	9.30323	1.42848	3.31468	-1.36077	3.21773	0.514483	1.72887	4.5785	1.87525	1.21439	-1.48886	4.5785	1.87525	1.21439	1.48886
Csa07g012140_1	Csa07g012140	AT2G30860	ATGSTF9, GLUTTR, ATGSTF7, GSTF9 | glutathione S-transferase PHI 9 | chr2:13139132-13140057 FORWARD LENGTH=648								8.75e-05	1	1	6.19e-09	2.62484	5.02637	4.39815	no	19.1157	17.7423	116.002	yes	0.329862	0.209109	0.858271	no	0.176844	0.348747	0.528559	no	yes	4.01646	50.9534	0.465747	0.351383	2.00592	5.67111	-1.10238	-1.50888	3.66518	-3.1083	-0.406501	-7.17999	3.66518	3.1083	0.406501	7.17999
Csa02g012620_1	Csa02g012620	AT4G23590	Tyrosine transaminase family protein | chr4:12307195-12309445 FORWARD LENGTH=1275								9.84e-05	1	0.00490894	1	11.9069	11.7634	12.7477	yes	1.68849	1.647	2.83398	no	3.30786	2.05637	1.32487	no	0.0381375	0.376048	0.0828999	no	yes	12.1393	2.05649	2.2297	0.165695	3.60162	1.04018	1.15685	-2.5934	-2.56144	-2.44477	-3.75025	-3.63358	2.56144	2.44477	3.75025	3.63358
Csa08g012260_1	Csa08g012260	AT5G19540	unknown protein; FUNCTIONS IN: molecular_function unknown; INVOLVED IN: biological_process unknown; LOCATED IN: chloroplast; EXPRESSED IN: 22 plant structures; EXPRESSED DURING: 13 growth stages; Has 1807 Blast hits to 1807 proteins in 277 species: Archae - 0; Bacteria - 0; Metazoa - 736; Fungi - 347; Plants - 385; Viruses - 0; Other Eukaryotes - 339 (source: NCBI BLink). | chr5:6595748-6597724 F…								0.00010283	1	1	1	32.9642	34.5936	35.6983	yes	15.8681	13.7873	15.6256	yes	21.953	22.3371	20.327	yes	14.391	13.1266	14.7113	yes	yes	34.4187	15.0937	21.5391	14.0763	5.10512	3.91587	4.42888	3.8152	-1.18925	-0.676237	-0.613687	-0.100674	1.18925	0.676237	0.613687	0.100674
Csa20g036370_1	Csa20g036370	AT5G22650	HD2B, HDT02, HDT2, ATHD2B, HDA4, HD2, ATHD2 | histone deacetylase 2B | chr5:7534120-7536054 FORWARD LENGTH=921								0.000104539	1	1	1	44.68	51.8889	45.697	yes	24.5384	24.7433	23.9016	yes	43.8532	34.4325	37.3096	yes	33.4533	25.3798	31.1347	yes	yes	47.4219	24.3944	38.5318	29.9893	5.56748	4.60848	5.26798	4.90637	-0.959005	-0.299506	-0.361603	0.297895	0.959005	0.299506	0.361603	0.297895
Csa08g055430_1	Csa08g055430	AT5G09220	AAP2 | amino acid permease 2 | chr5:2866867-2868863 FORWARD LENGTH=1482								0.00011548	1	1	2.92e-12	17.6872	16.431	17.0019	yes	42.626	39.5707	39.1152	yes	9.76831	12.548	12.0153	yes	4.79791	11.8118	4.43074	no	yes	17.04	40.4373	11.4439	7.01348	4.09086	5.33762	3.5165	2.81013	1.24676	-0.574353	-0.706373	-2.52749	1.24676	0.574353	0.706373	2.52749
Csa17g033890_1	Csa17g033890	AT1G26910	RPL10B | Ribosomal protein L16p/L10e family protein | chr1:9321709-9322813 FORWARD LENGTH=666								0.000115875	1	1	1	24.9644	29.0931	28.1971	yes	10.4656	12.7869	8.29418	yes	16.7303	17.5333	18.1626	yes	11.0017	11.8099	10.6614	yes	yes	27.4182	10.5156	17.4754	11.1576	4.77706	3.39446	4.12725	3.47996	-1.38261	-0.649811	-0.647291	0.0855038	1.38261	0.649811	0.647291	0.0855038
Csa08g054160_1	Csa08g054160	AT5G10360	EMB3010, RPS6B | Ribosomal protein S6e | chr5:3258734-3260142 REVERSE LENGTH=750								0.000117224	1	0.742058	0.187256	148.816	151.822	142.826	yes	103.81	115.284	102.291	yes	114.402	117.368	115.474	yes	119.399	125.164	122.724	yes	yes	147.821	107.128	115.748	122.429	7.20771	6.7432	6.85485	6.9358	-0.464512	-0.352863	0.0809551	0.192604	0.464512	0.352863	0.0809551	0.192604
Csa19g058270_1	Csa19g058270	AT2G26400	ARD, ATARD3, ARD3 | acireductone dioxygenase 3 | chr2:11232058-11233274 REVERSE LENGTH=600								0.000133359	1	1	0.000348063	1.23461	1.14052	1.19984	no	9.83005	12.2068	9.55625	yes	0.635785	0.942503	0.321475	no	0.471951	1.08584	0.968892	no	yes	1.19166	10.531	0.633254	0.842227	0.25297	3.39658	-0.659143	-0.247718	3.14361	-0.912112	0.411425	-3.6443	3.14361	0.912112	0.411425	3.6443
Csa20g036080_1	Csa20g036080	AT5G22430	Pollen Ole e 1 allergen and extensin family protein | chr5:7433913-7434646 FORWARD LENGTH=519								0.0001392	1	0.586018	4.65e-07	10.4521	15.1418	11.6933	yes	30.3094	31.2649	37.6018	yes	6.69928	1.9655	6.24754	no	6.35205	11.3559	6.12951	yes	yes	12.4291	33.0587	4.97077	7.94583	3.63565	5.04696	2.31347	2.9902	1.41131	-1.32218	0.676729	-2.05676	1.41131	1.32218	0.676729	2.05676
Csa16g039910_1	Csa16g039910	AT5G44420	PDF1.2, PDF1.2A, LCR77 | plant defensin 1.2 | chr5:17907216-17907550 REVERSE LENGTH=243								0.000150783	1	0.0253091	2.34e-17	152.988	85.9092	158.124	yes	269.191	351.254	460.525	yes	75.2937	58.4861	34.7359	yes	33.9156	58.0833	37.8314	yes	yes	132.341	360.323	56.1719	43.2767	7.04811	8.49315	5.81178	5.43552	1.44503	-1.23634	-0.376256	-3.05763	1.44503	1.23634	0.376256	3.05763
Csa08g024290_1	Csa08g024290	AT5G26742	emb1138 | DEAD box RNA helicase (RH3) | chr5:9285540-9288871 REVERSE LENGTH=2247								0.000157178	1	1	0.00860339	100.041	106.075	95.839	yes	74.0402	62.7453	53.481	yes	90.2975	84.4781	105.337	yes	83.9896	88.3309	91.9722	yes	yes	100.651	63.4222	93.3709	88.0976	6.65322	5.98692	6.5449	6.46103	-0.666308	-0.108323	-0.0838701	0.474115	0.666308	0.108323	0.0838701	0.474115
Csa14g068060_1	Csa14g068060	AT1G56120	Leucine-rich repeat transmembrane protein kinase | chr1:20987288-20993072 REVERSE LENGTH=3144								0.000176335	1	1	1.44e-06	6.4212	7.49615	5.56488	yes	16.6154	23.1087	27.0312	yes	3.87511	4.87869	3.1551	no	2.76461	4.44768	3.56703	no	yes	6.49408	22.2518	3.96963	3.59311	2.69912	4.47585	1.98901	1.84523	1.77672	-0.710119	-0.143774	-2.63062	1.77672	0.710119	0.143774	2.63062
Csa15g079300_1	Csa15g079300	AT2G26400	ARD, ATARD3, ARD3 | acireductone dioxygenase 3 | chr2:11232058-11233274 REVERSE LENGTH=600								0.000176773	1	1	0.00385229	0.126165	0.0609243	0.183918	no	6.09537	7.72443	7.03263	yes	0.114949	0	0.125932	no	0.0616259	0.182295	0.200935	no	yes	0.123669	6.95081	0.0802935	0.148285	-3.01544	2.79718	-3.63857	-2.75355	5.81262	-0.623131	0.885022	-5.55073	5.81262	0.623131	0.885022	5.55073
Csa16g012900_1	Csa16g012900	AT2G30860	ATGSTF9, GLUTTR, ATGSTF7, GSTF9 | glutathione S-transferase PHI 9 | chr2:13139132-13140057 FORWARD LENGTH=648								0.000178245	1	1	2.88e-05	0.460833	1.60224	1.29878	no	6.65802	8.91481	52.7292	yes	0.167946	0	0.0919961	no	0.0450192	0.266342	0.685011	no	yes	1.12062	22.7673	0.0866474	0.332124	0.164296	4.50889	-3.5287	-1.5902	4.3446	-3.693	1.93849	-6.0991	4.3446	3.693	1.93849	6.0991
Csa16g043380_1	Csa16g043380	AT2G21580	Ribosomal protein S25 family protein | chr2:9236629-9237510 FORWARD LENGTH=327								0.000182974	1	0.00646155	1	121.238	125.686	111.356	yes	82.7168	90.7589	70.8201	yes	85.1826	71.2836	76.8339	yes	67.5223	59.9367	69.2154	yes	yes	119.426	81.4319	77.7667	65.5582	6.89998	6.34752	6.28108	6.0347	-0.552456	-0.618898	-0.246378	-0.312819	0.552456	0.618898	0.246378	0.312819
Csa17g015500_1	Csa17g015500	AT1G11430	plastid developmental protein DAG, putative | chr1:3847273-3848938 FORWARD LENGTH=699								0.000183527	1	1	1	39.9454	43.2886	38.6075	yes	22.2876	22.7224	13.7801	yes	34.0978	32.8127	34.2927	yes	22.5894	27.1298	25.7732	yes	yes	40.6138	19.5967	33.7344	25.1642	5.3439	4.29254	5.07615	4.6533	-1.05136	-0.267751	-0.42285	0.360761	1.05136	0.267751	0.42285	0.360761
Csa05g060640_1	Csa05g060640	AT1G54780	TLP18.3 | thylakoid lumen 18.3 kDa protein | chr1:20439533-20440953 FORWARD LENGTH=858								0.00020904	1	1	0.000710072	131.069	137.592	148.2	yes	106.143	103.745	83.1066	yes	147.324	152.822	153.579	yes	136.34	122.876	131.426	yes	yes	138.954	97.665	151.242	130.214	7.11846	6.60977	7.24071	7.02474	-0.50869	0.122254	-0.215974	0.414969	0.50869	0.122254	0.215974	0.414969
Csa17g096050_1	Csa17g096050	AT1G56120	Leucine-rich repeat transmembrane protein kinase | chr1:20987288-20993072 REVERSE LENGTH=3144								0.000232197	1	1	3.07e-07	11.1738	11.5806	11.4944	yes	20.6591	32.2229	41.5387	yes	8.52401	9.38203	6.89167	yes	5.38803	7.22143	7.46099	yes	yes	11.4163	31.4736	8.2659	6.69015	3.51302	4.97607	3.04717	2.74204	1.46305	-0.465845	-0.305134	-2.23403	1.46305	0.465845	0.305134	2.23403
Csa13g009120_1	Csa13g009120	AT5G07100	WRKY26 | WRKY DNA-binding protein 26 | chr5:2204313-2205647 FORWARD LENGTH=930					WRKY	AtWRKY26	WRKY family transcription factor	0.000242847	1	1	0.114683	1.78473	0.950988	1.01676	no	7.53229	8.61238	17.3385	yes	0.672855	1.25119	0.614284	no	2.76558	3.02335	3.39784	no	yes	1.25082	11.161	0.846111	3.06226	0.322879	3.4804	-0.241082	1.61459	3.15752	-0.56396	1.85568	-1.86581	3.15752	0.56396	1.85568	1.86581
Csa01g018790_1	Csa01g018790	AT3G16140	PSAH-1 | photosystem I subunit H-1 | chr3:5468670-5469415 REVERSE LENGTH=438								0.000247539	1	1	0.000641757	142.025	149.54	152.136	yes	101.828	121.886	98.9376	yes	148.496	154.898	141.588	yes	134.834	147.54	135.528	yes	yes	147.9	107.551	148.327	139.3	7.20848	6.74887	7.21264	7.12206	-0.45961	0.00415855	-0.0905844	0.373185	0.45961	0.00415855	0.0905844	0.373185
Csa20g012670_1	Csa20g012670	AT5G09510	Ribosomal protein S19 family protein | chr5:2955698-2956554 REVERSE LENGTH=459								0.00024869	1	1	0.375041	83.8829	93.0956	86.8359	yes	54.4185	64.2259	53.0548	yes	78.5435	79.4131	83.5911	yes	68.9895	69.6722	69.1021	yes	yes	87.9381	57.233	80.5159	69.2546	6.45842	5.83878	6.3312	6.11384	-0.61964	-0.127215	-0.217364	0.275062	0.61964	0.127215	0.217364	0.275062
Csa03g015070_1	Csa03g015070	AT1G11430	plastid developmental protein DAG, putative | chr1:3847273-3848938 FORWARD LENGTH=699								0.000257811	1	1	1	37.8621	39.2251	37.724	yes	22.022	19.9423	12.1368	yes	31.7836	27.358	32.4653	yes	22.2256	24.8913	22.5456	yes	yes	38.2704	18.0337	30.5356	23.2209	5.25816	4.17262	4.93242	4.53735	-1.08554	-0.325737	-0.395071	0.364727	1.08554	0.325737	0.395071	0.364727
Csa20g067590_1	Csa20g067590	AT5G43640	Ribosomal protein S19 family protein | chr5:17531302-17532370 FORWARD LENGTH=450								0.000262761	1	0.00791773	1	6.53779	9.21344	7.13169	yes	0.184174	0.617814	0.576533	no	0.607815	0.43155	0.532709	no	0	0.0642614	0	no	yes	7.62764	0.459507	0.524025	0.0214205	2.93124	-1.12184	-0.932294	-5.54487	-4.05308	-3.86353	-4.61257	-4.42303	4.05308	3.86353	4.61257	4.42303
Csa07g037940_1	Csa07g037940	AT1G71030	ATMYBL2, MYBL2 | MYB-like 2 | chr1:26795383-26796226 REVERSE LENGTH=588					MYB-related			0.000270326	1	1	1	12.8829	7.72917	9.10551	yes	1.79626	1.5064	0.337378	no	6.66908	8.11725	5.65017	yes	4.48115	2.91437	3.52324	no	yes	9.90585	1.21335	6.81217	3.63959	3.30828	0.278992	2.76811	1.86378	-3.02929	-0.540167	-0.904337	1.58478	3.02929	0.540167	0.904337	1.58478
Csa19g051120_1	Csa19g051120	AT2G16510	ATPase, F0/V0 complex, subunit C protein | chr2:7160007-7160811 REVERSE LENGTH=495								0.000291214	1	1	8.8e-10	51.2074	52.3281	57.9274	yes	29.0897	30.0067	27.8225	yes	65.3596	42.9022	64.0363	yes	69.1119	58.7645	77.6536	yes	yes	53.821	28.973	57.4327	68.51	5.7501	4.85664	5.8438	6.09824	-0.89346	0.0937042	0.254442	1.24161	0.89346	0.0937042	0.254442	1.24161
Csa13g025920_1	Csa13g025920	AT5G22440	Ribosomal protein L1p/L10e family | chr5:7435328-7436486 REVERSE LENGTH=654								0.000325106	1	1	1	127.285	129.1	125.77	yes	92.9811	97.998	80.6948	yes	107.675	99.7192	103.403	yes	95.9505	92.6616	97.9537	yes	yes	127.385	90.558	103.599	95.5219	6.99305	6.50077	6.69487	6.57776	-0.492278	-0.298178	-0.11711	0.0769903	0.492278	0.298178	0.11711	0.0769903
Csa14g034220_1	Csa14g034220	AT1G25275	unknown protein; FUNCTIONS IN: molecular_function unknown; INVOLVED IN: response to karrikin; LOCATED IN: endomembrane system; EXPRESSED IN: 23 plant structures; EXPRESSED DURING: 13 growth stages; Has 35333 Blast hits to 34131 proteins in 2444 species: Archae - 798; Bacteria - 22429; Metazoa - 974; Fungi - 991; Plants - 531; Viruses - 0; Other Eukaryotes - 9610 (source: NCBI BLink). | chr1:88607…								0.000325234	1	1	0.194605	15.16	13.0145	11.1862	yes	27.7725	38.4208	32.5109	yes	10.0395	13.361	10.3682	yes	17.7582	15.2791	17.8102	yes	yes	13.1202	32.9014	11.2562	16.9492	3.71372	5.04008	3.49265	4.08314	1.32636	-0.22107	0.590491	-0.956935	1.32636	0.22107	0.590491	0.956935
Csa13g054850_1	Csa13g054850	AT4G02380	SAG21, AtLEA5 | senescence-associated gene 21 | chr4:1046414-1046807 REVERSE LENGTH=294								0.000335987	1	1	1.42e-06	6.74257	5.9373	7.38785	yes	18.6752	20.61	27.4211	yes	7.3477	5.49789	2.90317	no	3.29344	4.26624	3.79005	no	yes	6.68924	22.2354	5.24958	3.78324	2.74184	4.47479	2.3922	1.91962	1.73295	-0.349638	-0.472581	-2.55517	1.73295	0.349638	0.472581	2.55517
Csa03g026050_1	Csa03g026050	AT1G22160	Protein of unknown function (DUF581) | chr1:7823238-7823774 FORWARD LENGTH=444								0.000337439	1	1	0.157343	2.00622	1.67033	2.01696	no	8.21244	11.6032	18.6532	yes	2.64726	1.79006	2.41682	no	3.58187	3.73176	5.14167	no	yes	1.89784	12.823	2.28471	4.15177	0.924355	3.68066	1.19201	2.05373	2.7563	0.267657	0.861715	-1.62693	2.7563	0.267657	0.861715	1.62693
Csa05g089870_1	Csa05g089870	AT5G36910	THI2.2 | thionin 2.2 | chr5:14562053-14562673 REVERSE LENGTH=405								0.000348121	1	0.627119	0.320876	44.51	31.1347	21.4503	yes	17.783	6.69098	6.72758	yes	17.7732	20.5663	9.50713	yes	20.399	18.879	22.9487	yes	yes	32.365	10.4005	15.9489	20.7423	5.01636	3.37858	3.99538	4.3745	-1.63778	-1.02098	0.379118	0.995918	1.63778	1.02098	0.379118	0.995918
Csa04g019950_1	Csa04g019950	AT3G30180	CYP85A2, BR6OX2 | brassinosteroid-6-oxidase 2 | chr3:11810867-11813509 FORWARD LENGTH=1398	Brassinosteroids	CYP85A2		synthesis 28BRs				0.000358307	1	1	1	14.9669	12.2835	12.7351	yes	3.45808	2.74306	2.41483	no	7.34493	8.51839	7.11698	yes	4.54956	3.12474	3.71706	no	yes	13.3285	2.87199	7.6601	3.79712	3.73645	1.52205	2.93736	1.92491	-2.2144	-0.799083	-1.01246	0.402855	2.2144	0.799083	1.01246	0.402855
Csa04g019950_1	Csa04g019950	AT3G30180	CYP85A2, BR6OX2 | brassinosteroid-6-oxidase 2 | chr3:11810867-11813509 FORWARD LENGTH=1398	Brassinosteroids	CYP85A2 (BR6ox)		synthesis 28BRs				0.000358307	1	1	1	14.9669	12.2835	12.7351	yes	3.45808	2.74306	2.41483	no	7.34493	8.51839	7.11698	yes	4.54956	3.12474	3.71706	no	yes	13.3285	2.87199	7.6601	3.79712	3.73645	1.52205	2.93736	1.92491	-2.2144	-0.799083	-1.01246	0.402855	2.2144	0.799083	1.01246	0.402855
Csa04g019950_1	Csa04g019950	AT3G30180	CYP85A2, BR6OX2 | brassinosteroid-6-oxidase 2 | chr3:11810867-11813509 FORWARD LENGTH=1398	Brassinosteroids	BR6ox2	Step3	synthesis 28BRs				0.000358307	1	1	1	14.9669	12.2835	12.7351	yes	3.45808	2.74306	2.41483	no	7.34493	8.51839	7.11698	yes	4.54956	3.12474	3.71706	no	yes	13.3285	2.87199	7.6601	3.79712	3.73645	1.52205	2.93736	1.92491	-2.2144	-0.799083	-1.01246	0.402855	2.2144	0.799083	1.01246	0.402855
Csa20g001680_2	Csa20g001680	AT5G01410	PDX1, ATPDX1.3, RSR4, PDX1.3, ATPDX1 | Aldolase-type TIM barrel family protein | chr5:172576-173505 REVERSE LENGTH=930								0.000423979	1	1	0.013098	33.6715	38.4789	36.6842	yes	67.7904	67.257	65.4403	yes	39.1805	35.622	43.076	yes	30.4009	43.6985	36.5194	yes	yes	36.2782	66.8293	39.2928	36.8729	5.18103	6.06241	5.29619	5.20449	0.881378	0.115164	-0.0917047	-0.857918	0.881378	0.115164	0.0917047	0.857918
Csa13g027890_1	Csa13g027890	AT5G23310	FSD3 | Fe superoxide dismutase 3 | chr5:7850624-7852241 FORWARD LENGTH=792								0.000428284	1	1	1	28.8263	28.3968	25.7111	yes	13.5583	12.458	8.1379	yes	24.6878	19.2392	22.6986	yes	17.1467	14.8092	20.3363	yes	yes	27.6447	11.3847	22.2086	17.4308	4.78893	3.50903	4.47304	4.12356	-1.2799	-0.315889	-0.349481	0.614534	1.2799	0.315889	0.349481	0.614534
Csa15g011040_1	Csa15g011040	AT3G09630	Ribosomal protein L4/L1 family | chr3:2953813-2955444 FORWARD LENGTH=1221								0.000460332	1	1	1	89.5977	94.3184	88.9266	yes	62.4541	61.9158	57.1629	yes	74.4208	68.9145	73.2646	yes	64.4384	68.9038	65.3662	yes	yes	90.9476	60.511	72.2	66.2361	6.50696	5.91912	6.17393	6.04955	-0.587839	-0.333036	-0.124381	0.130422	0.587839	0.333036	0.124381	0.130422
Csa03g057970_1	Csa03g057970	AT1G51070	bHLH115 | basic helix-loop-helix (bHLH) DNA-binding superfamily protein | chr1:18928018-18929513 FORWARD LENGTH=879					bHLH	AtbHLH115	bHLH protein	0.000462367	1	1	2.97e-09	28.3999	30.9462	29.8202	yes	53.8603	62.3216	55.2762	yes	21.9376	26.4161	19.9664	yes	18.0337	19.0901	17.3057	yes	yes	29.7221	57.1527	22.7734	18.1432	4.89346	5.83675	4.50928	4.18135	0.943286	-0.384189	-0.327921	-1.6554	0.943286	0.384189	0.327921	1.6554
Csa17g020680_1	Csa17g020680	AT1G15125	S-adenosyl-L-methionine-dependent methyltransferases superfamily protein | chr1:5204625-5205912 FORWARD LENGTH=1056								0.000463208	1	1	8.23e-12	8.34458	2.17383	6.40231	no	18.1366	17.7943	24.5285	yes	2.70098	1.52198	1.53431	no	0.321785	0.846108	0.174867	no	yes	5.64024	20.1531	1.91909	0.447587	2.49576	4.33293	0.940423	-1.15976	1.83718	-1.55533	-2.10018	-5.49269	1.83718	1.55533	2.10018	5.49269
Csa17g010980_1	Csa17g010980	AT1G07610	MT1C | metallothionein 1C | chr1:2341603-2341865 FORWARD LENGTH=138								0.000478237	1	1	0.504606	73.9944	65.9657	86.8666	yes	48.1111	38.8289	16.761	yes	49.1698	58.2494	61.2322	yes	53.3391	48.7358	52.8238	yes	yes	75.6089	34.567	56.2171	51.6329	6.24048	5.11132	5.81294	5.69022	-1.12916	-0.427546	-0.122719	0.578895	1.12916	0.427546	0.122719	0.578895
Csa05g023020_1	Csa05g023020	AT2G33430	DAL1, DAL | differentiation and greening-like 1 | chr2:14162732-14164729 FORWARD LENGTH=660								0.000484896	1	1	0.424545	81.1359	75.0924	80.8746	yes	59.2168	51.5523	33.1755	yes	72.0853	66.1405	69.2958	yes	61.2107	60.3557	61.415	yes	yes	79.0343	47.9815	69.1739	60.9938	6.30441	5.58441	6.11216	5.93059	-0.72	-0.192252	-0.181565	0.346182	0.72	0.192252	0.181565	0.346182
Csa09g078680_1	Csa09g078680	AT1G74060	Ribosomal protein L6 family protein | chr1:27850033-27851299 REVERSE LENGTH=702								0.000489533	1	1	1	47.7326	49.7683	50.1338	yes	28.0171	31.3279	21.7912	yes	35.2629	35.6141	37.7527	yes	26.0851	29.8042	29.7536	yes	yes	49.2116	27.0454	36.2099	28.5476	5.62093	4.75731	5.17831	4.8353	-0.863615	-0.442613	-0.343014	0.0779874	0.863615	0.442613	0.343014	0.0779874
Csa09g039690_1	Csa09g039690	AT3G45640	ATMPK3, MPK3, ATMAPK3 | mitogen-activated protein kinase 3 | chr3:16756918-16758476 FORWARD LENGTH=1113								0.000509527	1	1	0.0886445	17.0872	14.9119	17.6464	yes	32.0928	34.9108	47.3964	yes	18.4567	24.0093	14.4664	yes	20.192	19.1564	19.2791	yes	yes	16.5485	38.1333	18.9775	19.5425	4.04863	5.25298	4.24621	4.28854	1.20435	0.197586	0.0423289	-0.964437	1.20435	0.197586	0.0423289	0.964437
Csa06g044900_1	Csa06g044900	AT2G40490	HEME2 | Uroporphyrinogen decarboxylase | chr2:16912961-16914988 FORWARD LENGTH=1185								0.000515142	1	1	1	48.7308	47.3977	48.8475	yes	31.7911	29.2418	16.3158	yes	41.6069	41.0596	37.0478	yes	29.9828	35.8958	31.6949	yes	yes	48.3253	25.7829	39.9047	32.5245	5.59471	4.68834	5.31849	5.02345	-0.906363	-0.27622	-0.295034	0.33511	0.906363	0.27622	0.295034	0.33511
Csa15g005710_1	Csa15g005710	AT3G04720	PR4, HEL, PR-4 | pathogenesis-related 4 | chr3:1285691-1286531 REVERSE LENGTH=639								0.000550017	1	1	5.49e-07	7.72971	5.75026	8.47643	yes	20.09	21.4967	26.3593	yes	5.04398	1.97885	1.6682	no	3.46948	3.3204	4.38081	no	yes	7.3188	22.6487	2.89701	3.72356	2.87161	4.50135	1.53457	1.89668	1.62975	-1.33704	0.362119	-2.60467	1.62975	1.33704	0.362119	2.60467
Csa03g005510_1	Csa03g005510	AT1G04270	RPS15 | cytosolic ribosomal protein S15 | chr1:1141852-1142960 REVERSE LENGTH=459								0.000585132	1	1	1	157.147	168.542	155.481	yes	123.043	129.294	106.821	yes	148.952	146.992	150.068	yes	120.622	129.622	128.434	yes	yes	160.39	119.719	148.671	126.226	7.32544	6.90351	7.21598	6.97987	-0.421931	-0.109464	-0.236112	0.0763546	0.421931	0.109464	0.236112	0.0763546
Csa11g033030_1	Csa11g033030	AT4G16720	Ribosomal protein L23/L15e family protein | chr4:9400156-9401315 REVERSE LENGTH=615								0.000588169	1	1	0.991773	138.901	149.869	138.834	yes	105.803	114.836	93.7567	yes	121.59	119.852	114.437	yes	115.422	106.939	120.421	yes	yes	142.535	104.799	118.626	114.261	7.15517	6.71148	6.89028	6.83619	-0.443695	-0.26489	-0.0540934	0.124711	0.443695	0.26489	0.0540934	0.124711
Csa09g097890_1	Csa09g097890	AT1G63140	O-methyltransferase family protein | chr1:23417517-23418875 FORWARD LENGTH=1146								0.000588169	1	3.84e-07	1	12.9009	14.7772	14.0632	yes	1.71022	4.17741	3.94506	no	0.476736	0.883727	0.378206	no	0.352531	0.260706	0.22989	no	yes	13.9137	3.27756	0.579556	0.281042	3.79844	1.71262	-0.786979	-1.83114	-2.08581	-4.58542	-1.04416	-3.54376	2.08581	4.58542	1.04416	3.54376
Csa18g037640_1	Csa18g037640	AT5G64040	PSAN | photosystem I reaction center subunit PSI-N, chloroplast, putative / PSI-N, putative (PSAN) | chr5:25628690-25629409 REVERSE LENGTH=546								0.00061333	1	1	1	362.598	330.878	349.264	yes	244.726	262.377	176.793	yes	261.059	270.344	251.84	yes	229.502	253.129	214.362	yes	yes	347.58	227.965	261.081	232.331	8.4412	7.83267	8.02835	7.86004	-0.608531	-0.412848	-0.168316	0.0273667	0.608531	0.412848	0.168316	0.0273667
Csa04g051560_1	Csa04g051560	AT2G37940	AtIPCS2 | Arabidopsis Inositol phosphorylceramide synthase 2 | chr2:15877169-15879411 FORWARD LENGTH=918								0.000646989	1	1	0.119397	7.33888	6.6684	6.87901	yes	16.9838	23.1464	24.281	yes	7.63602	6.9024	5.15805	yes	8.90875	8.0732	10.0975	yes	yes	6.9621	21.4704	6.56549	9.02648	2.79952	4.42428	2.7149	3.17416	1.62475	-0.0846196	0.459261	-1.25011	1.62475	0.0846196	0.459261	1.25011
Csa10g046790_1	Csa10g046790	AT5G39740	OLI7, RPL5B | ribosomal protein L5 B | chr5:15903365-15905185 FORWARD LENGTH=906								0.000663746	1	1	0.694158	111.497	119.803	111.179	yes	79.5064	85.4807	78.0244	yes	111.526	107.234	105.448	yes	85.5002	94.1845	94.8157	yes	yes	114.16	81.0038	108.069	91.5002	6.83491	6.33992	6.75581	6.5157	-0.49499	-0.0790941	-0.240112	0.175784	0.49499	0.0790941	0.240112	0.175784
Csa17g065780_1	Csa17g065780										0.000669143	1	1	5.67e-06	1.12569	1.08717	1.27632	no	10.4454	8.68738	8.75546	yes	0	0	0	no	0	0	0	no	yes	1.16306	9.29607	0	0	0.217924	3.21662	#NUM!	#NUM!	2.9987	#NUM!	#NUM!	#NUM!	2.9987	#NUM!	#NUM!	#NUM!
Csa16g005670_1	Csa16g005670	AT3G60245	Zinc-binding ribosomal protein family protein | chr3:22268803-22269750 FORWARD LENGTH=279								0.000694276	1	1	1	307.482	293.326	303.506	yes	213.396	264.644	211.204	yes	259.294	271.626	294.889	yes	232.274	248.901	225.269	yes	yes	301.438	229.748	275.27	235.481	8.23572	7.84391	8.1047	7.87947	-0.39181	-0.131017	-0.225235	0.0355587	0.39181	0.131017	0.225235	0.0355587
Csa16g009960_1	Csa16g009960	AT2G31610	Ribosomal protein S3 family protein | chr2:13450384-13451669 FORWARD LENGTH=753								0.000768261	1	1	1	59.9193	64.1693	61.8108	yes	39.455	39.4622	34.7795	yes	57.5642	52.6502	52.1945	yes	43.9917	38.5632	44.2937	yes	yes	61.9665	37.8989	54.1363	42.2829	5.95342	5.24408	5.75852	5.402	-0.709332	-0.194892	-0.356523	0.157917	0.709332	0.194892	0.356523	0.157917
Csa16g001660_1	Csa16g001660	AT3G62960	Thioredoxin superfamily protein | chr3:23268780-23269088 FORWARD LENGTH=309								0.000785146	1	1	0.0642166	2.16048	1.04328	0.787365	no	3.81064	10.3745	21.0827	no	2.13245	1.41422	0.628973	no	1.40706	3.20838	2.67622	no	no	1.33037	11.756	1.39188	2.43055	0.411833	3.55532	0.477034	1.28129	3.14349	0.0652012	0.804251	-2.27404	3.14349	0.0652012	0.804251	2.27404
Csa09g003230_1	Csa09g003230	AT2G01850	EXGT-A3, XTH27, ATXTH27 | endoxyloglucan transferase A3 | chr2:385374-387138 FORWARD LENGTH=1002								0.000828091	1	1	1	40.1292	25.6279	31.11	yes	17.1252	16.7061	11.2842	yes	23.5139	24.5222	23.429	yes	17.4691	16.2292	16.7909	yes	yes	32.289	15.0385	23.8217	16.8297	5.01297	3.91059	4.57421	4.07294	-1.10238	-0.438765	-0.501267	0.162348	1.10238	0.438765	0.501267	0.162348
Csa01g043720_1	Csa01g043720	AT2G20570	GPRI1 | GBF's pro-rich region-interacting factor 1 | chr2:8855486-8857522 FORWARD LENGTH=1311					G2-like	GLK1	expressed protein	0.000828091	1	4.78e-07	1	25.4114	24.4798	24.8837	yes	12.2999	10.6382	6.95843	yes	3.90274	5.95265	4.4685	no	3.08342	9.02797	2.32534	no	yes	24.925	9.96551	4.77463	4.81224	4.63952	3.31694	2.25539	2.26671	-1.32258	-2.38413	0.0113198	-1.05023	1.32258	2.38413	0.0113198	1.05023
Csa04g037580_1	Csa04g037580	AT3G51800	ATG2, EBP1, ATEBP1 | metallopeptidase M24 family protein | chr3:19211261-19213568 REVERSE LENGTH=1206								0.000843478	1	1	1	40.7483	44.3035	44.5812	yes	23.7434	24.4253	21.5904	yes	36.153	35.8146	36.2326	yes	29.2732	25.779	28.7172	yes	yes	43.211	23.253	36.0667	27.9231	5.43333	4.53935	5.1726	4.80339	-0.893979	-0.260729	-0.369207	0.264043	0.893979	0.260729	0.369207	0.264043
Csa20g022050_1	Csa20g022050	AT5G15530	BCCP2, CAC1-B | biotin carboxyl carrier protein 2 | chr5:5038955-5040437 FORWARD LENGTH=768								0.000845504	1	0.0139774	1	10.1664	9.54586	9.44887	yes	1.85626	1.12084	1.08081	no	1.61729	2.0505	1.32885	no	0.118234	0.116583	0.171338	no	yes	9.72039	1.35264	1.66554	0.135385	3.28101	0.435774	0.735994	-2.88486	-2.84524	-2.54502	-3.62085	-3.32063	2.84524	2.54502	3.62085	3.32063
Csa01g041450_1	Csa01g041450	AT2G18300	basic helix-loop-helix (bHLH) DNA-binding superfamily protein | chr2:7952546-7954446 REVERSE LENGTH=1095					bHLH	AtbHLH64	expressed protein	0.000957365	1	1	1	20.1143	18.4054	21.9758	yes	7.78129	9.75547	4.51183	no	10.0677	13.0827	9.52703	yes	5.53826	7.89825	4.89705	no	yes	20.1652	7.34953	10.8925	6.11119	4.33379	2.87765	3.44526	2.61145	-1.45614	-0.888534	-0.833808	-0.2662	1.45614	0.888534	0.833808	0.2662
Csa09g095960_1	Csa09g095960	AT1G61520	LHCA3 | photosystem I light harvesting complex gene 3 | chr1:22700152-22701149 FORWARD LENGTH=822								0.000968599	1	1	1	815.122	668.033	757.398	yes	505.444	542.237	396.593	yes	519.136	691.037	550.502	yes	538.325	594.308	524.282	yes	yes	746.851	481.425	586.892	552.305	9.54468	8.91117	9.19695	9.10932	-0.633511	-0.347726	-0.0876292	0.198155	0.633511	0.347726	0.0876292	0.198155
Csa05g064750_1	Csa05g064750	AT1G57660	Translation protein SH3-like family protein | chr1:21355567-21356364 FORWARD LENGTH=495								0.00100603	1	1	0.201022	42.5846	45.9198	40.8971	yes	22.9464	28.2433	18.4553	yes	45.3226	45.2737	33.7915	yes	34.1768	31.0374	37.4787	yes	yes	43.1338	23.215	41.4626	34.231	5.43075	4.53699	5.37374	5.09723	-0.893763	-0.0570107	-0.276506	0.560246	0.893763	0.0570107	0.276506	0.560246
Csa01g039610_1	Csa01g039610	AT2G18020	EMB2296 | Ribosomal protein L2 family | chr2:7837151-7838160 FORWARD LENGTH=777								0.00102722	1	1	1	147.343	154.411	143.611	yes	106.698	122.67	106.638	yes	126.678	122.497	126.801	yes	116.357	117.312	110.875	yes	yes	148.455	112.002	125.325	114.848	7.21388	6.80738	6.96954	6.84358	-0.406502	-0.244345	-0.125955	0.0362022	0.406502	0.244345	0.125955	0.0362022
Csa20g001680_1	Csa20g001680	AT5G01410	PDX1, ATPDX1.3, RSR4, PDX1.3, ATPDX1 | Aldolase-type TIM barrel family protein | chr5:172576-173505 REVERSE LENGTH=930								0.00106673	1	1	0.00724879	33.062	38.5525	37.4615	yes	67.8255	64.1607	63.6957	yes	39.9787	34.9884	43.076	yes	28.5776	41.7172	34.3355	yes	yes	36.3587	65.2273	39.3477	34.8768	5.18423	6.0274	5.29821	5.12419	0.843176	0.11398	-0.174013	-0.903209	0.843176	0.11398	0.174013	0.903209
Csa14g068050_1	Csa14g068050	AT1G56110	NOP56 | homolog of nucleolar protein NOP56 | chr1:20984544-20986893 REVERSE LENGTH=1569								0.00106968	1	1	1	45.1927	47.8018	42.5263	yes	23.639	26.2685	25.2569	yes	34.874	35.0483	35.4701	yes	25.0635	26.9545	24.6348	yes	yes	45.1736	25.0548	35.1308	25.5509	5.49741	4.64701	5.13466	4.6753	-0.850393	-0.362744	-0.459359	0.0282897	0.850393	0.362744	0.459359	0.0282897
Csa18g031080_1	Csa18g031080	AT5G57960	GTP-binding protein, HflX | chr5:23463133-23466481 REVERSE LENGTH=1623								0.00108668	1	1	1	10.2017	10.2993	10.3903	yes	27.9638	27.9931	25.7439	yes	12.2195	10.1064	12.5452	yes	21.8457	7.154	22.79	yes	yes	10.2971	27.2336	11.6237	17.2632	3.36417	4.76732	3.539	4.10963	1.40315	0.174831	0.570633	-0.657685	1.40315	0.174831	0.570633	0.657685
Csa07g053990_1	Csa07g053990	AT2G24060	Translation initiation factor 3 protein | chr2:10229453-10231390 FORWARD LENGTH=939								0.00110266	1	1	1	32.4885	35.3316	33.4063	yes	19.3861	17.7962	12.1527	yes	29.5021	26.9861	28.879	yes	20.3694	20.0848	21.9097	yes	yes	33.7421	16.445	28.4557	20.788	5.07648	4.03958	4.83065	4.37768	-1.0369	-0.245832	-0.45297	0.338099	1.0369	0.245832	0.45297	0.338099
Csa12g025330_1	Csa12g025330	AT5G56030	HSP81-2 | heat shock protein 81-2 | chr5:22686923-22689433 FORWARD LENGTH=2187								0.00111595	1	0.264168	1	121.607	123.889	114.259	yes	85.8592	75.1876	95.8399	yes	77.0895	91.2905	93.7413	yes	79.3993	67.5106	79.9585	yes	yes	119.918	85.6289	87.3737	75.6228	6.90591	6.42003	6.44913	6.24075	-0.48588	-0.456778	-0.208379	-0.179277	0.48588	0.456778	0.208379	0.179277
Csa19g016000_1	Csa19g016000	AT3G11840	PUB24 | plant U-box 24 | chr3:3736578-3738250 REVERSE LENGTH=1413								0.00113554	1	1	0.0784047	0.0827592	0.359675	0	no	2.58939	4.64113	10.4421	no	0.150804	0.152959	0.165212	no	0.68721	0.279016	1.05444	no	no	0.147478	5.89088	0.156325	0.673557	-2.76143	2.55848	-2.67738	-0.570129	5.31991	0.0840481	2.10725	-3.12861	5.31991	0.0840481	2.10725	3.12861
Csa08g054090_1	Csa08g054090	AT5G10440	CYCD4;2 | cyclin d4;2 | chr5:3280611-3282342 REVERSE LENGTH=897								0.00113554	1	1	1	0.100039	0.0966167	0.145834	no	4.69508	7.15429	5.4899	no	0.182292	0.138673	0.299563	no	1.36821	1.54183	1.32772	no	no	0.114163	5.77975	0.206842	1.41259	-3.13083	2.53101	-2.2734	0.49834	5.66184	0.857434	2.77174	-2.03267	5.66184	0.857434	2.77174	2.03267
Csa14g067980_1	Csa14g067980	AT1G56070	LOS1 | Ribosomal protein S5/Elongation factor G/III/V family protein | chr1:20968245-20971077 REVERSE LENGTH=2532								0.00123803	1	1	1	58.546	61.2285	68.4758	yes	41.9521	32.7756	41.3791	yes	53.733	53.4036	52.5734	yes	39.7759	39.4964	43.448	yes	yes	62.7501	38.7023	53.2367	40.9068	5.97155	5.27435	5.73435	5.35427	-0.6972	-0.237198	-0.380081	0.0799216	0.6972	0.237198	0.380081	0.0799216
Csa19g029650_1	Csa19g029650	AT3G21560	UGT84A2 | UDP-Glycosyltransferase superfamily protein | chr3:7595884-7597374 FORWARD LENGTH=1491								0.00124803	1	1	0.25795	1.08132	1.14539	1.22037	no	5.71367	6.06584	15.4944	yes	1.65258	0.870333	0.87042	no	2.62385	1.0416	4.14799	no	yes	1.14903	9.09132	1.13111	2.60448	0.200413	3.18449	0.177742	1.38099	2.98408	-0.0226712	1.20325	-1.8035	2.98408	0.0226712	1.20325	1.8035
Csa00382s010_1	Csa00382s010	AT4G13770	CYP83A1, REF2 | cytochrome P450, family 83, subfamily A, polypeptide 1 | chr4:7990682-7992282 REVERSE LENGTH=1509								0.00128437	1	1	0.00328364	0.0951414	0.0918863	0.246566	no	1.43003	2.12115	30.4222	no	0	0	0	no	0	0.0305488	0.13469	no	no	0.144531	11.3245	0	0.0550795	-2.79055	3.50137	#NUM!	-4.18234	6.29192	#NUM!	#NUM!	-7.68371	6.29192	#NUM!	#NUM!	7.68371
Csa01g001950_1	Csa01g001950	AT3G02380	COL2, ATCOL2 | CONSTANS-like 2 | chr3:487438-488624 REVERSE LENGTH=1044					C2C2-CO-like	COL2	Zinc finger protein CONSTANS-LIKE 2 (COL2)	0.00128911	1	1	1.62e-05	2.11612	1.83083	2.22791	no	12.0897	9.48103	12.649	yes	0.200833	2.32221	0.132013	no	0.516814	0.297264	0.982978	no	yes	2.05829	11.4066	0.885019	0.599019	1.04144	3.5118	-0.176219	-0.739327	2.47035	-1.21766	-0.563108	-4.25112	2.47035	1.21766	0.563108	4.25112
Csa05g073690_1	Csa05g073690	AT1G65970	TPX2 | thioredoxin-dependent peroxidase 2 | chr1:24557527-24558229 REVERSE LENGTH=489								0.00129041	1	1	0.137727	3.04698	1.16161	2.33777	no	13.5771	9.98348	10.6022	yes	0.80361	0.666894	1.04046	no	3.68161	3.32124	2.89462	no	yes	2.18212	11.3876	0.836988	3.29916	1.12573	3.50939	-0.256722	1.7221	2.38366	-1.38245	1.97882	-1.78729	2.38366	1.38245	1.97882	1.78729
Csa03g017080_1	Csa03g017080	AT1G13270	MAP1C, MAP1B | methionine aminopeptidase 1B | chr1:4544999-4547155 FORWARD LENGTH=1110								0.00129802	1	1	1	36.8572	36.4689	36.0966	yes	19.9566	20.015	15.7412	yes	32.6707	30.3248	35.3649	yes	22.7187	24.6919	23.6821	yes	yes	36.4743	18.5709	32.7868	23.6976	5.18881	4.21498	5.03504	4.56667	-0.973831	-0.153763	-0.468377	0.351691	0.973831	0.153763	0.468377	0.351691
Csa09g088180_1	Csa09g088180	AT2G24060	Translation initiation factor 3 protein | chr2:10229453-10231390 FORWARD LENGTH=939								0.0013049	1	1	0.849616	35.8417	38.2646	37.2979	yes	23.6941	20.9953	11.5222	yes	33.5898	33.7705	37.9305	yes	25.2059	26.4137	27.2805	yes	yes	37.1348	18.7372	35.0969	26.3	5.2147	4.22784	5.13327	4.71699	-0.986863	-0.0814257	-0.416279	0.489158	0.986863	0.0814257	0.416279	0.489158
Csa07g003340_1	Csa07g003340	AT3G61470	LHCA2 | photosystem I light harvesting complex gene 2 | chr3:22745736-22747032 FORWARD LENGTH=774								0.0013049	1	1	0.363634	1044.87	984.909	1073.85	yes	783.981	843.612	687.4	yes	904.185	1122.32	956.81	yes	916.169	805.111	873.305	yes	yes	1034.54	771.664	994.439	864.861	10.0148	9.59183	9.95774	9.75633	-0.422947	-0.0570376	-0.201415	0.164495	0.422947	0.0570376	0.201415	0.164495
Csa13g031050_1	Csa13g031050	AT5G25220	KNAT3 | KNOTTED1-like homeobox gene 3 | chr5:8736208-8738115 FORWARD LENGTH=1296					Homeobox	KNAT3	KNAT3 homeodomain protein	0.00131097	1	1	1	4.16154	3.69391	3.41315	no	11.7766	14.5544	18.5227	yes	6.50924	6.4911	4.32191	no	7.87238	5.95506	7.91763	yes	yes	3.7562	14.9513	5.77408	7.24836	1.90927	3.90219	2.52959	2.85765	1.99292	0.620319	0.328062	-1.04454	1.99292	0.620319	0.328062	1.04454
Csa13g036140_1	Csa13g036140	AT1G33140	PGY2 | Ribosomal protein L6 family | chr1:12023360-12024502 FORWARD LENGTH=585								0.00131684	1	1	1	125.512	125.434	120.979	yes	87.0836	103.386	78.5077	yes	112.131	107.326	116.756	yes	91.5053	104.822	99.5893	yes	yes	123.975	89.6591	112.071	98.6388	6.9539	6.48638	6.80827	6.62408	-0.467524	-0.145633	-0.184186	0.137705	0.467524	0.145633	0.184186	0.137705
Csa16g038980_1	Csa16g038980	AT1G75050	Pathogenesis-related thaumatin superfamily protein | chr1:28180116-28181062 FORWARD LENGTH=741								0.00132155	1	1	1	1.32661	0.854148	1.11735	no	6.71441	12.5131	8.13993	yes	1.57128	0.531243	0.971046	no	2.37596	2.64094	5.63416	no	yes	1.09937	9.12248	1.02452	3.55035	0.136677	3.18943	0.0349513	1.82796	3.05275	-0.101726	1.79301	-1.36146	3.05275	0.101726	1.79301	1.36146
Csa06g033250_1	Csa06g033250	AT3G57520	AtSIP2, SIP2 | seed imbibition 2 | chr3:21288982-21292694 REVERSE LENGTH=2322								0.00133408	1	1	1	12.7369	11.979	10.7981	yes	2.45547	1.75893	3.22475	no	6.66649	5.0087	7.65714	yes	4.64315	2.44979	4.73656	no	yes	11.838	2.47972	6.44411	3.94317	3.56535	1.31018	2.68798	1.97935	-2.25518	-0.877373	-0.708627	0.669179	2.25518	0.877373	0.708627	0.669179
Csa17g080560_1	Csa17g080560	AT3G18610	PARLL1, ATNUC-L2, NUC-L2 | nucleolin like 2 | chr3:6404270-6407822 REVERSE LENGTH=1911								0.00133828	1	0.75843	0.189574	107.225	116.727	116.52	yes	80.6833	82.8703	81.7645	yes	83.1881	83.89	90.7563	yes	96.1437	97.3661	95.9807	yes	yes	113.491	81.7727	85.9448	96.4968	6.82643	6.35355	6.42534	6.59241	-0.472882	-0.401092	0.167071	0.238862	0.472882	0.401092	0.167071	0.238862
Csa14g014080_1	Csa14g014080	AT1G11330	S-locus lectin protein kinase family protein | chr1:3810372-3813416 FORWARD LENGTH=2529								0.00135753	1	1	0.0130127	7.30575	8.66437	7.7806	yes	16.1284	19.086	33.0733	yes	7.05289	8.46547	6.95218	yes	6.37897	8.09479	8.86221	yes	yes	7.91691	22.7626	7.49018	7.77866	2.98494	4.50859	2.905	2.95952	1.52365	-0.0799365	0.0545207	-1.54907	1.52365	0.0799365	0.0545207	1.54907
Csa01g017380_1	Csa01g017380	AT3G14840	Leucine-rich repeat transmembrane protein kinase | chr3:4988271-4993891 FORWARD LENGTH=3063								0.00138893	1	1	6.5e-06	12.3644	15.4448	13.1582	yes	22.2392	32.21	42.9624	yes	10.6755	12.5278	8.92462	yes	7.28724	9.72825	8.58923	yes	yes	13.6558	32.4705	10.7093	8.53491	3.77144	5.02106	3.4208	3.09338	1.24962	-0.350644	-0.327421	-1.92768	1.24962	0.350644	0.327421	1.92768
Csa14g023940_1	Csa14g023940	AT1G18610	Galactose oxidase/kelch repeat superfamily protein | chr1:6405779-6408831 FORWARD LENGTH=1671								0.00139849	1	1	0.233563	4.06114	4.35364	4.32173	no	10.539	14.1455	22.462	yes	3.86662	2.73968	3.87121	no	6.12958	4.26403	7.09317	no	yes	4.2455	15.7155	3.4925	5.82893	2.08594	3.97411	1.80426	2.54323	1.88818	-0.281675	0.738969	-1.43088	1.88818	0.281675	0.738969	1.43088
Csa11g081290_1	Csa11g081290										0.00141921	1	1	0.0004507	1.69759	4.09878	1.40232	no	7.81098	15.4592	13.2037	yes	1.16001	0.627512	0.593058	no	1.40964	1.38995	1.71231	no	yes	2.39957	12.158	0.793526	1.50396	1.26277	3.60383	-0.33365	0.588771	2.34106	-1.59642	0.922421	-3.01506	2.34106	1.59642	0.922421	3.01506
Csa11g091210_1	Csa11g091210	AT5G57630	CIPK21, SnRK3.4 | CBL-interacting protein kinase 21 | chr5:23341092-23343143 REVERSE LENGTH=1251								0.00143766	1	1	0.307912	6.16403	6.31588	6.74195	yes	18.3387	21.5289	20.1625	yes	6.34071	4.81838	4.74127	no	8.65484	9.27881	9.57076	yes	yes	6.40729	20.01	5.30012	9.16814	2.67971	4.32265	2.40602	3.19663	1.64294	-0.273689	0.790604	-1.12602	1.64294	0.273689	0.790604	1.12602
Csa15g026350_1	Csa15g026350	AT3G18740	Ribosomal protein L7Ae/L30e/S12e/Gadd45 family protein | chr3:6453437-6453870 FORWARD LENGTH=339								0.00147725	1	1	0.412816	154.34	159.759	155.284	yes	113.378	132.083	114.728	yes	151.148	146.247	144.14	yes	133.888	127.05	136.289	yes	yes	156.461	120.063	147.178	132.409	7.28966	6.90765	7.20142	7.04886	-0.382012	-0.0882385	-0.152561	0.141212	0.382012	0.0882385	0.152561	0.141212
Csa20g006520_1	Csa20g006520	AT5G05270	Chalcone-flavanone isomerase family protein | chr5:1563492-1564827 FORWARD LENGTH=630								0.00154803	1	0.00635954	1	8.56245	9.53425	6.51022	yes	20.0233	23.9961	23.9839	yes	21.9812	20.5731	22.6736	yes	15.5978	14.7977	13.4765	yes	yes	8.20231	22.6678	21.7426	14.624	3.03603	4.50257	4.44246	3.87026	1.46654	1.40643	-0.572192	-0.632306	1.46654	1.40643	0.572192	0.632306
Csa19g014920_1	Csa19g014920	AT3G11000	DCD (Development and Cell Death) domain protein | chr3:3447847-3450283 FORWARD LENGTH=1824								0.00156006	1	1.49e-05	2.62e-16	11.7117	14.7851	11.4632	yes	21.7861	31.0748	39.4733	yes	1.29571	0.695764	0.501	no	2.69687	0	1.59878	no	yes	12.6533	30.7781	0.830824	1.43188	3.66144	4.94383	-0.267386	0.517913	1.28239	-3.92883	0.785299	-4.42592	1.28239	3.92883	0.785299	4.42592
Csa20g002420_1	Csa20g002420	AT5G02380	MT2B | metallothionein 2B | chr5:506755-507164 REVERSE LENGTH=234								0.00156365	1	1	0.000223539	1150.28	1345.64	1206.91	yes	1698.06	1948.18	1856.49	yes	1164.46	1182.63	1350.99	yes	951.998	1263.92	1057.58	yes	yes	1234.27	1834.24	1232.69	1091.17	10.2694	10.841	10.2676	10.0917	0.571522	-0.00184954	-0.175943	-0.749314	0.571522	0.00184954	0.175943	0.749314
Csa11g055780_1	Csa11g055780	AT5G39740	OLI7, RPL5B | ribosomal protein L5 B | chr5:15903365-15905185 FORWARD LENGTH=906								0.00160821	1	1	0.212248	161.812	163.44	165.293	yes	130.901	132.246	113.427	yes	152.36	147.21	152.322	yes	141.127	143.55	140.169	yes	yes	163.515	125.525	150.631	141.615	7.35328	6.97183	7.23487	7.14583	-0.381451	-0.118406	-0.0890377	0.174007	0.381451	0.118406	0.0890377	0.174007
Csa09g090190_1	Csa09g090190	AT1G66100	Plant thionin | chr1:24605876-24606473 REVERSE LENGTH=405								0.00161424	1	1	6.05e-07	12.119	9.92477	8.81609	yes	30.979	28.0765	25.7853	yes	3.48683	17.0939	4.24442	no	7.26967	1.36536	5.94462	no	yes	10.2866	28.2802	8.27503	4.85988	3.3627	4.82172	3.04877	2.28092	1.45902	-0.313933	-0.767844	-2.5408	1.45902	0.313933	0.767844	2.5408
Csa13g012130_1	Csa13g012130	AT5G10360	EMB3010, RPS6B | Ribosomal protein S6e | chr5:3258734-3260142 REVERSE LENGTH=750								0.00163568	1	1	0.63845	140.429	148.229	142.973	yes	108.286	114.091	104.442	yes	120.771	117.962	122.406	yes	119.011	116.829	123.622	yes	yes	143.877	108.94	120.38	119.82	7.16869	6.76739	6.91145	6.90473	-0.401307	-0.257244	-0.00671872	0.137345	0.401307	0.257244	0.00671872	0.137345
Csa19g051020_1	Csa19g051020	AT2G16430	PAP10, ATPAP10 | purple acid phosphatase 10 | chr2:7120502-7122772 REVERSE LENGTH=1407								0.00169637	1	1	1	8.10437	9.11256	8.85348	yes	21.0674	26.3266	24.4369	yes	11.9382	10.0041	11.3074	yes	14.4186	17.0948	17.5238	yes	yes	8.69014	23.9436	11.0832	16.3457	3.11938	4.58157	3.47031	4.03084	1.46219	0.350927	0.560537	-0.550727	1.46219	0.350927	0.560537	0.550727
Csa09g087880_1	Csa09g087880	AT2G23680	Cold acclimation protein WCOR413 family | chr2:10066242-10067164 FORWARD LENGTH=570								0.00175813	1	1	0.00450876	0.742448	0.836554	0.721541	no	2.50518	8.21268	18.1796	no	0.450963	0.343056	0.123512	no	0.60442	0.595978	0.459842	no	no	0.766848	9.63247	0.305844	0.553413	-0.382987	3.26791	-1.70913	-0.853571	3.65089	-1.32615	0.855563	-4.12148	3.65089	1.32615	0.855563	4.12148
Csa13g029190_1	Csa13g029190	AT5G24530	DMR6 | 2-oxoglutarate (2OG) and Fe(II)-dependent oxygenase superfamily protein | chr5:8378964-8383154 FORWARD LENGTH=1026								0.00184733	1	1	0.0553366	2.87469	4.47298	2.91014	no	6.42981	14.0917	27.5692	yes	7.82101	6.08794	3.90552	no	3.74441	3.80749	5.72292	no	yes	3.41927	16.0302	5.93816	4.42494	1.77369	4.00272	2.57002	2.14566	2.22903	0.796327	-0.424358	-1.85707	2.22903	0.796327	0.424358	1.85707
Csa12g033460_1	Csa12g033460	AT4G23150	CRK7 | cysteine-rich RLK (RECEPTOR-like protein kinase) 7 | chr4:12125731-12128301 FORWARD LENGTH=1980								0.00184733	1	1	1	0.310569	0.674872	0.301823	no	2.7389	4.71368	16.4169	no	1.2969	0.478338	0.284161	no	2.95812	2.34342	3.13262	no	no	0.429088	7.9565	0.686465	2.81139	-1.22065	2.99213	-0.542741	1.49128	4.21279	0.677913	2.03402	-1.50085	4.21279	0.677913	2.03402	1.50085
Csa14g008070_1	Csa14g008070	AT1G06680	PSBP-1, OEE2, PSII-P, OE23 | photosystem II subunit P-1 | chr1:2047940-2049186 FORWARD LENGTH=792								0.00188186	1	1	1	1025.62	1104.8	1154.22	yes	742.036	760.238	464.32	yes	787.115	930.237	824.338	yes	606.851	714.357	617.991	yes	yes	1094.88	655.531	847.23	646.4	10.0966	9.35652	9.72661	9.33628	-0.740032	-0.369943	-0.390327	-0.020238	0.740032	0.369943	0.390327	0.020238
Csa13g053590_1	Csa13g053590	AT4G03520	ATHM2 | Thioredoxin superfamily protein | chr4:1562585-1564055 REVERSE LENGTH=561								0.00189698	1	1	0.000110427	138.84	148.443	138.314	yes	114.46	108.768	95.1682	yes	166.874	159.794	169.988	yes	134.915	148.313	144.43	yes	yes	141.866	106.132	165.552	142.553	7.14838	6.72972	7.37114	7.15535	-0.418666	0.22276	-0.215791	0.425635	0.418666	0.22276	0.215791	0.425635
Csa16g038010_1	Csa16g038010	AT1G74060	Ribosomal protein L6 family protein | chr1:27850033-27851299 REVERSE LENGTH=702								0.00193572	1	1	1	41.0065	45.0483	44.9689	yes	26.6256	25.8863	20.5459	yes	30.9646	32.6358	34.507	yes	24.2124	22.9008	24.6213	yes	yes	43.6746	24.3526	32.7025	23.9115	5.44872	4.606	5.03133	4.57963	-0.842719	-0.417395	-0.451695	-0.0263703	0.842719	0.417395	0.451695	0.0263703
Csa03g055380_1	Csa03g055380	AT1G49510	emb1273 | embryo defective 1273 | chr1:18327026-18328147 FORWARD LENGTH=723								0.00196678	1	1	1	21.7398	21.2247	23.5672	yes	11.4195	9.60107	5.64861	yes	17.0022	17.7266	18.2957	yes	11.1047	11.7709	10.5606	yes	yes	22.1773	8.88972	17.6749	11.1454	4.47101	3.15214	4.14363	3.47838	-1.31887	-0.327382	-0.665251	0.326238	1.31887	0.327382	0.665251	0.326238
Csa09g034380_1	Csa09g034380	AT3G44590	60S acidic ribosomal protein family | chr3:16163983-16164658 FORWARD LENGTH=336								0.00197242	1	1	1	22.6673	23.703	20.4442	yes	8.92902	9.81638	8.03302	yes	16.1206	13.4123	14.7309	yes	7.96542	11.7813	7.87811	yes	yes	22.2715	8.92614	14.7546	9.20826	4.47713	3.15804	3.88309	3.20293	-1.31909	-0.594033	-0.680163	0.0448924	1.31909	0.594033	0.680163	0.0448924
Csa16g044320_1	Csa16g044320	AT2G22590	UDP-Glycosyltransferase superfamily protein | chr2:9593012-9594424 FORWARD LENGTH=1413								0.00203825	1	1	1	3.69636	3.60041	2.54836	no	15.4378	14.3038	12.6412	yes	6.937	5.9267	7.06369	yes	7.09856	8.27756	6.30626	yes	yes	3.28171	14.1276	6.64246	7.22746	1.71445	3.82044	2.73172	2.85349	2.106	1.01727	0.121771	-0.966955	2.106	1.01727	0.121771	0.966955
Csa19g047660_1	Csa19g047660	AT2G20890	PSB29, THF1 | photosystem II reaction center PSB29 protein | chr2:8987783-8989185 FORWARD LENGTH=903								0.00204581	1	1	0.0107213	317.548	343.991	343.727	yes	269.037	273.893	223.376	yes	365.512	366.721	357.888	yes	294.26	336.956	298.665	yes	yes	335.088	255.435	363.374	309.96	8.3884	7.99681	8.50531	8.27594	-0.391584	0.116913	-0.229371	0.279125	0.391584	0.116913	0.229371	0.279125
Csa15g009110_1	Csa15g009110	AT3G07360	PUB9, ATPUB9 | plant U-box 9 | chr3:2354884-2356613 FORWARD LENGTH=1383								0.00206651	1	1	1	5.10642	5.25082	5.48808	yes	14.6502	15.3615	24.1937	yes	5.96609	4.82997	4.43736	no	9.83028	7.92799	9.7911	yes	yes	5.28177	18.0685	5.07781	9.18312	2.40102	4.1754	2.34421	3.19898	1.77438	-0.0568157	0.854779	-0.976419	1.77438	0.0568157	0.854779	0.976419
Csa04g065750_1	Csa04g065750	AT2G46650	B5 #1, ATCB5-C, CB5-C | cytochrome B5 isoform C | chr2:19151807-19152394 FORWARD LENGTH=399								0.00209162	1	1	0.126649	0	0	0	no	3.08548	3.22751	10.4688	no	0.0985431	0	0.215916	no	0.528304	0.41674	0.459352	no	no	0	5.59393	0.10482	0.468132	#NUM!	2.48386	-3.25402	-1.09501	#NUM!	#NUM!	2.159	-3.57888	#NUM!	#NUM!	2.159	3.57888
Csa00566s130_1	Csa00566s130	AT1G02150	Tetratricopeptide repeat (TPR)-like superfamily protein | chr1:408779-410433 FORWARD LENGTH=1575								0.00212455	1	1	0.1647	35.6554	31.0806	35.6387	yes	17.3407	18.4457	15.8884	yes	24.633	29.8608	34.2156	yes	23.4989	24.3386	33.9952	yes	yes	34.1249	17.2249	29.5698	27.2776	5.09275	4.10642	4.88605	4.76964	-0.986329	-0.206701	-0.11641	0.663218	0.986329	0.206701	0.11641	0.663218
Csa06g040990_1	Csa06g040990	AT2G38230	ATPDX1.1, PDX1.1 | pyridoxine biosynthesis 1.1 | chr2:16011475-16012404 FORWARD LENGTH=930								0.0021248	1	1	1	6.53064	8.27175	7.64731	yes	22.1672	20.9861	20.8637	yes	13.6071	7.4202	10.793	yes	13.0212	18.3566	15.0046	yes	yes	7.48323	21.339	10.6068	15.4608	2.90366	4.41542	3.40692	3.95054	1.51176	0.503254	0.543626	-0.464879	1.51176	0.503254	0.543626	0.464879
Csa03g053770_1	Csa03g053770	AT1G48920	ATNUC-L1, PARL1, NUC-L1 | nucleolin like 1 | chr1:18098186-18101422 FORWARD LENGTH=1674								0.00215527	1	1	0.12935	125.154	140.681	133.456	yes	101.223	102.601	93.6126	yes	97.003	102.478	112.717	yes	116.452	117.878	114.821	yes	yes	133.097	99.1456	104.066	116.384	7.05634	6.63148	6.70136	6.86275	-0.424859	-0.35498	0.16139	0.231269	0.424859	0.35498	0.16139	0.231269
Csa19g040860_1	Csa19g040860	AT2G06520	PSBX | photosystem II subunit X | chr2:2587868-2588218 REVERSE LENGTH=351								0.00218469	1	1	1	462.792	451.903	471.429	yes	362.804	411.625	322.871	yes	419.694	423.554	408.026	yes	363.524	397.425	364.935	yes	yes	462.041	365.767	417.091	375.294	8.85188	8.51478	8.70422	8.55188	-0.337098	-0.147659	-0.15234	0.0370991	0.337098	0.147659	0.15234	0.0370991
Csa04g065710_2	Csa04g065710	AT2G46600	Calcium-binding EF-hand family protein | chr2:19136070-19136477 FORWARD LENGTH=408								0.00224692	1	1	0.0948853	7.28508	6.63945	6.68107	yes	14.1635	18.6879	28.1096	yes	10.2834	8.81835	7.2716	yes	11.0261	5.04071	8.60655	yes	yes	6.86853	20.3203	8.7911	8.22446	2.78	4.34485	3.13604	3.03992	1.56485	0.356042	-0.0961235	-1.30493	1.56485	0.356042	0.0961235	1.30493
Csa12g025360_1	Csa12g025360	AT5G56030	HSP81-2 | heat shock protein 81-2 | chr5:22686923-22689433 FORWARD LENGTH=2187								0.00224762	1	6.27e-07	0.0256683	72.9962	76.8601	79.6219	yes	51.3147	47.4906	53.8046	yes	32.3902	36.8555	37.0159	yes	32.5702	22.6849	25.9146	yes	yes	76.4927	50.87	35.4205	27.0566	6.25725	5.66874	5.14651	4.75791	-0.588508	-1.11074	-0.388608	-0.910836	0.588508	1.11074	0.388608	0.910836
Csa02g022990_1	Csa02g022990	AT4G09040	RNA-binding (RRM/RBD/RNP motifs) family protein | chr4:5795075-5797315 REVERSE LENGTH=915								0.00227471	1	1	1	33.2941	29.8467	30.844	yes	18.4138	16.3003	10.904	yes	28.815	26.453	30.3475	yes	19.6563	20.8809	21.4226	yes	yes	31.3283	15.206	28.5385	20.6533	4.96939	3.92657	4.83484	4.3683	-1.04282	-0.134555	-0.466538	0.441728	1.04282	0.134555	0.466538	0.441728
Csa19g014420_1	Csa19g014420	AT3G10740	ASD1, ARAF1, ARAF, ATASD1 | alpha-L-arabinofuranosidase 1 | chr3:3361031-3364573 REVERSE LENGTH=2037								0.00237895	1	1	1.22e-10	12.864	10.5503	12.0808	yes	27.1078	29.6329	28.908	yes	5.69719	6.14411	5.39552	yes	3.09114	3.93696	4.15954	no	yes	11.8317	28.5496	5.7456	3.72921	3.56459	4.8354	2.52246	1.89887	1.27081	-1.04213	-0.623587	-2.93653	1.27081	1.04213	0.623587	2.93653
Csa15g084540_1	Csa15g084540	AT2G19800	MIOX2 | myo-inositol oxygenase 2 | chr2:8531106-8533354 REVERSE LENGTH=954								0.0024234	1	0.126275	1	8.09829	8.04683	6.43241	yes	0.28663	0.681066	0.942122	no	0.957767	1.04341	1.43789	no	0.0760701	0.712572	0.248032	no	yes	7.52584	0.636606	1.14636	0.345558	2.91185	-0.651527	0.197058	-1.533	-3.56338	-2.7148	-1.73006	-0.881474	3.56338	2.7148	1.73006	0.881474
Csa00751s020_1	Csa00751s020	AT2G42740	RPL16A | ribosomal protein large subunit 16A | chr2:17791794-17792946 FORWARD LENGTH=549								0.00249647	1	1	1	98.2274	106.425	96.7453	yes	68.4383	79.6444	63.1967	yes	91.9732	82.7307	87.3413	yes	67.8699	87.3578	72.1145	yes	yes	100.466	70.4265	87.3484	75.7808	6.65056	6.13805	6.44871	6.24376	-0.512515	-0.201853	-0.204949	0.105713	0.512515	0.201853	0.204949	0.105713
Csa06g036870_1	Csa06g036870	AT2G34430	LHB1B1, LHCB1.4 | light-harvesting chlorophyll-protein complex II subunit B1 | chr2:14524818-14525618 FORWARD LENGTH=801								0.00251478	1	0.00628017	1	3535.55	3527.52	2078.59	yes	1992.98	1512.24	1593.93	yes	1657.72	1730.93	1209.81	yes	1218.9	1280.36	1133.13	yes	yes	3047.22	1699.72	1532.82	1210.8	11.5733	10.7311	10.582	10.2417	-0.8422	-0.991306	-0.340232	-0.489338	0.8422	0.991306	0.340232	0.489338
Csa12g046940_1	Csa12g046940	AT4G17670	Protein of unknown function (DUF581) | chr4:9833948-9834663 REVERSE LENGTH=480								0.00260288	1	1	0.061366	1.37116	2.6485	2.71841	no	5.6024	11.6259	18.533	yes	1.54909	0.608218	1.25914	no	2.94691	2.3246	3.9599	no	yes	2.24603	11.9204	1.13882	3.07713	1.16737	3.57537	0.187534	1.62159	2.40799	-0.97984	1.43405	-1.95378	2.40799	0.97984	1.43405	1.95378
Csa14g037900_2	Csa14g037900	AT1G30250	unknown protein; Has 5 Blast hits to 5 proteins in 2 species: Archae - 0; Bacteria - 0; Metazoa - 0; Fungi - 0; Plants - 5; Viruses - 0; Other Eukaryotes - 0 (source: NCBI BLink). | chr1:10647253-10647501 REVERSE LENGTH=249								0.00266975	1	1	1	5.38114	7.62232	6.6939	yes	0.33013	0.516799	0.434041	no	3.26851	3.31521	5.51441	no	1.12147	1.24403	0.914156	no	yes	6.56579	0.42699	4.03271	1.09322	2.71497	-1.22773	2.01175	0.128581	-3.94269	-0.703218	-1.88317	1.35631	3.94269	0.703218	1.88317	1.35631
Csa14g027980_1	Csa14g027980	AT1G22780	PFL, RPS18A, PFL1 | Ribosomal protein S13/S18 family | chr1:8067990-8069163 FORWARD LENGTH=459								0.00267172	1	1	1	81.1058	90.2705	79.459	yes	60.0715	63.2191	47.2679	yes	74.8342	68.893	68.8964	yes	59.8364	56.5648	55.3879	yes	yes	83.6117	56.8528	70.8745	57.2631	6.38563	5.82916	6.1472	5.83953	-0.556474	-0.238438	-0.307663	0.0103728	0.556474	0.238438	0.307663	0.0103728
Csa11g002030_1	Csa11g002030	AT4G39090	RD19, RD19A | Papain family cysteine protease | chr4:18215826-18217326 REVERSE LENGTH=1107								0.00273074	1	0.237438	1	123.619	104.012	103.284	yes	142.076	149.469	212.737	yes	144.44	141.894	144.951	yes	163.681	152.894	167.265	yes	yes	110.305	168.094	143.762	161.28	6.78536	7.39312	7.16754	7.33342	0.607768	0.382179	0.165887	-0.059702	0.607768	0.382179	0.165887	0.059702
Csa04g024250_1	Csa04g024250	AT3G44590	60S acidic ribosomal protein family | chr3:16163983-16164658 FORWARD LENGTH=336								0.00279606	1	1	1	21.7398	23.2632	20.6317	yes	9.86205	10.0823	7.14464	yes	14.5996	9.62066	13.6514	yes	7.87694	9.53659	6.50209	yes	yes	21.8782	9.02965	12.6239	7.97187	4.45142	3.17467	3.65808	2.99492	-1.27675	-0.793339	-0.663166	-0.179752	1.27675	0.793339	0.663166	0.179752
Csa09g097010_2	Csa09g097010	AT1G62390	Phox2 | Octicosapeptide/Phox/Bem1p (PB1) domain-containing protein / tetratricopeptide repeat (TPR)-containing protein | chr1:23084632-23086887 REVERSE LENGTH=2256								0.00285161	1	0.00836081	1	16.4511	17.6317	16.0125	yes	6.13046	5.07577	5.66929	yes	4.77225	5.2634	4.54295	no	1.78845	1.91042	2.51072	no	yes	16.6984	5.62517	4.85953	2.06986	4.06164	2.4919	2.28082	1.04954	-1.56974	-1.78082	-1.23128	-1.44236	1.56974	1.78082	1.23128	1.44236
Csa04g018160_1	Csa04g018160	AT3G28900	Ribosomal protein L34e superfamily protein | chr3:10902864-10904415 REVERSE LENGTH=363								0.00285823	1	1	1	50.0328	57.5651	50.8437	yes	30.0276	37.2694	28.6693	yes	49.1525	48.1461	50.0488	yes	37.4019	44.6326	36.955	yes	yes	52.8139	31.9887	49.1158	39.6632	5.72285	4.99949	5.61811	5.30973	-0.723353	-0.10473	-0.308387	0.310236	0.723353	0.10473	0.308387	0.310236
Csa17g011660_1	Csa17g011660	AT1G08200	AXS2 | UDP-D-apiose/UDP-D-xylose synthase 2 | chr1:2574259-2576609 REVERSE LENGTH=1170								0.0028777	1	1	0.212248	69.5368	69.9313	65.6436	yes	96.0564	95.666	125.053	yes	79.124	78.0607	73.3447	yes	65.2378	75.7239	71.6358	yes	yes	68.3705	105.592	76.8431	70.8658	6.0953	6.72236	6.26384	6.14702	0.627052	0.168542	-0.116826	-0.575337	0.627052	0.168542	0.116826	0.575337
Csa17g027110_1	Csa17g027110	AT1G21230	WAK5 | wall associated kinase 5 | chr1:7429980-7432346 FORWARD LENGTH=2202								0.00298702	1	1	0.00344072	13.8851	16.0712	14.833	yes	26.8429	30.2586	42.6033	yes	11.9838	14.7015	13.0643	yes	10.8305	14.7643	13.8512	yes	yes	14.9298	33.2349	13.2499	13.1487	3.90012	5.05463	3.72791	3.71685	1.15451	-0.172212	-0.0110622	-1.33778	1.15451	0.172212	0.0110622	1.33778
Csa06g051820_1	Csa06g051820	AT2G45440	DHDPS2 | dihydrodipicolinate synthase | chr2:18731294-18732867 FORWARD LENGTH=1098								0.00307434	1	1	0.397312	11.3857	13.8208	14.009	yes	3.65273	3.86941	3.34005	no	11.6107	6.564	7.29835	yes	9.18392	7.44575	9.75978	yes	yes	13.0718	3.62073	8.49101	8.79648	3.70839	1.85628	3.08594	3.13693	-1.85211	-0.62245	0.0509901	1.28065	1.85211	0.62245	0.0509901	1.28065
Csa06g031060_1	Csa06g031060	AT3G56340	Ribosomal protein S26e family protein | chr3:20892309-20893343 REVERSE LENGTH=393								0.00319672	1	1	1	36.0671	40.3893	37.0943	yes	22.5003	22.9961	15.4891	yes	32.1551	25.0488	28.0493	yes	19.9949	23.4456	18.9123	yes	yes	37.8502	20.3285	28.4178	20.7843	5.24223	4.34543	4.82872	4.37742	-0.896797	-0.413509	-0.451301	0.031987	0.896797	0.413509	0.451301	0.031987
Csa09g098480_1	Csa09g098480	AT1G63660	GMP synthase (glutamine-hydrolyzing), putative / glutamine amidotransferase, putative | chr1:23604127-23607080 REVERSE LENGTH=1605								0.00322161	1	1	1	18.5338	20.0694	20.4681	yes	7.69512	8.63657	6.68728	yes	9.4665	10.611	11.7413	yes	5.69999	6.49199	5.69814	yes	yes	19.6904	7.67299	10.6062	5.96337	4.29942	2.93979	3.40684	2.57613	-1.35963	-0.892581	-0.830714	-0.363661	1.35963	0.892581	0.830714	0.363661
Csa02g055100_1	Csa02g055100	AT5G41700	UBC8, ATUBC8 | ubiquitin conjugating enzyme 8 | chr5:16676072-16677223 FORWARD LENGTH=450								0.00329819	1	1	0.0274331	4.509	4.00912	3.54736	no	13.5019	15.7603	21.2773	yes	0.391252	7.54002	0.285756	no	1.25854	10.4792	0.759915	no	yes	4.02182	16.8465	2.73901	4.16589	2.00785	4.07438	1.45365	2.05862	2.06653	-0.554195	0.604969	-2.01575	2.06653	0.554195	0.604969	2.01575
Csa15g005170_1	Csa15g005170	AT3G04260	PTAC3 | plastid transcriptionally active 3 | chr3:1123231-1127515 REVERSE LENGTH=2733								0.00333258	1	1	1	24.6808	22.4445	22.9878	yes	11.3893	10.9741	7.909	yes	18.6951	19.5949	21.812	yes	12.513	14.0215	13.8102	yes	yes	23.371	10.0908	20.034	13.4483	4.54665	3.33497	4.32438	3.74935	-1.21168	-0.222271	-0.575031	0.414377	1.21168	0.222271	0.575031	0.414377
Csa19g012130_1	Csa19g012130	AT3G08770	LTP6 | lipid transfer protein 6 | chr3:2664330-2664784 REVERSE LENGTH=354								0.00335562	1	1	1	7.93676	8.99829	9.0547	yes	18.9897	24.5715	26.9589	yes	15.72	18.6871	16.1197	yes	16.7206	27.988	12.9701	yes	yes	8.66325	23.5067	16.8422	19.2262	3.11491	4.555	4.07401	4.26501	1.44009	0.959104	0.190993	-0.289996	1.44009	0.959104	0.190993	0.289996
Csa09g094990_1	Csa09g094990	AT1G80050	APT2, ATAPT2, PHT1.1 | adenine phosphoribosyl transferase 2 | chr1:30111708-30113261 REVERSE LENGTH=579								0.00335665	1	1	1	18.9538	23.3901	24.5601	yes	8.72103	11.9788	7.78558	yes	18.8678	14.4341	15.9408	yes	10.401	12.3407	8.81993	yes	yes	22.3013	9.49515	16.4142	10.5206	4.47906	3.24719	4.03687	3.39514	-1.23187	-0.442184	-0.641735	0.147949	1.23187	0.442184	0.641735	0.147949
Csa15g017140_2	Csa15g017140	AT3G13110	ATSERAT2;2, SAT-1, SAT-A, SAT3, SAT-M, SERAT2;2 | serine acetyltransferase 2;2 | chr3:4214939-4216114 REVERSE LENGTH=1176								0.00337202	1	1	0.197224	8.70991	9.06789	8.42581	yes	22.097	19.4048	28.4514	yes	6.91635	7.93823	7.45751	yes	9.60166	11.8152	10.7326	yes	yes	8.73454	23.3177	7.43737	10.7165	3.12673	4.54336	2.89479	3.42176	1.41662	-0.231939	0.526966	-1.1216	1.41662	0.231939	0.526966	1.1216
Csa13g034480_1	Csa13g034480	AT5G26742	emb1138 | DEAD box RNA helicase (RH3) | chr5:9285540-9288871 REVERSE LENGTH=2247								0.00337714	1	1	0.0029945	98.8041	105.675	98.8388	yes	79.9659	71.6484	55.8857	yes	91.7494	89.7844	102.514	yes	88.9442	104.153	100.921	yes	yes	101.106	69.1667	94.6825	98.0061	6.65972	6.11201	6.56503	6.6148	-0.547718	-0.0946988	0.0497741	0.502794	0.547718	0.0946988	0.0497741	0.502794
Csa10g007890_1	Csa10g007890	AT4G34290	SWIB/MDM2 domain superfamily protein | chr4:16410883-16412122 FORWARD LENGTH=435								0.00337791	1	1	0.555431	25.6387	29.2564	28.9637	yes	16.5307	13.1069	10.1613	yes	26.1864	18.034	27.7918	yes	19.9416	21.2361	20.8934	yes	yes	27.9529	13.2663	24.004	20.6904	4.80493	3.72969	4.58521	4.37089	-1.07523	-0.219723	-0.214318	0.641194	1.07523	0.219723	0.214318	0.641194
Csa07g007960_1	Csa07g007960	AT2G33430	DAL1, DAL | differentiation and greening-like 1 | chr2:14162732-14164729 FORWARD LENGTH=660								0.00348835	1	1	0.968608	61.7269	60.15	56.3404	yes	41.4559	43.8218	24.9972	yes	50.5762	48.7397	49.327	yes	44.4897	46.0617	46.3936	yes	yes	59.4057	36.7583	49.5476	45.6483	5.89253	5.2	5.63074	5.51249	-0.692533	-0.261786	-0.118255	0.312492	0.692533	0.261786	0.118255	0.312492
Csa01g008400_1	Csa01g008400	AT3G07390	AIR12 | auxin-responsive family protein | chr3:2365452-2366273 FORWARD LENGTH=822								0.00349117	1	1	0.0900095	7.45032	7.04552	6.03377	yes	23.9249	23.0787	12.9444	yes	4.59604	5.59406	4.33798	no	6.21687	8.97078	8.15765	yes	yes	6.84321	19.9827	4.84269	7.78177	2.77467	4.32068	2.27581	2.9601	1.54601	-0.498863	0.684289	-1.36058	1.54601	0.498863	0.684289	1.36058
Csa05g016670_2	Csa05g016670	AT2G37190	Ribosomal protein L11 family protein | chr2:15619559-15620059 REVERSE LENGTH=501								0.00354279	1	1	1	36.6352	37.284	38.5386	yes	21.1463	22.1589	18.0431	yes	28.5331	30.0936	29.7519	yes	24.116	23.5895	22.2372	yes	yes	37.4859	20.4494	29.4595	23.3142	5.22828	4.35399	4.88066	4.54314	-0.874289	-0.347614	-0.337524	0.189152	0.874289	0.347614	0.337524	0.189152
Csa09g071870_2	Csa09g071870	AT1G70600	Ribosomal protein L18e/L15 superfamily protein | chr1:26621168-26621608 REVERSE LENGTH=441								0.00365837	1	1	1	68.0637	66.4356	65.1856	yes	44.9734	46.6233	38.8722	yes	55.2227	48.9417	53.9815	yes	38.787	44.5983	44.4667	yes	yes	66.5616	43.4896	52.7153	42.6173	6.05662	5.4426	5.72015	5.41337	-0.614019	-0.336469	-0.306782	-0.0292314	0.614019	0.336469	0.306782	0.0292314
Csa13g017570_1	Csa13g017570	AT5G14740	CA2, CA18, BETA CA2 | carbonic anhydrase 2 | chr5:4758257-4762382 FORWARD LENGTH=996								0.00370423	1	0.0023566	1	50.6891	52.8369	47.4266	yes	109.429	107.565	63.9722	yes	90.0309	93.7106	99.2519	yes	104.993	99.0053	99.1324	yes	yes	50.3175	93.6553	94.3311	101.044	5.65299	6.54929	6.55966	6.65883	0.896299	0.906673	0.0991727	0.109546	0.896299	0.906673	0.0991727	0.109546
Csa03g031630_1	Csa03g031630	AT1G28330	DYL1 | dormancy-associated protein-like 1 | chr1:9934252-9935216 REVERSE LENGTH=480								0.00375209	1	1	1	27.797	16.5075	16.3541	yes	6.97267	8.11395	9.21305	yes	9.2313	14.8183	9.58563	yes	7.57417	6.66214	5.05147	yes	yes	20.2195	8.09989	11.2117	6.42926	4.33768	3.0179	3.48694	2.68465	-1.31978	-0.85074	-0.802285	-0.333249	1.31978	0.85074	0.802285	0.333249
Csa02g002270_1	Csa02g002270	AT4G01026	PYL7, RCAR2 | PYR1-like 7 | chr4:447180-448109 FORWARD LENGTH=636	ABA	PYL7 (ABA receptor)		Signaling pos				0.00379292	1	0.117775	1	17.2325	12.3138	15.1983	yes	4.49158	5.02236	4.39027	no	5.44527	5.98333	4.07644	no	3.0166	1.82306	1.48066	no	yes	14.9149	4.63474	5.16835	2.10677	3.89868	2.21249	2.3697	1.07503	-1.68619	-1.52898	-1.29467	-1.13745	1.68619	1.52898	1.29467	1.13745
Csa17g091790_1	Csa17g091790	AT1G51800	Leucine-rich repeat protein kinase family protein | chr1:19214203-19217833 FORWARD LENGTH=2685								0.00384412	1	1	0.0588967	0.0793877	0.134175	0.270032	no	2.8857	4.71754	8.62741	no	0.0361651	0.183409	0.0198102	no	0.0193886	0.210296	0.568961	no	no	0.161198	5.41022	0.0797948	0.266215	-2.63309	2.43569	-3.64756	-1.90934	5.06878	-1.01447	1.73823	-4.34502	5.06878	1.01447	1.73823	4.34502
Csa08g053320_1	Csa08g053320	AT4G00960	Protein kinase superfamily protein | chr4:414361-416180 FORWARD LENGTH=1119								0.0038758	1	1	0.285826	6.96541	10.1299	7.90187	yes	18.0075	20.8327	28.2241	yes	7.18577	7.76433	7.8182	yes	9.21397	10.3645	10.9639	yes	yes	8.3324	22.3547	7.58943	10.1808	3.05873	4.48251	2.92399	3.34778	1.42378	-0.13474	0.423786	-1.13473	1.42378	0.13474	0.423786	1.13473
Csa09g097010_1	Csa09g097010	AT1G62390	Phox2 | Octicosapeptide/Phox/Bem1p (PB1) domain-containing protein / tetratricopeptide repeat (TPR)-containing protein | chr1:23084632-23086887 REVERSE LENGTH=2256								0.00408389	1	0.00633447	1	17.2901	17.4107	15.1229	yes	6.41124	5.67754	5.14191	yes	4.70275	4.76995	4.08612	no	1.91265	2.3268	2.40273	no	yes	16.6079	5.74356	4.51961	2.21406	4.0538	2.52195	2.1762	1.14669	-1.53186	-1.8776	-1.0295	-1.37525	1.53186	1.8776	1.0295	1.37525
Csa10g011570_1	Csa10g011570	AT4G30950	FAD6, FADC, SFD4 | fatty acid desaturase 6 | chr4:15057278-15059673 REVERSE LENGTH=1347								0.00421662	1	1	0.541516	82.9325	85.2309	84.8989	yes	61.9765	63.8285	48.6397	yes	73.1233	71.6401	69.77	yes	64.5918	76.2735	67.4278	yes	yes	84.3541	58.1482	71.5111	69.431	6.39839	5.86166	6.1601	6.11751	-0.536724	-0.23829	-0.0425875	0.255846	0.536724	0.23829	0.0425875	0.255846
Csa08g058910_1	Csa08g058910										0.00428389	1	1	1	8.01752	9.13302	7.59196	yes	18.5397	24.7498	21.6748	yes	7.11747	7.97908	9.02866	yes	13.8573	10.4953	11.7868	yes	yes	8.2475	21.6548	8.04174	12.0465	3.04396	4.43661	3.00751	3.59054	1.39266	-0.0364498	0.583031	-0.846074	1.39266	0.0364498	0.583031	0.846074
Csa17g058290_1	Csa17g058290	AT1G34030	Ribosomal protein S13/S18 family | chr1:12370285-12371465 REVERSE LENGTH=459								0.00431579	1	0.000193302	0.172399	58.4732	66.414	55.0204	yes	39.6006	42.2208	30.7647	yes	33.4108	26.1594	27.5414	yes	19.2738	17.0077	24.4391	yes	yes	59.9692	37.5287	29.0372	20.2402	5.90615	5.22992	4.85983	4.33915	-0.676229	-1.04632	-0.520679	-0.89077	0.676229	1.04632	0.520679	0.89077
Csa16g044320_2	Csa16g044320	AT2G22590	UDP-Glycosyltransferase superfamily protein | chr2:9593012-9594424 FORWARD LENGTH=1413								0.00431991	1	1	1	3.63318	4.82088	3.25454	no	14.3912	14.7914	13.0235	yes	6.7643	5.78072	7.06369	yes	7.74669	9.28183	6.37335	yes	yes	3.90287	14.0687	6.53624	7.80062	1.96453	3.81441	2.70846	2.96359	1.84988	0.743926	0.255129	-0.850826	1.84988	0.743926	0.255129	0.850826
Csa20g027040_2	Csa20g027040	AT5G18660	PCB2 | NAD(P)-binding Rossmann-fold superfamily protein | chr5:6220872-6222125 REVERSE LENGTH=1254								0.00455549	1	0.00918977	1	19.5549	22.4937	23.9794	yes	10.9924	8.77953	8.56933	yes	7.14339	7.71429	8.56244	yes	4.05495	4.57585	3.81953	no	yes	22.0093	9.44707	7.80671	4.15011	4.46004	3.23987	2.96471	2.05315	-1.22018	-1.49533	-0.911565	-1.18672	1.22018	1.49533	0.911565	1.18672
Csa03g026570_1	Csa03g026570	AT1G22690	Gibberellin-regulated family protein | chr1:8027328-8027961 FORWARD LENGTH=360								0.00466771	1	1	1	21.3685	12.3084	18.2524	yes	5.02627	5.62023	7.453	yes	13.8814	15.1424	4.97357	no	6.73993	7.75343	9.15667	yes	yes	17.3098	6.03317	11.3324	7.88334	4.11352	2.59292	3.50239	2.97881	-1.5206	-0.611129	-0.523579	0.385892	1.5206	0.611129	0.523579	0.385892
Csa03g061630_1	Csa03g061630										0.00467224	1	0.00355039	1	6.19648	6.55991	5.15343	yes	0.712782	0.613087	0.205964	no	0	0	0	no	0	0	0	no	yes	5.96994	0.510611	0	0	2.57772	-0.969703	#NUM!	#NUM!	-3.54742	#NUM!	#NUM!	#NUM!	3.54742	#NUM!	#NUM!	#NUM!
Csa11g059830_1	Csa11g059830										0.00485075	1	1	0.000706295	3.0706	0.237243	0.119365	no	4.29505	17.5674	7.00561	no	0	0.113504	0.245193	no	0	0.118312	0.912865	no	no	1.1424	9.62269	0.119566	0.343725	0.192069	3.26644	-3.06413	-1.54067	3.07437	-3.2562	1.52345	-4.80711	3.07437	3.2562	1.52345	4.80711
Csa11g062700_1	Csa11g062700	AT5G41990	WNK8, ATWNK8 | with no lysine (K) kinase 8 | chr5:16795085-16797562 REVERSE LENGTH=1692								0.00506741	1	1	1	9.21387	8.22995	8.04862	yes	19.5311	22.3871	24.0032	yes	9.26821	9.49908	8.85127	yes	14.9845	10.5171	15.466	yes	yes	8.49748	21.9738	9.20619	13.6559	3.08704	4.45771	3.2026	3.77145	1.37068	0.115569	0.568846	-0.686263	1.37068	0.115569	0.568846	0.686263
Csa14g017300_1	Csa14g017300	AT1G14320	SAC52, RPL10, RPL10A | Ribosomal protein L16p/L10e family protein | chr1:4888270-4889408 FORWARD LENGTH=663								0.00513412	1	1	1	169.491	179.355	169.221	yes	133.23	147.12	133.038	yes	142.321	142.213	142.762	yes	123.227	132.317	134.805	yes	yes	172.689	137.796	142.432	130.116	7.43203	7.10639	7.15413	7.02366	-0.325639	-0.277901	-0.130472	-0.0827343	0.325639	0.277901	0.130472	0.0827343
Csa20g009450_1	Csa20g009450	AT5G07090	Ribosomal protein S4 (RPS4A) family protein | chr5:2202410-2203805 FORWARD LENGTH=789								0.00519642	1	1	1	92.5596	93.6723	86.6637	yes	68.0738	68.0758	56.8553	yes	75.9204	72.1711	75.8026	yes	66.494	77.0659	71.0932	yes	yes	90.9652	64.3349	74.6314	71.5511	6.50724	6.00753	6.22171	6.1609	-0.499712	-0.285532	-0.0608095	0.153371	0.499712	0.285532	0.0608095	0.153371
Csa09g093010_2	Csa09g093010	AT1G78850	D-mannose binding lectin protein with Apple-like carbohydrate-binding domain | chr1:29642072-29643397 REVERSE LENGTH=1326								0.00524151	1	1	0.0109988	35.1351	27.8968	39.169	yes	89.8788	75.7834	53.3415	yes	18.5298	28.9099	18.8839	yes	29.3072	40.6783	24.6069	yes	yes	34.067	73.0012	22.1078	31.5308	5.0903	6.18985	4.46649	4.97869	1.09955	-0.623815	0.512203	-1.21116	1.09955	0.623815	0.512203	1.21116
Csa04g016950_1	Csa04g016950	AT3G29240	Protein of unknown function (DUF179) | chr3:11191780-11192868 FORWARD LENGTH=954								0.00537959	1	1	0.0816038	47.4816	40.1012	39.8738	yes	25.9719	26.7097	21.0704	yes	40.6577	44.5159	41.789	yes	42.0546	31.7409	37.9151	yes	yes	42.4855	24.584	42.3209	37.2369	5.4089	4.61965	5.4033	5.21866	-0.789251	-0.00560189	-0.184638	0.599011	0.789251	0.00560189	0.184638	0.599011
Csa12621s010_1	Csa12621s010	AT3G57470	Insulinase (Peptidase family M16) family protein | chr3:21269428-21275400 REVERSE LENGTH=2676								0.00538137	1	1	0.0268226	3.79735	3.42293	2.70631	no	6.29006	16.4112	17.2836	yes	2.76781	2.57342	1.01075	no	2.96773	4.38942	2.41912	no	yes	3.30886	13.3283	2.11733	3.25875	1.72633	3.73642	1.08224	1.70432	2.01009	-0.644091	0.622077	-2.0321	2.01009	0.644091	0.622077	2.0321
Csa11g010970_1	Csa11g010970	AT4G32340	Tetratricopeptide repeat (TPR)-like superfamily protein | chr4:15612741-15614219 REVERSE LENGTH=717								0.00563252	1	1	1	31.3016	31.2593	29.8802	yes	51.9855	60.4157	51.5013	yes	35.8596	38.3404	34.6176	yes	42.2042	50.4907	41.8384	yes	yes	30.8137	54.6342	36.2725	44.8445	4.9455	5.77173	5.18081	5.48686	0.826232	0.235306	0.306052	-0.284873	0.826232	0.235306	0.306052	0.284873
Csa10g017280_1	Csa10g017280	AT4G25630	FIB2, ATFIB2 | fibrillarin 2 | chr4:13074239-13076205 FORWARD LENGTH=963								0.0056463	1	1	1	25.5309	28.2285	21.903	yes	12.1524	13.4073	9.4343	yes	17.2855	15.0104	16.3886	yes	9.71854	11.7877	9.254	yes	yes	25.2208	11.6647	16.2282	10.2534	4.65654	3.54407	4.02043	3.35803	-1.11247	-0.636112	-0.662399	-0.18604	1.11247	0.636112	0.662399	0.18604
Csa02g026310_1	Csa02g026310	AT4G10480	Nascent polypeptide-associated complex (NAC), alpha subunit family protein | chr4:6478089-6479079 REVERSE LENGTH=639								0.00568778	1	1	1	58.8243	62.7739	52.6165	yes	38.918	41.6916	30.2934	yes	49.134	52.5247	48.5164	yes	42.077	39.9172	38.8757	yes	yes	58.0716	36.9677	50.0584	40.29	5.85976	5.20819	5.64554	5.33235	-0.651567	-0.214221	-0.31319	0.124156	0.651567	0.214221	0.31319	0.124156
Csa04g042250_1	Csa04g042250	AT3G55880	Alpha/beta hydrolase related protein | chr3:20736682-20738325 FORWARD LENGTH=648								0.0057425	1	1	1	1.63865	1.53982	1.42034	no	4.72764	5.92432	16.9937	no	1.93683	1.18689	0.618883	no	4.8457	2.34635	4.04398	no	no	1.53294	9.21521	1.24754	3.74535	0.616299	3.20402	0.319082	1.9051	2.58772	-0.297217	1.58602	-1.29892	2.58772	0.297217	1.58602	1.29892
Csa16g014260_1	Csa16g014260	AT2G30600	BTB/POZ domain-containing protein | chr2:13037410-13041475 FORWARD LENGTH=2568								0.00592936	1	1	1	18.4093	13.9232	16.3984	yes	6.88944	5.51102	4.72805	no	5.8066	9.40203	7.68347	yes	4.44447	5.71375	4.9324	no	yes	16.2436	5.7095	7.6307	5.03021	4.0218	2.51337	2.93182	2.33062	-1.50844	-1.08999	-0.601197	-0.182747	1.50844	1.08999	0.601197	0.182747
Csa07g062650_1	Csa07g062650	AT1G61520	LHCA3 | photosystem I light harvesting complex gene 3 | chr1:22700152-22701149 FORWARD LENGTH=822								0.0059583	1	1	1	965.793	795.058	906.766	yes	645.613	674.146	480.061	yes	594.865	764.735	629.328	yes	577.129	625.407	564.163	yes	yes	889.206	599.94	662.976	588.9	9.79637	9.22867	9.37281	9.20188	-0.567699	-0.42356	-0.170935	-0.0267966	0.567699	0.42356	0.170935	0.0267966
Csa10g016680_1	Csa10g016680	AT4G26230	Ribosomal protein L31e family protein | chr4:13286026-13286553 FORWARD LENGTH=360								0.00600045	1	1	1	39.2671	40.3611	42.2733	yes	22.6785	28.4136	18.5392	yes	33.4093	30.937	34.008	yes	22.9872	22.8092	25.6143	yes	yes	40.6338	23.2104	32.7848	23.8036	5.34461	4.5367	5.03495	4.57311	-0.807909	-0.309656	-0.461848	0.0364049	0.807909	0.309656	0.461848	0.0364049
Csa17g035340_1	Csa17g035340	AT1G25260	Ribosomal protein L10 family protein | chr1:8854163-8855766 REVERSE LENGTH=708								0.00613412	1	1	1	24.6031	26.8749	25.3394	yes	12.4394	12.5127	12.1219	yes	18.345	16.7778	16.1459	yes	13.7027	13.1299	12.9712	yes	yes	25.6058	12.358	17.0895	13.268	4.6784	3.62737	4.09504	3.72987	-1.05103	-0.583358	-0.365168	0.1025	1.05103	0.583358	0.365168	0.1025
Csa04g051360_1	Csa04g051360	AT2G37710	RLK | receptor lectin kinase | chr2:15814934-15816961 REVERSE LENGTH=2028								0.0061582	1	1	0.574024	1.10255	1.54572	1.00237	no	6.15314	10.1008	9.80498	yes	0.874917	2.33358	0.461504	no	1.63301	3.01484	3.81403	no	yes	1.21688	8.68631	1.22334	2.82063	0.283189	3.11874	0.29082	1.49602	2.83556	0.00763127	1.2052	-1.62273	2.83556	0.00763127	1.2052	1.62273
Csa03g022970_1	Csa03g022970	AT1G19130	CONTAINS InterPro DOMAIN/s: Protein of unknown function DUF985 (InterPro:IPR009327), RmlC-like jelly roll fold (InterPro:IPR014710); Has 1465 Blast hits to 1465 proteins in 584 species: Archae - 10; Bacteria - 1038; Metazoa - 19; Fungi - 43; Plants - 51; Viruses - 0; Other Eukaryotes - 304 (source: NCBI BLink). | chr1:6609545-6610555 REVERSE LENGTH=579								0.0061582	1	5e-07	1.42e-14	18.8546	21.32	22.497	yes	39.3325	40.9426	42.3305	yes	3.85139	3.47238	2.54501	no	4.91616	6.07553	5.69937	no	yes	20.8905	40.8685	3.28959	5.56368	4.38478	5.35292	1.71791	2.47604	0.968141	-2.66687	0.758131	-2.87688	0.968141	2.66687	0.758131	2.87688
Csa07g055240_1	Csa07g055240										0.0062587	1	1	0.195289	31.2673	26.8933	31.2181	yes	15.1301	12.9086	17.0014	yes	32.9903	30.3878	39.8418	yes	20.2398	28.6539	25.0249	yes	yes	29.7929	15.0134	34.4066	24.6395	4.8969	3.90818	5.10461	4.6229	-0.98872	0.207719	-0.481712	0.714726	0.98872	0.207719	0.481712	0.714726
Csa20g055460_1	Csa20g055460	AT1G33140	PGY2 | Ribosomal protein L6 family | chr1:12023360-12024502 FORWARD LENGTH=585								0.00627732	1	1	1	98.1	108.532	100.739	yes	76.7625	82.9481	64.113	yes	94.6284	81.6565	87.5871	yes	74.7153	79.5163	81.313	yes	yes	102.457	74.6079	87.9574	78.5148	6.67887	6.22126	6.45873	6.29489	-0.457616	-0.22014	-0.163839	0.0736373	0.457616	0.22014	0.163839	0.0736373
Csa04g061940_1	Csa04g061940	AT2G44120	Ribosomal protein L30/L7 family protein | chr2:18249227-18250417 REVERSE LENGTH=744								0.00640837	1	1	1	99.6489	99.8987	99.5666	yes	74.7937	77.8111	62.3904	yes	94.8568	74.1497	81.4883	yes	74.6334	78.9903	74.7785	yes	yes	99.7047	71.6651	83.4983	76.1341	6.63959	6.1632	6.38367	6.25047	-0.476392	-0.255916	-0.133204	0.0872724	0.476392	0.255916	0.133204	0.0872724
Csa01g014060_1	Csa01g014060	AT3G12930	Lojap-related protein | chr3:4128465-4129616 FORWARD LENGTH=717								0.00644955	1	1	1	35.0661	33.2506	34.7867	yes	22.9656	19.4471	13.145	yes	27.5091	27.1446	30.001	yes	17.8845	20.3544	20.9368	yes	yes	34.3678	18.5193	28.2182	19.7252	5.10299	4.21095	4.81856	4.30197	-0.892031	-0.284429	-0.516585	0.0910161	0.892031	0.284429	0.516585	0.0910161
Csa08g051930_1	Csa08g051930	AT4G02510	TOC159, TOC86, PPI2, TOC160, ATTOC159 | translocon at the outer envelope membrane of chloroplasts 159 | chr4:1104766-1109360 FORWARD LENGTH=4512								0.00667264	1	1	0.0426147	32.7428	28.3482	32.3462	yes	19.1132	15.8318	13.6275	yes	24.7625	29.0925	33.1206	yes	25.6048	31.4097	27.3025	yes	yes	31.1457	16.1909	28.9919	28.1057	4.96096	4.01711	4.85758	4.81279	-0.943855	-0.103387	-0.0447871	0.795681	0.943855	0.103387	0.0447871	0.795681
Csa01g035420_1	Csa01g035420	AT2G14610	PR1, PR 1, ATPR1 | pathogenesis-related gene 1 | chr2:6241944-6242429 REVERSE LENGTH=486								0.00677841	1	1	6.62e-07	2.16414	3.35683	3.2504	no	5.25041	13.6312	18.9861	yes	1.434	0.848455	1.30917	no	0.128132	0.379026	0.557042	no	yes	2.92379	12.6226	1.19721	0.354733	1.54784	3.65793	0.259677	-1.49519	2.11009	-1.28816	-1.75487	-5.15313	2.11009	1.28816	1.75487	5.15313
Csa08g062140_2	Csa08g062140	AT5G02500	HSC70-1, HSP70-1, AT-HSC70-1, HSC70 | heat shock cognate protein 70-1 | chr5:554055-556334 REVERSE LENGTH=1956								0.00680168	1	1	1	42.637	44.4545	44.0274	yes	23.827	24.0554	30.1316	yes	29.7916	35.135	31.9348	yes	27.8883	23.7926	24.9135	yes	yes	43.7063	26.0047	32.2871	25.5315	5.44977	4.7007	5.01289	4.6742	-0.74907	-0.436882	-0.338682	-0.0264947	0.74907	0.436882	0.338682	0.0264947
Csa09g021280_1	Csa09g021280	AT3G28900	Ribosomal protein L34e superfamily protein | chr3:10902864-10904415 REVERSE LENGTH=363								0.00688867	1	1	1	44.6	47.4708	43.6206	yes	27.2964	31.9127	22.4377	yes	43.033	38.3891	40.3284	yes	32.7992	35.4929	35.3459	yes	yes	45.2304	27.2156	40.5835	34.546	5.49922	4.76636	5.34282	5.11045	-0.732859	-0.156401	-0.232375	0.344084	0.732859	0.156401	0.232375	0.344084
Csa07g040420_1	Csa07g040420	AT1G73230	Nascent polypeptide-associated complex NAC | chr1:27540506-27541364 REVERSE LENGTH=498								0.0069165	1	1	1	87.8651	93.8572	89.7924	yes	68.0557	70.0394	56.0278	yes	78.2265	79.2845	80.5338	yes	63.4606	68.6197	65.4689	yes	yes	90.5049	64.7077	79.3483	65.8498	6.49992	6.01586	6.31013	6.04111	-0.48406	-0.189797	-0.269021	0.0252417	0.48406	0.189797	0.269021	0.0252417
Csa06g047060_2	Csa06g047060	AT2G41180	VQ motif-containing protein | chr2:17165242-17165667 FORWARD LENGTH=426								0.00700053	1	1	0.108641	3.11682	3.36137	3.63486	no	9.08272	13.1494	16.5656	yes	3.21837	4.27247	3.42215	no	4.56727	4.15321	3.80571	no	yes	3.37102	12.9326	3.63766	4.17539	1.75318	3.69294	1.86301	2.06191	1.93975	0.109828	0.198901	-1.63102	1.93975	0.109828	0.198901	1.63102
Csa16g009370_1	Csa16g009370	AT2G32060	Ribosomal protein L7Ae/L30e/S12e/Gadd45 family protein | chr2:13639228-13640104 REVERSE LENGTH=435								0.00703017	1	1	1	45.0553	43.1522	43.3621	yes	24.8082	29.6019	23.5673	yes	35.2506	27.9115	32.0783	yes	21.4588	23.1427	24.184	yes	yes	43.8565	25.9925	31.7468	22.9285	5.45472	4.70002	4.98854	4.51907	-0.754698	-0.466181	-0.469469	-0.180951	0.754698	0.466181	0.469469	0.180951
Csa15g016420_1	Csa15g016420	AT3G12500	ATHCHIB, PR3, PR-3, CHI-B, B-CHI, HCHIB | basic chitinase | chr3:3962501-3963984 REVERSE LENGTH=1008								0.007073	1	1	0.000456446	0.554385	0.573662	0.577258	no	6.59575	9.37177	5.09905	yes	0.0360786	0.585506	0.0395256	no	0.0386845	0.0381442	0	no	yes	0.568435	7.02219	0.22037	0.0256096	-0.814933	2.81192	-2.182	-5.28717	3.62685	-1.36707	-3.10517	-8.09909	3.62685	1.36707	3.10517	8.09909
Csa19g023640_1	Csa19g023640	AT3G16780	Ribosomal protein L19e family protein | chr3:5708982-5710249 FORWARD LENGTH=630								0.00713061	1	1	1	22.2544	24.0185	19.5191	yes	10.2397	10.2476	8.55847	yes	18.5526	15.2187	17.8817	yes	12.1747	10.0753	11.7554	yes	yes	21.9307	9.68192	17.2176	11.3351	4.45488	3.27529	4.10582	3.50273	-1.17958	-0.349062	-0.603086	0.227437	1.17958	0.349062	0.603086	0.227437
Csa20g025880_1	Csa20g025880	AT5G17710	EMB1241 | Co-chaperone GrpE family protein | chr5:5839560-5841639 REVERSE LENGTH=981								0.00721651	1	2.44e-06	0.00701563	58.1016	59.9679	59.8851	yes	45.0564	40.3135	25.3285	yes	25.0607	22.8016	23.3861	yes	16.0135	17.6912	14.3518	yes	yes	59.3182	36.8995	23.7495	16.0188	5.8904	5.20553	4.56982	4.0017	-0.684875	-1.32058	-0.568125	-1.20383	0.684875	1.32058	0.568125	1.20383
Csa18g002090_1	Csa18g002090	AT5G47720	Thiolase family protein | chr5:19331762-19334145 FORWARD LENGTH=1248								0.00738284	1	0.258642	1	15.536	17.2957	16.2885	yes	6.19764	5.8669	6.91158	yes	7.46091	5.76405	6.79872	yes	4.29896	2.87509	2.88467	no	yes	16.3734	6.32537	6.67456	3.35291	4.03328	2.66115	2.73867	1.74541	-1.37213	-1.29461	-0.99326	-0.915738	1.37213	1.29461	0.99326	0.915738
Csa02g064780_1	Csa02g064780	AT5G59220	HAI1 | highly ABA-induced PP2C gene 1 | chr5:23894672-23896497 REVERSE LENGTH=1242								0.0074461	1	1	1	0.367887	0.3553	0.268146	no	2.39803	3.53314	15.0223	no	0.698296	0.28331	0.550809	no	2.96498	1.7128	1.23692	no	no	0.330444	6.98448	0.510805	1.97157	-1.59752	2.80415	-0.969156	0.979343	4.40167	0.628365	1.9485	-1.82481	4.40167	0.628365	1.9485	1.82481
Csa02g006380_1	Csa02g006380	AT4G03020	transducin family protein / WD-40 repeat family protein | chr4:1331704-1334472 REVERSE LENGTH=1482								0.0074461	1	4.44e-07	4.57e-15	12.7923	13.1418	11.6056	yes	27.8811	26.7273	29.7664	yes	0.258284	0.360215	0.530552	no	1.41932	0.853349	1.42972	no	yes	12.5132	28.1249	0.383017	1.23413	3.64538	4.81378	-1.38452	0.303492	1.1684	-5.0299	1.68801	-4.51029	1.1684	5.0299	1.68801	4.51029
Csa11g101140_1	Csa11g101140	AT5G64040	PSAN | photosystem I reaction center subunit PSI-N, chloroplast, putative / PSI-N, putative (PSAN) | chr5:25628690-25629409 REVERSE LENGTH=546								0.00747737	1	1	1	463.03	391.36	429.585	yes	300.54	349.054	224.549	yes	310.893	329.947	297.511	yes	263.312	287.596	241.505	yes	yes	427.992	291.381	312.784	264.138	8.74144	8.18676	8.28902	8.04515	-0.554674	-0.452418	-0.243874	-0.141618	0.554674	0.452418	0.243874	0.141618
Csa17g080770_1	Csa17g080770	AT1G49130	B-box type zinc finger protein with CCT domain | chr1:18174741-18175936 REVERSE LENGTH=981					C2C2-CO-like	COL8	CONSTANS B-box zinc finger family protein	0.00751185	1	1	1	11.9549	10.883	10.5065	yes	3.68469	2.73693	2.3728	no	7.06165	10.1756	7.85053	yes	6.17472	4.84874	4.85866	no	yes	11.1148	2.93147	8.36259	5.29404	3.47441	1.55163	3.06395	2.40437	-1.92278	-0.41046	-0.659582	0.852742	1.92278	0.41046	0.659582	0.852742
Csa12g028130_1	Csa12g028130	AT4G25100	FSD1, ATFSD1 | Fe superoxide dismutase 1 | chr4:12884649-12886501 REVERSE LENGTH=639								0.00752198	1	1	4.16e-05	41.0245	67.1567	87.6405	yes	123.898	123.925	168.964	yes	31.7011	28.4459	49.9077	yes	33.0108	45.6713	57.7972	yes	yes	65.2739	138.929	36.6849	45.4931	6.02843	7.1182	5.19711	5.50758	1.08977	-0.831321	0.310463	-1.61063	1.08977	0.831321	0.310463	1.61063
Csa16g045300_1	Csa16g045300	AT2G23600	ACL, ATMES2, MES2, ATME8, ME8 | acetone-cyanohydrin lyase | chr2:10042325-10043641 REVERSE LENGTH=792	SA		MES2	Transport				0.00762322	1	1	0.313322	14.42	21.5616	21.1988	yes	8.35262	8.05923	6.83191	yes	20.7408	19.4814	22.0649	yes	15.0166	15.794	14.2225	yes	yes	19.0601	7.74792	20.7624	15.0111	4.25249	2.95381	4.3759	3.90795	-1.29868	0.123414	-0.467946	0.954144	1.29868	0.123414	0.467946	0.954144
Csa08g006590_1	Csa08g006590	AT5G14550	Core-2/I-branching beta-1,6-N-acetylglucosaminyltransferase family protein | chr5:4691321-4693732 REVERSE LENGTH=1134								0.00769357	1	1	1	1.47922	1.82376	3.11982	no	9.41283	8.06389	12.5116	yes	2.63809	2.61761	2.48175	no	4.70414	5.51762	6.34913	no	yes	2.14093	9.9961	2.57915	5.52363	1.09824	3.32137	1.3669	2.46562	2.22312	0.268655	1.09872	-0.855749	2.22312	0.268655	1.09872	0.855749
Csa10g019920_1	Csa10g019920	AT4G23160	CRK8 | cysteine-rich RLK (RECEPTOR-like protein kinase) 8 | chr4:12129485-12134086 FORWARD LENGTH=3789								0.00770004	1	1	0.0189594	0.050521	0.39034	0.245492	no	1.9294	5.06859	13.9278	no	0.0460297	0.256781	0.126069	no	0.17274	0.340655	0.268205	no	no	0.228784	6.97525	0.14296	0.260534	-2.12794	2.80225	-2.80632	-1.94046	4.93019	-0.678378	0.865861	-4.7427	4.93019	0.678378	0.865861	4.7427
Csa15g052670_1	Csa15g052670	AT3G24830	Ribosomal protein L13 family protein | chr3:9064613-9065871 FORWARD LENGTH=621								0.00771736	1	1	1	92.6082	95.0607	83.7342	yes	63.3782	67.6972	63.7107	yes	76.7852	67.3364	78.1982	yes	67.1137	71.178	68.0962	yes	yes	90.4677	64.9287	74.1066	68.796	6.49933	6.02078	6.21153	6.10425	-0.478546	-0.2878	-0.107278	0.0834677	0.478546	0.2878	0.107278	0.0834677
Csa11g068510_1	Csa11g068510	AT5G16350	O-acyltransferase (WSD1-like) family protein | chr5:5352702-5354955 FORWARD LENGTH=1467								0.00772061	1	0.00566689	1	21.1391	22.6484	20.5143	yes	11.8398	10.8916	5.44116	yes	13.0801	3.90701	4.15927	no	6.329	4.39479	5.94217	no	yes	21.4339	9.39084	7.04878	5.55532	4.42182	3.23125	2.81737	2.47387	-1.19057	-1.60445	-0.343504	-0.757385	1.19057	1.60445	0.343504	0.757385
Csa14g042440_1	Csa14g042440										0.00823895	1	1	1	0.378084	0.365148	0.244958	no	7.53845	7.52151	2.61395	no	0.574121	0.349395	0.503179	no	1.84677	3.15635	1.2043	no	no	0.329397	5.8913	0.475565	2.06914	-1.6021	2.55859	-1.07229	1.04903	4.16069	0.529815	2.12132	-1.50956	4.16069	0.529815	2.12132	1.50956
Csa11g018730_1	Csa11g018730	AT4G25740	RNA binding Plectin/S10 domain-containing protein | chr4:13107488-13108751 REVERSE LENGTH=534								0.00828483	1	1	1	45.7738	56.0955	48.4367	yes	31.8071	34.0957	26.6412	yes	43.7572	38.5427	46.5667	yes	34.3026	33.1883	36.6402	yes	yes	50.102	30.848	42.9555	34.7103	5.6468	4.94711	5.42477	5.11729	-0.69969	-0.222024	-0.307478	0.170188	0.69969	0.222024	0.307478	0.170188
Csa10g038680_1	Csa10g038680	AT5G35220	EGY1 | Peptidase M50 family protein | chr5:13484606-13487546 REVERSE LENGTH=1647								0.00828483	1	1	1	23.4284	27.2198	24.8669	yes	14.1763	12.9694	9.58141	yes	24.5887	22.783	26.5884	yes	15.5623	19.0828	17.5645	yes	yes	25.1717	12.2424	24.6534	17.4032	4.65373	3.61381	4.62371	4.12128	-1.03992	-0.0300166	-0.502434	0.507468	1.03992	0.0300166	0.502434	0.507468
Csa09g071870_1	Csa09g071870	AT1G70600	Ribosomal protein L18e/L15 superfamily protein | chr1:26621168-26621608 REVERSE LENGTH=441								0.00836766	1	1	1	66.2829	65.1617	67.429	yes	44.2451	49.6772	39.4992	yes	51.9177	49.0027	54.0473	yes	40.9132	43.5182	44.1166	yes	yes	66.2912	44.4738	51.6559	42.8493	6.05075	5.47488	5.69086	5.4212	-0.575861	-0.359884	-0.269661	-0.0536834	0.575861	0.359884	0.269661	0.0536834
Csa15g017140_1	Csa15g017140	AT3G13110	ATSERAT2;2, SAT-1, SAT-A, SAT3, SAT-M, SERAT2;2 | serine acetyltransferase 2;2 | chr3:4214939-4216114 REVERSE LENGTH=1176								0.00855679	1	1	0.496286	7.71107	8.91354	9.43536	yes	19.9278	18.8704	27.7608	yes	6.80715	7.64286	7.69679	yes	8.782	11.6228	12.1325	yes	yes	8.68666	22.1863	7.38227	10.8457	3.1188	4.4716	2.88406	3.43906	1.3528	-0.234737	0.554993	-1.03254	1.3528	0.234737	0.554993	1.03254
Csa17g099350_1	Csa17g099350	AT1G57660	Translation protein SH3-like family protein | chr1:21355567-21356364 FORWARD LENGTH=495								0.00864034	1	1	1	89.2608	90.5881	81.5606	yes	66.6709	68.5087	48.4864	yes	74.2142	66.582	69.0524	yes	66.3447	66.5105	66.9364	yes	yes	87.1365	61.222	69.9495	66.5972	6.44521	5.93598	6.12824	6.05739	-0.509227	-0.316963	-0.0708523	0.121411	0.509227	0.316963	0.0708523	0.121411
Csa14g035990_1	Csa14g035990										0.00871097	1	1	1	7.56826	6.06674	5.88411	yes	14.6257	15.0302	25.1158	yes	7.10231	6.08476	7.4787	yes	11.9035	8.96698	8.75887	yes	yes	6.50637	18.2572	6.88859	9.87646	2.70185	4.19039	2.78421	3.30399	1.48854	0.0823563	0.519785	-0.886401	1.48854	0.0823563	0.519785	0.886401
Csa05g093400_1	Csa05g093400	AT3G61440	ATCYSC1, ARATH;BSAS3;1, CYSC1 | cysteine synthase C1 | chr3:22735885-22737792 FORWARD LENGTH=1107								0.00871813	1	1	0.133153	44.9993	44.169	43.296	yes	70.9944	66.9159	75.3097	yes	46.8718	50.143	45.1604	yes	39.0979	47.7083	45.7425	yes	yes	44.1548	71.0733	47.3917	44.1829	5.4645	6.15124	5.56656	5.46542	0.686739	0.102066	-0.101146	-0.685819	0.686739	0.102066	0.101146	0.685819
Csa14g054280_1	Csa14g054280	AT1G48260	CIPK17, SnRK3.21 | CBL-interacting protein kinase 17 | chr1:17814226-17817226 REVERSE LENGTH=1299								0.00883178	1	1	1	1.00061	1.47976	0.972433	no	6.38807	7.14296	9.72829	yes	1.68087	1.6182	1.09239	no	3.45181	3.31324	3.15402	no	yes	1.15094	7.75311	1.46382	3.30636	0.202807	2.95477	0.549736	1.72524	2.75197	0.346929	1.17551	-1.22953	2.75197	0.346929	1.17551	1.22953
Csa18g038500_1	Csa18g038500	AT5G64810	WRKY51, ATWRKY51 | WRKY DNA-binding protein 51 | chr5:25908415-25909687 FORWARD LENGTH=585					WRKY	AtWRKY51	WRKY family transcription factor	0.00914338	1	1	0.050202	1.57263	2.83054	1.25046	no	4.93363	8.90019	17.2356	no	3.4518	4.35989	3.06809	no	1.39665	1.51486	4.02259	no	no	1.88454	10.3565	3.62659	2.31136	0.914215	3.37246	1.85862	1.20874	2.45825	0.9444	-0.649871	-2.16372	2.45825	0.9444	0.649871	2.16372
Csa07g059360_1	Csa07g059360	AT1G80480	PTAC17 | plastid transcriptionally active 17 | chr1:30258272-30260570 REVERSE LENGTH=1335								0.00914338	1	1	0.269586	48.1689	47.8903	44.962	yes	31.987	28.9304	25.2779	yes	51.5641	53.4241	48.2011	yes	38.3893	39.4531	41.8527	yes	yes	47.0071	28.7318	51.0631	39.8984	5.55481	4.84458	5.67421	5.31826	-0.71023	0.119403	-0.355951	0.473682	0.71023	0.119403	0.355951	0.473682
Csa06g043380_1	Csa06g043380	AT5G60390	GTP binding Elongation factor Tu family protein | chr5:24289226-24290675 FORWARD LENGTH=1350								0.00914338	1	1	1	76.3522	80.4791	77.3204	yes	52.6897	49.46	62.4845	yes	69.2239	62.9874	65.328	yes	52.678	50.5619	54.7727	yes	yes	78.0506	54.8781	65.8465	52.6709	6.28634	5.77816	6.04103	5.71893	-0.508179	-0.245303	-0.322101	-0.0592251	0.508179	0.245303	0.322101	0.0592251
Csa19g054190_1	Csa19g054190	AT2G17360	Ribosomal protein S4 (RPS4A) family protein | chr2:7546598-7548138 FORWARD LENGTH=786								0.00924704	1	1	1	86.9356	86.8454	84.9021	yes	65.2577	65.7016	52.4357	yes	80.0276	71.4026	73.5739	yes	57.8382	71.5504	66.3345	yes	yes	86.2277	61.1317	75.0014	65.241	6.43008	5.93385	6.22885	6.02771	-0.496231	-0.201234	-0.201138	0.0938593	0.496231	0.201234	0.201138	0.0938593
Csa01g008400_2	Csa01g008400	AT3G07390	AIR12 | auxin-responsive family protein | chr3:2365452-2366273 FORWARD LENGTH=822								0.00935394	1	1	0.204023	6.82946	6.14609	6.78799	yes	19.7113	22.6795	12.4078	yes	5.091	4.2314	4.7253	no	6.21687	9.49408	7.16884	yes	yes	6.58785	18.2662	4.68257	7.6266	2.71981	4.1911	2.2273	2.93104	1.4713	-0.492509	0.70374	-1.26006	1.4713	0.492509	0.70374	1.26006
Csa05g092010_1	Csa05g092010	AT3G60245	Zinc-binding ribosomal protein family protein | chr3:22268803-22269750 FORWARD LENGTH=279								0.00953247	1	1	1	237.193	237.053	216.661	yes	166.206	206.148	160.067	yes	210.168	192.127	166.656	yes	184.592	151.203	174.139	yes	yes	230.302	177.474	189.65	169.978	7.84739	7.47146	7.5672	7.40921	-0.375924	-0.280188	-0.157993	-0.0622564	0.375924	0.280188	0.157993	0.0622564
Csa12g060050_1	Csa12g060050	AT4G14070	AAE15 | acyl-activating enzyme 15 | chr4:8112122-8118039 REVERSE LENGTH=2184								0.00954229	1	1	1	32.954	29.4103	31.2893	yes	17.2094	17.0327	15.6592	yes	27.1003	27.8846	27.0409	yes	23.6017	19.3528	21.5731	yes	yes	31.2179	16.6337	27.3419	21.5092	4.9643	4.05604	4.77304	4.42688	-0.908259	-0.191258	-0.346161	0.370841	0.908259	0.191258	0.346161	0.370841
Csa02g057720_1	Csa02g057720	AT5G55250	IAMT1 | IAA carboxylmethyltransferase 1 | chr5:22407589-22410854 REVERSE LENGTH=1161								0.00954484	1	1	1	1.34335	1.1244	0.783311	no	6.70297	8.57018	7.42997	yes	2.17586	1.93109	2.35395	no	4.5494	4.51461	5.35658	no	yes	1.08369	7.56771	2.15363	4.80686	0.115947	2.91986	1.10677	2.2651	2.80391	0.990827	1.15832	-0.65476	2.80391	0.990827	1.15832	0.65476
Csa10g025000_2	Csa10g025000	AT4G19170	NCED4, CCD4 | nine-cis-epoxycarotenoid dioxygenase 4 | chr4:10481835-10483622 FORWARD LENGTH=1788								0.00962297	1	0.662974	1	38.3648	24.0453	29.3862	yes	9.68687	15.743	15.4739	yes	10.3664	27.2042	9.2966	yes	7.48569	11.0344	9.06724	yes	yes	30.5988	13.6346	15.6224	9.19579	4.9354	3.7692	3.96554	3.20097	-1.1662	-0.96986	-0.764569	-0.568226	1.1662	0.96986	0.764569	0.568226
Csa06g027450_1	Csa06g027450	AT3G53020	STV1, RPL24B, RPL24 | Ribosomal protein L24e family protein | chr3:19660749-19661912 REVERSE LENGTH=492								0.00984817	1	1	1	148.056	160.183	155.377	yes	120.607	132.648	116.05	yes	147.869	142.532	137.724	yes	129.937	131.228	132.664	yes	yes	154.538	123.102	142.708	131.276	7.27182	6.94371	7.15693	7.03646	-0.328116	-0.114895	-0.120464	0.0927571	0.328116	0.114895	0.120464	0.0927571
Csa20g076160_1	Csa20g076160	AT5G45390	CLPP4, NCLPP4 | CLP protease P4 | chr5:18396351-18397586 FORWARD LENGTH=879								0.00998556	1	1	0.327924	59.1851	61.3416	58.907	yes	40.9182	38.1799	32.4775	yes	80.7079	54.6541	53.5872	yes	52.1085	42.0804	57.0481	yes	yes	59.8113	37.1919	62.9831	50.4124	5.90235	5.21692	5.97689	5.65571	-0.685429	0.0745471	-0.321186	0.43879	0.685429	0.0745471	0.321186	0.43879
Csa14g009980_1	Csa14g009980	AT1G08500	ENODL18, AtENODL18 | early nodulin-like protein 18 | chr1:2689110-2689881 FORWARD LENGTH=687								0.00999485	1	1	1	1.8052	1.1955	1.0025	no	7.83148	8.33237	8.55813	yes	0.516913	0.381308	0.720745	no	2.51931	3.92492	2.35479	no	yes	1.3344	8.24066	0.539655	2.93301	0.416193	3.04276	-0.88989	1.55238	2.62657	-1.30608	2.44227	-1.49038	2.62657	1.30608	2.44227	1.49038
Csa06g047060_1	Csa06g047060	AT2G41180	VQ motif-containing protein | chr2:17165242-17165667 FORWARD LENGTH=426								0.0102808	1	1	0.0879134	3.4285	4.01358	3.1805	no	10.3734	11.5993	16.386	yes	3.07638	3.45638	3.47401	no	3.90755	3.55274	3.6954	no	yes	3.54086	12.7862	3.33559	3.71856	1.8241	3.67652	1.73794	1.89475	1.85242	-0.086159	0.156805	-1.78177	1.85242	0.086159	0.156805	1.78177
Csa11g014090_1	Csa11g014090	AT4G29410	Ribosomal L28e protein family | chr4:14468439-14469964 REVERSE LENGTH=432								0.0105966	1	1	0.763561	87.4442	89.9289	88.9699	yes	64.5406	69.3269	58.9989	yes	82.9334	81.7742	86.7611	yes	75.2207	75.8949	71.5347	yes	yes	88.781	64.2888	83.8229	74.2168	6.47218	6.0065	6.38927	6.21367	-0.465684	-0.0829065	-0.175599	0.207178	0.465684	0.0829065	0.175599	0.207178
Csa14g051870_1	Csa14g051870	AT1G47970	unknown protein; FUNCTIONS IN: molecular_function unknown; INVOLVED IN: biological_process unknown; LOCATED IN: cytosol; EXPRESSED IN: 21 plant structures; EXPRESSED DURING: 11 growth stages; Has 93717 Blast hits to 40765 proteins in 1891 species: Archae - 1046; Bacteria - 16276; Metazoa - 26677; Fungi - 16127; Plants - 6028; Viruses - 1519; Other Eukaryotes - 26044 (source: NCBI BLink). | chr1:1…								0.0108311	1	1	1	10.0114	11.4677	11.0871	yes	23.3536	33.3005	18.7123	yes	11.879	12.6942	9.29567	yes	16.1487	15.0261	12.1129	yes	yes	10.8554	25.1221	11.2896	14.4292	3.44034	4.65089	3.49693	3.85092	1.21055	0.0565869	0.353995	-0.799966	1.21055	0.0565869	0.353995	0.799966
Csa13g014300_1	Csa13g014300	AT5G11500	unknown protein; CONTAINS InterPro DOMAIN/s: Protein of unknown function DUF814 (InterPro:IPR008532); Has 1807 Blast hits to 1807 proteins in 277 species: Archae - 0; Bacteria - 0; Metazoa - 736; Fungi - 347; Plants - 385; Viruses - 0; Other Eukaryotes - 339 (source: NCBI BLink). | chr5:3676747-3678946 FORWARD LENGTH=648								0.0108377	1	1	1	39.9391	38.3759	35.6459	yes	19.4082	22.5404	24.434	yes	39.916	34.9313	34.9329	yes	27.6204	24.8791	26.9363	yes	yes	37.987	22.1275	36.5934	26.4786	5.24743	4.46777	5.19351	4.72675	-0.779663	-0.0539213	-0.466757	0.258985	0.779663	0.0539213	0.466757	0.258985
Csa03g025420_1	Csa03g025420	AT1G21590	Protein kinase protein with adenine nucleotide alpha hydrolases-like domain | chr1:7566613-7569694 REVERSE LENGTH=2271								0.0112009	1	1	1	9.48314	10.7918	10.0378	yes	19.8718	23.819	28.6149	yes	12.2419	11.4877	11.8149	yes	14.3092	16.3325	15.9888	yes	yes	10.1042	24.1019	11.8481	15.5435	3.33689	4.59108	3.56659	3.95824	1.25419	0.229699	0.391652	-0.632835	1.25419	0.229699	0.391652	0.632835
Csa11g089120_1	Csa11g089120	AT5G55850	NOI | RPM1-interacting protein 4 (RIN4) family protein | chr5:22603617-22604951 FORWARD LENGTH=393								0.0113818	1	1	1	11.7206	9.1287	11.2681	yes	21.2236	25.8066	27.5554	yes	12.7455	9.78305	11.5731	yes	16.9903	11.1686	16.4588	yes	yes	10.7058	24.8619	11.3672	14.8726	3.42032	4.63586	3.50681	3.89458	1.21554	0.0864869	0.387774	-0.741282	1.21554	0.0864869	0.387774	0.741282
Csa04g049450_1	Csa04g049450	AT2G36000	Mitochondrial transcription termination factor family protein | chr2:15117181-15118182 FORWARD LENGTH=1002								0.0114129	1	1	1	11.9256	14.7149	15.1728	yes	6.54313	3.75495	3.60881	no	12.2708	13.4543	12.955	yes	5.99051	8.66094	7.30969	yes	yes	13.9378	4.63563	12.8933	7.32038	3.80093	2.21277	3.68855	2.87192	-1.58816	-0.112374	-0.816636	0.659152	1.58816	0.112374	0.816636	0.659152
Csa07g032240_1	Csa07g032240	AT1G67000	Protein kinase superfamily protein | chr1:25004217-25007604 REVERSE LENGTH=2679								0.0116868	1	1	0.447999	1.77098	2.22556	1.61743	no	7.22578	9.02375	10.8241	yes	3.16876	4.3774	3.45021	no	2.37626	2.32251	3.19433	no	yes	1.87132	9.02455	3.66545	2.63103	0.904058	3.17385	1.87399	1.39563	2.2698	0.969934	-0.478362	-1.77822	2.2698	0.969934	0.478362	1.77822
Csa12g065440_1	Csa12g065440	AT4G12830	alpha/beta-Hydrolases superfamily protein | chr4:7531189-7533327 FORWARD LENGTH=1182								0.0117353	1	1	0.113844	25.1903	29.0331	27.4665	yes	46.2816	53.241	45.4737	yes	18.2728	23.9278	21.2451	yes	27.4382	28.0272	25.2084	yes	yes	27.23	48.3321	21.1485	26.8913	4.76712	5.59491	4.40249	4.74907	0.827786	-0.364637	0.34658	-0.845843	0.827786	0.364637	0.34658	0.845843
Csa14g063280_1	Csa14g063280	AT3G15450	Aluminium induced protein with YGL and LRDR motifs | chr3:5213050-5213998 FORWARD LENGTH=762								0.0119229	1	0.725254	1	12.0206	7.86203	10.647	yes	2.73046	2.6617	1.84097	no	3.32719	4.28872	3.18944	no	2.22969	1.75884	1.69635	no	yes	10.1765	2.41104	3.60178	1.89496	3.34718	1.26966	1.84871	0.922167	-2.07752	-1.49847	-0.926544	-0.347491	2.07752	1.49847	0.926544	0.347491
Csa11g010110_1	Csa11g010110	AT4G33050	EDA39 | calmodulin-binding family protein | chr4:15944604-15946736 REVERSE LENGTH=1581								0.0125681	1	1	0.0698514	2.20043	1.98892	1.26115	no	4.95847	8.04087	14.9449	no	1.43935	1.79883	1.15449	no	1.81891	1.46741	2.36628	no	no	1.81683	9.31474	1.46423	1.8842	0.861424	3.21952	0.550138	0.913951	2.35809	-0.311286	0.363813	-2.30556	2.35809	0.311286	0.363813	2.30556
Csa04g026330_1	Csa04g026330	AT3G45640	ATMPK3, MPK3, ATMAPK3 | mitogen-activated protein kinase 3 | chr3:16756918-16758476 FORWARD LENGTH=1113								0.0125857	1	1	0.116243	13.0327	11.9858	13.1024	yes	21.8232	27.2833	33.5797	yes	13.2599	15.6537	10.8002	yes	12.0563	12.5539	13.8742	yes	yes	12.707	27.5621	13.2379	12.8281	3.66755	4.78461	3.7266	3.68124	1.11707	0.0590572	-0.045364	-1.10337	1.11707	0.0590572	0.045364	1.10337
Csa03g025100_1	Csa03g025100	AT1G21310	ATEXT3, RSH, EXT3 | extensin 3 | chr1:7453693-7454988 REVERSE LENGTH=1296								0.0126591	1	1	4.96e-05	13.516	13.6903	17.163	yes	32.8068	27.961	31.8675	yes	13.43	14.0572	12.7389	yes	10.2135	7.21288	10.0505	yes	yes	14.7898	30.8784	13.4087	9.15896	3.88653	4.94853	3.7451	3.19518	1.062	-0.141432	-0.549913	-1.75334	1.062	0.141432	0.549913	1.75334
Csa05g093450_1	Csa05g093450	AT3G61470	LHCA2 | photosystem I light harvesting complex gene 2 | chr3:22745736-22747032 FORWARD LENGTH=774								0.0126691	1	1	1	1094.43	990.461	1107.23	yes	846.451	898.478	723.231	yes	915.855	1125.48	964.117	yes	920.974	873.326	854.5	yes	yes	1064.04	822.72	1001.82	882.933	10.0553	9.68426	9.9684	9.78616	-0.371079	-0.0869331	-0.182243	0.101903	0.371079	0.0869331	0.182243	0.101903
Csa19g040310_1	Csa19g040310	AT2G05310	unknown protein; FUNCTIONS IN: molecular_function unknown; INVOLVED IN: biological_process unknown; LOCATED IN: chloroplast; BEST Arabidopsis thaliana protein match is: unknown protein (TAIR:AT4G13500.1); Has 50 Blast hits to 50 proteins in 20 species: Archae - 0; Bacteria - 0; Metazoa - 0; Fungi - 0; Plants - 50; Viruses - 0; Other Eukaryotes - 0 (source: NCBI BLink). | chr2:1933391-1934145 REVE…								0.0129036	1	1	1	31.204	35.9495	32.583	yes	20.7954	19.1782	15.5595	yes	27.5641	36.7893	28.9855	yes	21.7665	21.5642	22.5919	yes	yes	33.2455	18.511	31.1129	21.9742	5.05509	4.21031	4.95944	4.45774	-0.844772	-0.0956428	-0.501704	0.247425	0.844772	0.0956428	0.501704	0.247425
Csa11g011710_1	Csa11g011710	AT1G77520	O-methyltransferase family protein | chr1:29130557-29132007 FORWARD LENGTH=1146								0.0130373	1	1	1	2.81311	5.28687	5.02445	no	0.0699659	0.117351	0.328529	no	0.207813	0.983651	0.49328	no	0	0	0	no	no	4.37481	0.171949	0.561581	0	2.12922	-2.53995	-0.832433	#NUM!	-4.66917	-2.96165	#NUM!	#NUM!	4.66917	2.96165	#NUM!	#NUM!
Csa20g009470_1	Csa20g009470	AT5G07100	WRKY26 | WRKY DNA-binding protein 26 | chr5:2204313-2205647 FORWARD LENGTH=930					WRKY	AtWRKY26	WRKY family transcription factor	0.013131	1	1	0.0659755	3.2002	1.7831	2.63161	no	5.72001	9.05566	16.8066	yes	0.841068	1.42181	1.10571	no	2.46497	2.2527	2.67906	no	yes	2.5383	10.5274	1.12286	2.46558	1.34386	3.39608	0.167182	1.30192	2.05222	-1.17668	1.13474	-2.09416	2.05222	1.17668	1.13474	2.09416
Csa11g012650_1	Csa11g012650	AT4G30690	Translation initiation factor 3 protein | chr4:14960742-14962328 FORWARD LENGTH=846								0.0131333	1	1	1	16.7622	13.1271	14.3067	yes	5.91435	5.27273	4.54096	no	12.4629	12.6009	10.9229	yes	10.6481	7.02745	7.19273	yes	yes	14.732	5.24268	11.9956	8.28942	3.88088	2.3903	3.58443	3.05127	-1.49057	-0.296448	-0.533161	0.660966	1.49057	0.296448	0.533161	0.660966
Csa10g031320_1	Csa10g031320	AT4G15000	Ribosomal L27e protein family | chr4:8571896-8572303 FORWARD LENGTH=408								0.0131876	1	1	1	59.4395	59.717	55.3651	yes	39.4257	42.9727	32.889	yes	48.8102	48.723	47.9259	yes	36.6501	39.0381	39.0957	yes	yes	58.1739	38.4291	48.4863	38.2613	5.8623	5.26413	5.59951	5.25781	-0.598172	-0.262793	-0.341693	-0.00631441	0.598172	0.262793	0.341693	0.00631441
Csa04g030350_1	Csa04g030350	AT3G47470	LHCA4, CAB4 | light-harvesting chlorophyll-protein complex I subunit A4 | chr3:17493622-17494773 REVERSE LENGTH=756								0.0132212	1	0.583261	1	1138.47	1001	1149.52	yes	718.191	757.302	430.66	yes	560.9	844.703	598.629	yes	587.957	672.625	541.714	yes	yes	1096.33	635.384	668.077	600.765	10.0985	9.31149	9.38387	9.23066	-0.786982	-0.714596	-0.153214	-0.0808277	0.786982	0.714596	0.153214	0.0808277
Csa02g047730_1	Csa02g047730	AT5G52550	unknown protein; BEST Arabidopsis thaliana protein match is: unknown protein (TAIR:AT4G25670.2); Has 30201 Blast hits to 17322 proteins in 780 species: Archae - 12; Bacteria - 1396; Metazoa - 17338; Fungi - 3422; Plants - 5037; Viruses - 0; Other Eukaryotes - 2996 (source: NCBI BLink). | chr5:21327914-21328996 REVERSE LENGTH=1083								0.0132906	1	1	1	8.95222	8.88997	9.26143	yes	18.1706	20.2064	28.4819	yes	9.2417	9.87413	8.39519	yes	12.5188	12.17	13.2228	yes	yes	9.03454	22.2863	9.17034	12.6372	3.17545	4.47808	3.19697	3.65961	1.30263	0.0215239	0.462631	-0.818478	1.30263	0.0215239	0.462631	0.818478
Csa06g027930_1	Csa06g027930	AT3G53460	CP29 | chloroplast RNA-binding protein 29 | chr3:19819738-19821423 REVERSE LENGTH=1092								0.0134645	1	1	0.440753	336.76	358.265	351.389	yes	241.055	224.978	110.579	yes	327.887	359.997	354.461	yes	261.461	320.034	254.859	yes	yes	348.805	192.204	347.448	278.785	8.44628	7.5865	8.44065	8.12301	-0.85978	-0.00562222	-0.317646	0.536512	0.85978	0.00562222	0.317646	0.536512
Csa01g025450_1	Csa01g025450	AT3G22230	Ribosomal L27e protein family | chr3:7844136-7844543 REVERSE LENGTH=408								0.0134771	1	1	1	66.9011	71.9357	63.1155	yes	44.345	52.1023	41.5392	yes	64.2967	49.0528	57.3772	yes	43.2523	44.5331	46.0999	yes	yes	67.3174	45.9955	56.9089	44.6284	6.07291	5.52342	5.83058	5.47989	-0.549488	-0.242326	-0.350691	-0.043529	0.549488	0.242326	0.350691	0.043529
Csa14g016190_1	Csa14g016190	AT1G13210	ACA.l | autoinhibited Ca2+/ATPase II | chr1:4509252-4513774 REVERSE LENGTH=3612								0.0137319	1	1	0.26516	3.82421	4.22864	4.13396	no	9.30803	11.6056	20.536	yes	2.81517	3.94377	3.73415	no	4.48038	4.56461	6.22299	no	yes	4.06227	13.8165	3.4977	5.08933	2.02229	3.78833	1.80641	2.34748	1.76604	-0.215882	0.54107	-1.44085	1.76604	0.215882	0.54107	1.44085
Csa11g020380_1	Csa11g020380	AT4G24350	Phosphorylase superfamily protein | chr4:12609637-12611328 FORWARD LENGTH=1011								0.0137638	1	1	0.0140371	11.3722	6.98037	10.7081	yes	20.1396	20.9593	28.0861	yes	9.6244	8.31399	6.20528	yes	7.55451	10.4675	7.62036	yes	yes	9.68688	23.0617	8.04789	8.54747	3.27603	4.52742	3.00861	3.0955	1.25139	-0.267422	0.0868868	-1.43193	1.25139	0.267422	0.0868868	1.43193
Csa10g013070_1	Csa10g013070	AT4G29410	Ribosomal L28e protein family | chr4:14468439-14469964 REVERSE LENGTH=432								0.0138577	1	1	1	57.7861	62.6612	51.7134	yes	39.9473	42.9389	29.9313	yes	49.0767	49.2603	47.2429	yes	42.1336	43.9731	39.6478	yes	yes	57.3869	37.6059	48.5266	41.9182	5.84265	5.23289	5.6007	5.3895	-0.609764	-0.241945	-0.211201	0.156618	0.609764	0.241945	0.211201	0.156618
Csa01g035420_2	Csa01g035420	AT2G14610	PR1, PR 1, ATPR1 | pathogenesis-related gene 1 | chr2:6241944-6242429 REVERSE LENGTH=486								0.0140168	1	1	1.38e-05	2.09856	3.4835	3.31414	no	5.37111	11.5393	18.8161	yes	1.61325	1.27268	1.50555	no	0.320329	1.20025	0.557042	no	yes	2.9654	11.9088	1.46383	0.69254	1.56823	3.57396	0.549747	-0.530031	2.00573	-1.01848	-1.07978	-4.10399	2.00573	1.01848	1.07978	4.10399
Csa13g026120_1	Csa13g026120	AT1G66100	Plant thionin | chr1:24605876-24606473 REVERSE LENGTH=405								0.0142087	1	1	0.00975095	833.588	583.008	506.04	yes	193.18	69.1141	78.2444	yes	1335.44	69.1401	33.6965	yes	941.594	374.947	881.864	yes	yes	640.879	113.513	479.426	732.802	9.32391	6.82671	8.90516	9.51728	-2.49719	-0.418744	0.612116	2.69057	2.49719	0.418744	0.612116	2.69057
Csa20g017120_1	Csa20g017120	AT5G11580	Regulator of chromosome condensation (RCC1) family protein | chr5:3718913-3721125 FORWARD LENGTH=1662								0.0146558	1	1	1	21.418	22.0788	21.5298	yes	9.45129	9.37452	11.052	yes	18.7148	20.6295	19.7968	yes	14.7597	11.5284	12.4668	yes	yes	21.6755	9.95926	19.7137	12.9183	4.43799	3.31604	4.30113	3.69135	-1.12195	-0.136867	-0.609782	0.375306	1.12195	0.136867	0.609782	0.375306
Csa12g042250_1	Csa12g042250	AT4G19410	Pectinacetylesterase family protein | chr4:10582188-10584766 REVERSE LENGTH=1176								0.0146865	1	3.95e-05	0.118819	25.0731	22.8551	25.9377	yes	11.6854	11.7359	13.7074	yes	7.46745	6.03799	6.33732	yes	3.45083	3.98085	3.23577	no	yes	24.6219	12.3762	6.61426	3.55582	4.62187	3.6295	2.72558	1.83018	-0.992376	-1.89629	-0.895398	-1.79932	0.992376	1.89629	0.895398	1.79932
Csa08g012230_1	Csa08g012230	AT5G19510	Translation elongation factor EF1B/ribosomal protein S6 family protein | chr5:6581854-6583137 REVERSE LENGTH=675								0.0147594	1	1	0.878052	100.378	99.0823	100.97	yes	72.8903	78.6218	74.4755	yes	83.6797	86.8619	82.052	yes	83.5513	80.1882	90.5315	yes	yes	100.143	75.3292	84.1979	84.757	6.64592	6.23514	6.39571	6.40526	-0.410783	-0.250209	0.00954949	0.170123	0.410783	0.250209	0.00954949	0.170123
Csa16g035980_1	Csa16g035980	AT1G73230	Nascent polypeptide-associated complex NAC | chr1:27540506-27541364 REVERSE LENGTH=498								0.0147982	1	1	1	75.8727	76.395	76.4125	yes	55.8395	59.1159	45.5461	yes	63.7203	70.0716	61.6095	yes	48.2388	60.0508	50.2104	yes	yes	76.2267	53.5005	65.1338	52.8333	6.25223	5.74148	6.02533	5.72338	-0.510744	-0.226891	-0.301958	-0.0181044	0.510744	0.226891	0.301958	0.0181044
Csa10g035920_1	Csa10g035920	AT4G12910	scpl20 | serine carboxypeptidase-like 20 | chr4:7550576-7553051 REVERSE LENGTH=1494								0.0148963	1	1	0.245337	22.0659	22.4307	21.2685	yes	43.3794	38.1782	40.5503	yes	21.5238	20.7264	18.2276	yes	20.4591	26.2114	22.2745	yes	yes	21.9217	40.7026	20.1593	22.9817	4.45429	5.34705	4.33337	4.52241	0.892761	-0.120917	0.18904	-0.824638	0.892761	0.120917	0.18904	0.824638
Csa03g028600_1	Csa03g028600	AT1G26850	S-adenosyl-L-methionine-dependent methyltransferases superfamily protein | chr1:9301146-9303432 REVERSE LENGTH=1851								0.0154946	1	1	1	51.2382	56.5461	56.6647	yes	35.9289	32.9014	39.3255	yes	48.7837	47.995	49.6596	yes	40.9864	35.4462	40.5201	yes	yes	54.8163	36.052	48.8128	38.9842	5.77653	5.17201	5.60919	5.28482	-0.604527	-0.167346	-0.324368	0.112813	0.604527	0.167346	0.324368	0.112813
Csa13g026180_1	Csa13g026180	AT5G22640	emb1211 | MORN (Membrane Occupation and Recognition Nexus) repeat-containing protein | chr5:7529423-7533641 FORWARD LENGTH=2616								0.0157262	1	1	1	28.166	29.5996	30.3167	yes	19.8801	15.4112	11.9798	yes	26.7354	26.7286	27.526	yes	17.2821	21.3566	18.2024	yes	yes	29.3608	15.757	26.9967	18.947	4.87582	3.97792	4.75471	4.2439	-0.897896	-0.121109	-0.510811	0.265975	0.897896	0.121109	0.510811	0.265975
Csa12g008570_1	Csa12g008570	AT4G35060	HIPP25 | Heavy metal transport/detoxification superfamily protein | chr4:16685874-16686419 REVERSE LENGTH=462								0.0160997	1	1	1	9.06031	5.96037	8.42234	yes	1.93337	1.08092	1.13478	no	1.79453	4.61111	2.16258	no	0.128277	1.13836	0.418255	no	yes	7.81434	1.38303	2.85608	0.561632	2.96612	0.467828	1.51403	-0.832303	-2.4983	-1.45209	-2.34634	-1.30013	2.4983	1.45209	2.34634	1.30013
Csa08g015720_1	Csa08g015720	AT5G22510	INV-E, At-A/N-InvE | alkaline/neutral invertase | chr5:7474974-7477479 REVERSE LENGTH=1854								0.016191	1	1	1	26.2978	28.9839	27.0752	yes	14.2327	14.0438	14.8045	yes	25.4763	28.4197	26.5302	yes	18.4862	18.8693	18.5693	yes	yes	27.4523	14.3603	26.8088	18.6416	4.77885	3.84402	4.74463	4.22045	-0.934837	-0.0342226	-0.524182	0.376432	0.934837	0.0342226	0.524182	0.376432
Csa12g016160_1	Csa12g016160	AT4G30950	FAD6, FADC, SFD4 | fatty acid desaturase 6 | chr4:15057278-15059673 REVERSE LENGTH=1347								0.0162167	1	1	0.108026	66.8102	69.0867	67.521	yes	50.7466	50.6921	39.2974	yes	59.2312	56.8702	57.5768	yes	57.4818	65.0368	62.065	yes	yes	67.8059	46.912	57.8927	61.5279	6.08334	5.55189	5.85531	5.94317	-0.531453	-0.228029	0.0878571	0.391281	0.531453	0.228029	0.0878571	0.391281
Csa14g005920_1	Csa14g005920	AT1G50920	Nucleolar GTP-binding protein | chr1:18870555-18872570 FORWARD LENGTH=2016								0.0163933	1	1	1	33.6145	32.9797	33.3443	yes	17.6763	17.8316	21.0106	yes	21.2629	23.2818	23.0629	yes	22.1188	23.4635	22.7099	yes	yes	33.3128	18.8395	22.5358	22.7641	5.05801	4.23569	4.49415	4.50869	-0.822319	-0.563857	0.0145367	0.272999	0.822319	0.563857	0.0145367	0.272999
Csa08g050560_2	Csa08g050560	AT4G02770	PSAD-1 | photosystem I subunit D-1 | chr4:1229247-1229873 REVERSE LENGTH=627								0.0164459	1	0.225843	1	38.7986	35.1117	40.2052	yes	24.5077	24.7246	18.2096	yes	20.7352	24.4328	20.6789	yes	14.4608	16.4572	12.8499	yes	yes	38.0385	22.4807	21.9489	14.5893	5.24939	4.49061	4.45608	3.86684	-0.758776	-0.793309	-0.58924	-0.623773	0.758776	0.793309	0.58924	0.623773
Csa03g011660_1	Csa03g011660	AT1G08200	AXS2 | UDP-D-apiose/UDP-D-xylose synthase 2 | chr1:2574259-2576609 REVERSE LENGTH=1170								0.0164459	1	1	0.807284	34.2868	35.6093	35.3817	yes	49.7518	54.9152	70.7136	yes	43.4927	40.3794	37.4307	yes	36.44	40.59	37.7409	yes	yes	35.0926	58.4602	40.4343	38.257	5.13309	5.86938	5.33751	5.25765	0.736287	0.204412	-0.0798566	-0.611732	0.736287	0.204412	0.0798566	0.611732
Csa05g016670_1	Csa05g016670	AT2G37190	Ribosomal protein L11 family protein | chr2:15619559-15620059 REVERSE LENGTH=501								0.0164715	1	1	1	35.1251	39.3765	37.2625	yes	22.838	24.3883	18.1565	yes	28.892	29.7902	29.9485	yes	21.6146	22.3246	18.2638	yes	yes	37.2547	21.7943	29.5436	20.7343	5.21935	4.44588	4.88477	4.37395	-0.773473	-0.334577	-0.510822	-0.0719267	0.773473	0.334577	0.510822	0.0719267
Csa17g021540_1	Csa17g021540	AT1G15950	CCR1, IRX4, ATCCR1 | cinnamoyl coa reductase 1 | chr1:5478855-5481915 FORWARD LENGTH=1035								0.0165897	1	1	1	4.29428	4.57775	4.76393	no	10.6623	13.0479	18.5208	yes	4.54001	3.96843	4.52896	no	7.44041	7.60965	7.48445	yes	yes	4.54532	14.077	4.3458	7.5115	2.18438	3.81527	2.11962	2.9091	1.63089	-0.0647607	0.78948	-0.906167	1.63089	0.0647607	0.78948	0.906167
Csa09g093010_1	Csa09g093010	AT1G78850	D-mannose binding lectin protein with Apple-like carbohydrate-binding domain | chr1:29642072-29643397 REVERSE LENGTH=1326								0.0167275	1	1	0.0183274	34.5269	29.104	43.2074	yes	89.2259	72.62	56.2903	yes	18.8991	29.2845	18.3443	yes	28.4821	43.0213	22.5623	yes	yes	35.6128	72.7121	22.176	31.3553	5.15432	6.18412	4.47093	4.97064	1.0298	-0.683397	0.499708	-1.21349	1.0298	0.683397	0.499708	1.21349
Csa09g001120_1	Csa09g001120	AT2G01140	Aldolase superfamily protein | chr2:95006-96491 REVERSE LENGTH=1176								0.0168663	1	1	1	6.67709	8.83843	8.24493	yes	16.4818	19.157	23.4889	yes	8.48111	9.29194	9.52664	yes	12.2017	12.2582	13.8036	yes	yes	7.92015	19.7092	9.0999	12.7545	2.98553	4.3008	3.18585	3.67293	1.31527	0.200323	0.487084	-0.627866	1.31527	0.200323	0.487084	0.627866
Csa05g020190_1	Csa05g020190	AT2G35040	AICARFT/IMPCHase bienzyme family protein | chr2:14765347-14768269 REVERSE LENGTH=1791								0.0170785	1	1	1	20.879	21.2511	21.011	yes	10.5032	10.6715	7.89566	yes	16.9231	15.4408	18.4578	yes	11.9808	11.3378	12.701	yes	yes	21.047	9.69012	16.9406	12.0065	4.39554	3.27652	4.08241	3.58575	-1.11903	-0.313132	-0.496665	0.309231	1.11903	0.313132	0.496665	0.309231
Csa10g041250_1	Csa10g041250	AT5G37740	Calcium-dependent lipid-binding (CaLB domain) family protein | chr5:14992148-14993431 FORWARD LENGTH=537								0.0173584	1	1	0.00108022	8.95897	8.65245	9.16227	yes	14.1401	20.3668	29.7543	yes	11.3896	10.2527	8.8384	yes	6.92026	5.36857	5.03265	yes	yes	8.92456	21.4204	10.1602	5.77382	3.15778	4.42092	3.34486	2.52953	1.26313	0.187078	-0.815332	-1.89139	1.26313	0.187078	0.815332	1.89139
Csa15g016520_1	Csa15g016520	AT3G12580	HSP70, ATHSP70 | heat shock protein 70 | chr3:3991487-3993689 REVERSE LENGTH=1953								0.0174859	1	1	1	5.75362	9.42666	7.68845	yes	1.32368	0.845772	2.19759	no	3.65077	4.67614	4.40978	no	3.23696	1.5835	4.25445	no	yes	7.62291	1.45568	4.24556	3.02497	2.93034	0.541695	2.08596	1.59692	-2.38865	-0.844386	-0.489035	1.05522	2.38865	0.844386	0.489035	1.05522
Csa10g025000_1	Csa10g025000	AT4G19170	NCED4, CCD4 | nine-cis-epoxycarotenoid dioxygenase 4 | chr4:10481835-10483622 FORWARD LENGTH=1788								0.017638	1	1	1	37.7456	21.8526	29.8376	yes	9.28325	14.3094	13.8908	yes	10.2488	28.6347	8.24075	yes	7.13283	11.0593	8.60155	yes	yes	29.8119	12.4945	15.7081	8.93122	4.89782	3.64322	3.97344	3.15886	-1.2546	-0.92438	-0.814579	-0.484363	1.2546	0.92438	0.814579	0.484363
Csa15g076470_1	Csa15g076470	AT2G18020	EMB2296 | Ribosomal protein L2 family | chr2:7837151-7838160 FORWARD LENGTH=777								0.017639	1	1	1	171.762	173.397	163.622	yes	137.132	146.746	131.663	yes	137.139	142.3	137.455	yes	135.488	141.906	151.489	yes	yes	169.593	138.513	138.965	142.961	7.40594	7.11388	7.11857	7.15948	-0.292055	-0.287362	0.0409012	0.045594	0.292055	0.287362	0.0409012	0.045594
Csa11g009600_1	Csa11g009600	AT4G33510	DHS2 | 3-deoxy-d-arabino-heptulosonate 7-phosphate synthase | chr4:16116496-16118549 FORWARD LENGTH=1524								0.0177015	1	1	1	39.4361	43.9081	42.0934	yes	27.3713	25.0893	24.553	yes	39.6005	46.6042	41.6305	yes	32.4892	32.9399	33.896	yes	yes	41.8125	25.6712	42.6118	33.1084	5.38586	4.68208	5.41318	5.04912	-0.703783	0.0273168	-0.364056	0.367044	0.703783	0.0273168	0.364056	0.367044
Csa07g065600_1	Csa07g065600	AT1G64090	RTNLB3 | Reticulan like protein B3 | chr1:23789395-23790669 FORWARD LENGTH=816								0.0178973	1	1	1	14.964	16.4675	12.3662	yes	26.3232	27.9674	35.3652	yes	17.0653	15.0044	13.1074	yes	20.8835	19.17	21.0761	yes	yes	14.5992	29.8853	15.0591	20.3766	3.86782	4.90136	3.91256	4.34884	1.03354	0.0447394	0.43628	-0.552524	1.03354	0.0447394	0.43628	0.552524
Csa12g025780_1	Csa12g025780	AT4G23180	CRK10, RLK4 | cysteine-rich RLK (RECEPTOR-like protein kinase) 10 | chr4:12138171-12140780 FORWARD LENGTH=2010								0.0180847	1	1	1	2.63856	3.44625	2.90616	no	6.65995	9.69658	19.0674	yes	5.1972	6.29324	3.96305	no	4.44334	5.90625	7.71082	no	yes	2.99699	11.808	5.15116	6.02014	1.58351	3.56169	2.3649	2.5898	1.97818	0.781386	0.224898	-0.971892	1.97818	0.781386	0.224898	0.971892
Csa11g033090_1	Csa11g033090	AT4G16670	Plant protein of unknown function (DUF828) with plant pleckstrin homology-like region | chr4:9385326-9387570 FORWARD LENGTH=1290								0.0181737	1	1	0.660234	3.13367	2.56897	2.19554	no	6.9746	9.26108	16.9417	yes	2.5563	2.2561	1.41845	no	3.73764	4.35232	3.86883	no	yes	2.63272	11.0591	2.07695	3.98627	1.39656	3.46716	1.05447	1.99504	2.07061	-0.342091	0.940573	-1.47213	2.07061	0.342091	0.940573	1.47213
Csa09g061280_1	Csa09g061280	AT3G53020	STV1, RPL24B, RPL24 | Ribosomal protein L24e family protein | chr3:19660749-19661912 REVERSE LENGTH=492								0.0181965	1	1	1	93.224	93.6709	89.2108	yes	67.8064	70.4751	67.4929	yes	93.6903	84.8303	83.9795	yes	77.4994	75.8541	77.0621	yes	yes	92.0352	68.5915	87.5	76.8052	6.52411	6.09996	6.45121	6.26313	-0.424157	-0.0729029	-0.18808	0.163174	0.424157	0.0729029	0.18808	0.163174
Csa19g006400_2	Csa19g006400	AT3G04230	Ribosomal protein S5 domain 2-like superfamily protein | chr3:1113169-1113609 REVERSE LENGTH=441								0.0182241	1	1	1	31.024	32.6287	33.5998	yes	18.025	19.6139	16.7002	yes	23.5949	22.1098	26.5053	yes	16.9517	20.0073	15.0742	yes	yes	32.4175	18.113	24.07	17.3444	5.0187	4.17896	4.58917	4.1164	-0.839745	-0.429536	-0.472766	-0.0625569	0.839745	0.429536	0.472766	0.0625569
Csa06g019380_1	Csa06g019380	AT3G45640	ATMPK3, MPK3, ATMAPK3 | mitogen-activated protein kinase 3 | chr3:16756918-16758476 FORWARD LENGTH=1113								0.018267	1	1	0.0953157	18.0296	18.1235	17.9987	yes	29.9101	33.1922	41.0557	yes	21.7162	25.049	14.7724	yes	17.0542	15.3982	19.2733	yes	yes	18.0506	34.7193	20.5125	17.2419	4.17398	5.11767	4.35843	4.10785	0.94369	0.184457	-0.250587	-1.00982	0.94369	0.184457	0.250587	1.00982
Csa15g045810_1	Csa15g045810										0.0183133	1	1	1	1.64963	1.93459	1.74632	no	7.31922	7.66885	11.4305	yes	1.04672	1.71502	0.793887	no	4.48929	3.20644	3.00259	no	yes	1.77685	8.80619	1.18521	3.56611	0.829321	3.13852	0.24514	1.83435	2.3092	-0.584182	1.58921	-1.30417	2.3092	0.584182	1.58921	1.30417
Csa02g046520_1	Csa02g046520	AT5G52440	HCF106 | Bacterial sec-independent translocation protein mttA/Hcf106 | chr5:21286896-21288613 FORWARD LENGTH=783								0.0184146	1	1	0.461709	49.7834	54.2549	48.3117	yes	36.5576	34.2249	26.9439	yes	52.5573	48.7276	52.3443	yes	39.3	45.1174	44.6966	yes	yes	50.7833	32.5755	51.2097	43.038	5.66628	5.02571	5.67835	5.42754	-0.640568	0.0120635	-0.250807	0.401825	0.640568	0.0120635	0.250807	0.401825
Csa07g056860_1	Csa07g056860	AT2G25840	OVA4 | Nucleotidylyl transferase superfamily protein | chr2:11021924-11025158 FORWARD LENGTH=1239								0.0185087	1	1	1	13.8122	14.7015	15.2608	yes	6.54698	6.03459	3.79425	no	11.1828	8.26263	8.98851	yes	4.82126	5.49479	5.7504	no	yes	14.5915	5.4586	9.47799	5.35549	3.86706	2.44853	3.24458	2.42102	-1.41852	-0.622475	-0.823563	-0.0275146	1.41852	0.622475	0.823563	0.0275146
Csa04g049280_1	Csa04g049280	AT2G35840	Sucrose-6F-phosphate phosphohydrolase family protein | chr2:15053952-15055776 FORWARD LENGTH=1269								0.0185888	1	1	1	21.7249	28.2829	26.2947	yes	46.1357	49.213	59.5225	yes	19.3948	29.2321	34.9894	yes	27.1315	51.9337	27.3757	yes	yes	25.4342	51.6238	27.8721	35.4803	4.6687	5.68996	4.80075	5.14895	1.02127	0.132053	0.348198	-0.541016	1.02127	0.132053	0.348198	0.541016
Csa13g021490_1	Csa13g021490	AT5G18570	EMB269, ATOBGC, CPSAR1 | GTP1/OBG family protein | chr5:6171839-6174823 REVERSE LENGTH=2046								0.0187022	1	0.000218449	1	12.1455	13.0488	12.9676	yes	4.76173	4.46168	3.95423	no	1.46235	1.4611	1.36295	no	1.09992	6.11505	1.19545	no	yes	12.7206	4.39255	1.4288	2.80348	3.6691	2.13506	0.514804	1.48722	-1.53404	-3.1543	0.972413	-0.647841	1.53404	3.1543	0.972413	0.647841
Csa07g063890_1	Csa07g063890	AT1G62630	Disease resistance protein (CC-NBS-LRR class) family | chr1:23185912-23188593 FORWARD LENGTH=2682								0.0187022	1	1	0.745515	2.57069	2.11763	2.16764	no	8.87121	9.78339	12.0719	yes	3.08269	9.03087	3.37722	no	3.08376	6.51837	1.74605	no	yes	2.28532	10.2422	5.16359	3.78273	1.1924	3.35645	2.36838	1.91943	2.16405	1.17598	-0.448949	-1.43702	2.16405	1.17598	0.448949	1.43702
Csa19g019210_1	Csa19g019210	AT5G03480	RNA-binding (RRM/RBD/RNP motifs) family protein | chr5:869208-870855 REVERSE LENGTH=966								0.0187707	1	1	1	15.3158	12.365	14.3613	yes	27.4178	30.5962	28.8506	yes	17.3883	17.8027	17.6762	yes	21.3912	28.3538	22.1058	yes	yes	14.014	28.9548	17.6224	23.9503	3.8088	4.85573	4.13934	4.58197	1.04693	0.330535	0.442633	-0.273763	1.04693	0.330535	0.442633	0.273763
Csa14g063960_1	Csa14g063960	AT1G53390	P-loop containing nucleoside triphosphate hydrolases superfamily protein | chr1:19918197-19923579 FORWARD LENGTH=3330								0.0187757	1	1	0.0447671	2.1146	4.38653	2.92339	no	5.0019	11.4618	18.0687	yes	3.4462	4.70646	4.04301	no	2.08032	3.04103	3.54172	no	yes	3.14151	11.5108	4.06522	2.88769	1.65146	3.52491	2.02333	1.52992	1.87346	0.371877	-0.493418	-1.995	1.87346	0.371877	0.493418	1.995
Csa08g024230_1	Csa08g024230	AT5G26340	MSS1, STP13, ATSTP13 | Major facilitator superfamily protein | chr5:9243851-9246994 REVERSE LENGTH=1581								0.0187757	1	1	0.817064	5.61304	7.43491	6.91242	yes	14.4314	19.6787	19.7613	yes	7.03994	7.86647	6.82867	yes	8.1484	8.91509	9.44755	yes	yes	6.65345	17.9572	7.24503	8.83701	2.7341	4.16649	2.85699	3.14356	1.43238	0.122888	0.286567	-1.02293	1.43238	0.122888	0.286567	1.02293
Csa02g068000_1	Csa02g068000	AT5G61020	ECT3 | evolutionarily conserved C-terminal region 3 | chr5:24557485-24559780 REVERSE LENGTH=1488								0.018813	1	1	1	30.8495	31.5795	31.8897	yes	18.421	18.8144	15.4521	yes	21.0276	24.1042	22.633	yes	17.7775	18.197	18.8002	yes	yes	31.4396	17.5625	22.5883	18.2583	4.97451	4.13443	4.4975	4.19048	-0.840083	-0.477006	-0.307025	0.0560518	0.840083	0.477006	0.307025	0.0560518
Csa08g054980_1	Csa08g054980	AT5G09660	PMDH2 | peroxisomal NAD-malate dehydrogenase 2 | chr5:2993691-2995551 REVERSE LENGTH=1092								0.0189837	1	7.47e-05	1	118.847	138.788	123.914	yes	190.192	191.038	176.914	yes	215.342	169.217	221.439	yes	189.435	219.804	201.86	yes	yes	127.183	186.048	202	203.7	6.99076	7.53953	7.65821	7.6703	0.54877	0.667448	0.0120907	0.130769	0.54877	0.667448	0.0120907	0.130769
Csa10g017160_1	Csa10g017160	AT4G25740	RNA binding Plectin/S10 domain-containing protein | chr4:13107488-13108751 REVERSE LENGTH=534								0.019574	1	1	1	41.4436	49.231	44.2632	yes	28.3122	33.2718	23.1475	yes	42.3762	37.6857	38.4164	yes	29.1716	32.425	31.3851	yes	yes	44.9793	28.2438	39.4928	30.9939	5.49119	4.81986	5.30352	4.95391	-0.671327	-0.187673	-0.349604	0.13405	0.671327	0.187673	0.349604	0.13405
Csa06g017150_1	Csa06g017150	AT3G44590	60S acidic ribosomal protein family | chr3:16163983-16164658 FORWARD LENGTH=336								0.019674	1	1	1	27.8644	29.5299	29.6241	yes	15.2303	19.243	12.2019	yes	21.6388	23.0713	25.4795	yes	19.7306	20.5359	18.7638	yes	yes	29.0061	15.5584	23.3965	19.6768	4.85829	3.95962	4.54822	4.29842	-0.898662	-0.310063	-0.249803	0.338797	0.898662	0.310063	0.249803	0.338797
Csa03g012980_1	Csa03g012980	AT1G09620	ATP binding;leucine-tRNA ligases;aminoacyl-tRNA ligases;nucleotide binding;ATP binding;aminoacyl-tRNA ligases | chr1:3113077-3116455 REVERSE LENGTH=3276								0.0197933	1	1	1	24.822	24.9854	26.627	yes	13.1236	12.8093	13.4638	yes	19.5444	20.682	20.2754	yes	14.2683	14.9348	14.3942	yes	yes	25.4781	13.1322	20.1673	14.5324	4.67119	3.71504	4.33394	3.8612	-0.95615	-0.337245	-0.472739	0.146167	0.95615	0.337245	0.472739	0.146167
Csa11g019580_1	Csa11g019580	AT4G25100	FSD1, ATFSD1 | Fe superoxide dismutase 1 | chr4:12884649-12886501 REVERSE LENGTH=639								0.0199166	1	1	0.0111613	26.519	47.3238	59.9737	yes	89.8172	85.8639	135.009	yes	30.111	49.1055	54.6314	yes	20.5987	40.862	51.2325	yes	yes	44.6055	103.563	44.616	37.5644	5.47915	6.69437	5.47949	5.23129	1.21522	0.00033968	-0.248194	-1.46308	1.21522	0.00033968	0.248194	1.46308
Csa02g072730_1	Csa02g072730	AT5G64040	PSAN | photosystem I reaction center subunit PSI-N, chloroplast, putative / PSI-N, putative (PSAN) | chr5:25628690-25629409 REVERSE LENGTH=546								0.0199166	1	1	1	539.341	512.843	536.991	yes	395.743	441.643	314.856	yes	497.45	425.636	360.043	yes	442.47	373.071	407.466	yes	yes	529.725	384.081	427.71	407.669	9.0491	8.58527	8.74049	8.67125	-0.463835	-0.308613	-0.0692339	0.0859886	0.463835	0.308613	0.0692339	0.0859886
Csa02g032160_1	Csa02g032160	AT3G61110	ARS27A, RS27A | ribosomal protein S27 | chr3:22611710-22612632 FORWARD LENGTH=261								0.0200381	1	0.0175391	1	12.3978	19.3939	3.0546	no	53.108	89.8394	21.0513	yes	80.5014	33.5643	76.8635	yes	66.1869	66.9445	18.7255	yes	yes	11.6154	54.6662	63.6431	50.619	3.53797	5.77258	5.99193	5.66161	2.23461	2.45396	-0.330326	-0.110972	2.23461	2.45396	0.330326	0.110972
Csa02g007980_1	Csa02g007980	AT4G03520	ATHM2 | Thioredoxin superfamily protein | chr4:1562585-1564055 REVERSE LENGTH=561								0.0200507	1	0.086486	7.44e-05	89.414	97.7544	89.84	yes	74.5444	69.8643	62.0617	yes	119.485	119.89	121.883	yes	96.2781	99.0587	105.528	yes	yes	92.3361	68.8235	120.419	100.288	6.52882	6.10483	6.91192	6.64801	-0.423995	0.383097	-0.263914	0.543178	0.423995	0.383097	0.263914	0.543178
Csa17g024870_1	Csa17g024870	AT1G19050	ARR7 | response regulator 7 | chr1:6577919-6579078 REVERSE LENGTH=621	Cytokinin	ARR7		signaling neg				0.0202246	1	1	1	9.75885	13.5516	13.534	yes	3.88346	6.18788	1.77791	no	8.60293	9.60332	9.68813	yes	4.68945	7.36784	6.55297	no	yes	12.2815	3.94975	9.29813	6.20342	3.61841	1.98176	3.21694	2.63306	-1.63665	-0.401471	-0.583876	0.651302	1.63665	0.401471	0.583876	0.651302
Csa05g039850_1	Csa05g039850	AT2G28000	CPN60A, CH-CPN60A, SLP | chaperonin-60alpha | chr2:11926603-11929184 FORWARD LENGTH=1761								0.0203028	1	1	0.729715	194.693	205.92	197.972	yes	161.549	134.846	89.7917	yes	185.787	187.173	205.063	yes	146.9	173.718	169.615	yes	yes	199.528	128.729	192.675	163.411	7.64045	7.00819	7.59002	7.35236	-0.632256	-0.0504271	-0.237664	0.344165	0.632256	0.0504271	0.237664	0.344165
Csa05g041400_1	Csa05g041400	AT2G27530	PGY1 | Ribosomal protein L1p/L10e family | chr2:11763443-11764570 REVERSE LENGTH=651								0.0205091	1	1	1	118.385	125.163	113.132	yes	92.2649	99.8208	80.7736	yes	107.914	93.2979	106.57	yes	94.8821	100.607	90.9728	yes	yes	118.893	90.9531	102.594	95.4874	6.89353	6.50705	6.6808	6.57724	-0.386475	-0.212724	-0.103564	0.0701872	0.386475	0.212724	0.103564	0.0701872
Csa06g021200_1	Csa06g021200	AT3G47570	Leucine-rich repeat protein kinase family protein | chr3:17527611-17530748 FORWARD LENGTH=3033								0.0205862	1	0.929979	5.7e-09	11.5214	13.7177	12.5991	yes	19.8399	24.8817	37.1409	yes	4.05446	6.53477	4.52296	no	3.65254	4.14958	4.27183	no	yes	12.6127	27.2875	5.0374	4.02465	3.65681	4.77017	2.33268	2.00886	1.11336	-1.32413	-0.323817	-2.76131	1.11336	1.32413	0.323817	2.76131
Csa15g005070_1	Csa15g005070	AT3G03630	CS26 | cysteine synthase 26 | chr3:878388-880400 REVERSE LENGTH=1215								0.0206989	1	1	1	13.2768	13.5274	14.5917	yes	5.78907	6.00825	3.36408	no	12.5714	11.4342	14.5011	yes	7.97903	7.198	8.15542	yes	yes	13.7986	5.0538	12.8356	7.77749	3.78645	2.33737	3.68208	2.9593	-1.44909	-0.104377	-0.722773	0.621936	1.44909	0.104377	0.722773	0.621936
Csa06g025980_1	Csa06g025980	AT3G51800	ATG2, EBP1, ATEBP1 | metallopeptidase M24 family protein | chr3:19211261-19213568 REVERSE LENGTH=1206								0.0207624	1	1	1	35.1014	38.1955	38.2497	yes	22.1581	22.4558	21.6325	yes	32.5887	31.2049	33.3559	yes	25.5397	24.6628	26.5437	yes	yes	37.1822	22.0821	32.3832	25.5821	5.21654	4.46481	5.01717	4.67706	-0.751731	-0.199368	-0.340111	0.212252	0.751731	0.199368	0.340111	0.212252
Csa02g002260_1	Csa02g002260	AT4G01037	WTF1, AtWTF1 | Ubiquitin carboxyl-terminal hydrolase family protein | chr4:451444-453030 REVERSE LENGTH=1587								0.020852	1	1	1	14.4499	15.428	11.652	yes	5.80366	5.34848	3.9829	no	10.7027	9.92701	13.3163	yes	7.44741	8.67855	8.42539	yes	yes	13.8433	5.04501	11.3154	8.18378	3.79112	2.33486	3.50021	3.03277	-1.45626	-0.290906	-0.467443	0.69791	1.45626	0.290906	0.467443	0.69791
Csa06g025140_1	Csa06g025140	AT3G51010	unknown protein; FUNCTIONS IN: molecular_function unknown; INVOLVED IN: biological_process unknown; LOCATED IN: mitochondrion, plastid; EXPRESSED IN: 22 plant structures; EXPRESSED DURING: 13 growth stages; Has 24 Blast hits to 24 proteins in 9 species: Archae - 0; Bacteria - 0; Metazoa - 0; Fungi - 0; Plants - 24; Viruses - 0; Other Eukaryotes - 0 (source: NCBI BLink). | chr3:18946880-18948048 R…								0.0209423	1	5.29e-05	0.0426644	23.3761	27.0916	26.8576	yes	11.6641	14.2185	13.9169	yes	7.66729	5.66462	8.19243	yes	2.94335	4.20325	3.52993	no	yes	25.7751	13.2665	7.17478	3.55884	4.68791	3.72971	2.84293	1.83141	-0.958194	-1.84497	-1.01153	-1.89831	0.958194	1.84497	1.01153	1.89831
Csa02g072130_1	Csa02g072130	AT3G62850	zinc finger protein-related | chr3:23237487-23239155 REVERSE LENGTH=1419					C2H2			0.0211198	1	1	1	17.0039	16.1033	16.4716	yes	6.17805	6.56838	7.49014	yes	13.6623	13.7812	14.2535	yes	8.0906	8.87871	8.76409	yes	yes	16.5263	6.74552	13.899	8.5778	4.04669	2.75393	3.79691	3.10061	-1.29276	-0.249778	-0.696302	0.346677	1.29276	0.249778	0.696302	0.346677
Csa02g035520_1	Csa02g035520	AT5G49360	BXL1, ATBXL1 | beta-xylosidase 1 | chr5:20012179-20016659 REVERSE LENGTH=2325								0.0211842	1	0.00279985	1	17.0574	6.07931	8.60262	yes	2.37911	3.33978	2.9021	no	1.54898	1.23352	1.44453	no	0.137262	0.663188	0.402796	no	yes	10.5798	2.87366	1.40901	0.401082	3.40324	1.52289	0.494686	-1.31803	-1.88035	-2.90855	-1.81272	-2.84092	1.88035	2.90855	1.81272	2.84092
Csa04g065710_1	Csa04g065710	AT2G46600	Calcium-binding EF-hand family protein | chr2:19136070-19136477 FORWARD LENGTH=408								0.0212726	1	1	1	6.97726	7.8286	6.18248	yes	12.3694	16.3651	27.8436	yes	9.72245	7.20639	4.40393	no	12.5297	7.51164	11.2212	yes	yes	6.99612	18.8594	7.11092	10.4208	2.80655	4.23721	2.83004	3.3814	1.43065	0.0234827	0.551363	-0.855809	1.43065	0.0234827	0.551363	0.855809
Csa13g017060_1	Csa13g017060	AT5G14260	Rubisco methyltransferase family protein | chr5:4601139-4603873 FORWARD LENGTH=1545								0.0217097	1	1	1	22.2537	22.7295	23.0746	yes	11.3223	10.821	10.7616	yes	22.501	21.0056	23.3127	yes	15.4827	14.5491	15.6571	yes	yes	22.686	10.9683	22.2731	15.2296	4.50373	3.45527	4.47723	3.92881	-1.04846	-0.0264959	-0.548421	0.473543	1.04846	0.0264959	0.548421	0.473543
Csa09g078170_2	Csa09g078170	AT1G73630	EF hand calcium-binding protein family | chr1:27684748-27685239 FORWARD LENGTH=492								0.0219966	1	1	1	2.75267	3.46409	3.729	no	10.8233	12.5315	12.0386	yes	2.73595	2.77505	2.91409	no	4.88928	7.15113	5.40251	no	yes	3.31525	11.7978	2.80836	5.81431	1.72912	3.56045	1.48973	2.53961	1.83133	-0.239389	1.04988	-1.02084	1.83133	0.239389	1.04988	1.02084
Csa07g050610_1	Csa07g050610	AT1G77940	Ribosomal protein L7Ae/L30e/S12e/Gadd45 family protein | chr1:29304116-29305288 REVERSE LENGTH=339								0.0223716	1	1	1	34.7413	35.5304	32.5278	yes	21.2486	23.6143	14.9509	yes	30.6878	24.6009	27.6993	yes	22.1432	24.0785	24.6662	yes	yes	34.2665	19.9379	27.6627	23.6293	5.09873	4.31744	4.78987	4.56251	-0.781283	-0.308858	-0.227363	0.245062	0.781283	0.308858	0.227363	0.245062
Csa16g012880_1	Csa16g012880	AT2G30870	ATGSTF10, ERD13, ATGSTF4, GSTF10 | glutathione S-transferase PHI 10 | chr2:13141490-13142392 FORWARD LENGTH=648								0.0225818	1	1	0.304831	4.53642	5.8631	6.80752	no	12.1555	12.8368	23.8685	yes	3.89001	4.932	4.26167	no	5.93062	6.10483	7.29571	yes	yes	5.73568	16.2869	4.36123	6.44372	2.51997	4.02564	2.12473	2.68789	1.50568	-0.395231	0.563159	-1.33775	1.50568	0.395231	0.563159	1.33775
Csa09g047660_1	Csa09g047660	AT3G47370	Ribosomal protein S10p/S20e family protein | chr3:17453671-17454437 REVERSE LENGTH=369								0.0226267	1	1	1	63.4809	59.1147	59.4183	yes	40.5503	44.4212	39.4498	yes	57.3357	49.2472	53.8108	yes	44.3253	38.0025	41.9614	yes	yes	60.6713	41.4738	53.4646	41.4297	5.92294	5.37413	5.74051	5.3726	-0.548815	-0.182432	-0.367916	-0.00153296	0.548815	0.182432	0.367916	0.00153296
Csa16g056390_1	Csa16g056390	AT1G63680	ATMURE, PDE316, MURE | acid-amino acid ligases;ligases;ATP binding;ATP binding;ligases | chr1:23614461-23617247 FORWARD LENGTH=2319								0.022783	1	1	1	21.5762	22.9177	23.2871	yes	13.6967	12.1001	7.6264	yes	17.8115	16.1931	19.8715	yes	13.9832	15.0488	12.6872	yes	yes	22.5937	11.1411	17.9587	13.9064	4.49785	3.47781	4.16661	3.79768	-1.02003	-0.331234	-0.368935	0.319863	1.02003	0.331234	0.368935	0.319863
Csa08g034520_1	Csa08g034520	AT4G08480	MAPKKK9, MEKK2 | mitogen-activated protein kinase kinase kinase 9 | chr4:5388253-5391507 REVERSE LENGTH=2322								0.0230396	1	1	0.544123	5.53098	7.63106	6.11468	yes	10.4759	18.9108	22.3569	yes	6.66571	5.57103	6.51389	yes	7.60459	7.66751	8.3583	yes	yes	6.42557	17.2479	6.25021	7.8768	2.68382	4.10835	2.6439	2.97761	1.42452	-0.0399204	0.333705	-1.13074	1.42452	0.0399204	0.333705	1.13074
Csa01g032640_1	Csa01g032640	AT2G17240	unknown protein; FUNCTIONS IN: molecular_function unknown; INVOLVED IN: biological_process unknown; LOCATED IN: chloroplast; EXPRESSED IN: 23 plant structures; EXPRESSED DURING: 14 growth stages; BEST Arabidopsis thaliana protein match is: unknown protein (TAIR:AT3G24506.1); Has 2795 Blast hits to 943 proteins in 155 species: Archae - 0; Bacteria - 388; Metazoa - 809; Fungi - 72; Plants - 153; Vi…								0.0233982	1	1	1	27.7962	32.7281	32.1167	yes	20.2314	18.4436	12.0411	yes	20.8597	31.4455	21.8743	yes	18.2625	23.0656	14.7936	yes	yes	30.8803	16.9054	24.7265	18.7072	4.94862	4.07941	4.62799	4.22552	-0.869208	-0.32063	-0.402463	0.146116	0.869208	0.32063	0.402463	0.146116
Csa00704s010_1	Csa00704s010	AT2G01850	EXGT-A3, XTH27, ATXTH27 | endoxyloglucan transferase A3 | chr2:385374-387138 FORWARD LENGTH=1002								0.0236326	1	1	1	24.1043	13.731	15.9611	yes	9.32386	7.56702	5.93158	yes	13.7724	5.85197	13.5387	yes	12.0133	5.39148	11.0613	yes	yes	17.9321	7.60749	11.0543	9.48871	4.16448	2.92742	3.46654	3.24621	-1.23706	-0.697933	-0.22033	0.318792	1.23706	0.697933	0.22033	0.318792
Csa07g016590_1	Csa07g016590	AT2G28000	CPN60A, CH-CPN60A, SLP | chaperonin-60alpha | chr2:11926603-11929184 FORWARD LENGTH=1761								0.023646	1	1	0.3096	177.235	172.62	172.273	yes	144.892	124.144	84.2489	yes	174.618	164.346	178.606	yes	140.571	155.527	159.15	yes	yes	174.043	117.762	172.524	151.749	7.4433	6.87973	7.43065	7.24555	-0.563571	-0.0126477	-0.185101	0.365822	0.563571	0.0126477	0.185101	0.365822
Csa18g009060_1	Csa18g009060	AT5G44580	unknown protein; FUNCTIONS IN: molecular_function unknown; INVOLVED IN: biological_process unknown; LOCATED IN: endomembrane system; EXPRESSED IN: 18 plant structures; EXPRESSED DURING: 12 growth stages; BEST Arabidopsis thaliana protein match is: unknown protein (TAIR:AT5G44582.1); Has 30201 Blast hits to 17322 proteins in 780 species: Archae - 12; Bacteria - 1396; Metazoa - 17338; Fungi - 3422;…								0.0237744	1	1	1	0	0.0898706	0	no	4.02472	5.74511	3.0559	no	0.0847818	0	0.0928821	no	0.81815	1.07563	1.58082	no	no	0.0299569	4.27524	0.0592213	1.1582	-5.06097	2.09601	-4.07774	0.211884	7.15698	0.983229	4.28962	-1.88412	7.15698	0.983229	4.28962	1.88412
Csa16g018080_1	Csa16g018080	AT1G58643	Inositol-pentakisphosphate 2-kinase family protein | chr1:21767342-21769456 FORWARD LENGTH=1461								0.0237744	1	1	1	0.846794	1.13237	1.26608	no	4.4957	6.43452	9.68238	no	2.01781	2.16703	1.56042	no	2.54536	4.39216	3.94217	no	no	1.08175	6.87087	1.91509	3.62656	0.113362	2.78049	0.937409	1.8586	2.66713	0.824047	0.921192	-0.921891	2.66713	0.824047	0.921192	0.921891
Csa15g019910_1	Csa15g019910	AT3G15357	unknown protein; INVOLVED IN: biological_process unknown; LOCATED IN: chloroplast; EXPRESSED IN: shoot apex, hypocotyl, root, leaf; Has 6931 Blast hits to 2036 proteins in 230 species: Archae - 7; Bacteria - 933; Metazoa - 1824; Fungi - 836; Plants - 482; Viruses - 218; Other Eukaryotes - 2631 (source: NCBI BLink). | chr3:5187164-5187595 FORWARD LENGTH=432								0.0237744	1	1	1	2.88609	5.21113	3.90236	no	0.230948	0	0.216886	no	2.28654	0.811725	2.004	no	0	0.120873	0.133232	no	no	3.99986	0.149278	1.70076	0.0847015	1.99995	-2.74393	0.766176	-3.56147	-4.74388	-1.23377	-4.32764	-0.817543	4.74388	1.23377	4.32764	0.817543
Csa11g052230_1	Csa11g052230	AT1G66100	Plant thionin | chr1:24605876-24606473 REVERSE LENGTH=405								0.0237744	1	0.297957	1	5.04739	7.93879	7.00751	yes	2.25605	0.445174	0.249257	no	1.18252	1.19941	1.87127	no	2.39498	2.50044	1.37806	no	yes	6.66456	0.983495	1.41773	2.09116	2.73651	-0.0240107	0.503588	1.0643	-2.76052	-2.23292	0.560714	1.08831	2.76052	2.23292	0.560714	1.08831
Csa05g094490_1	Csa05g094490	AT3G62270	HCO3- transporter family | chr3:23042528-23045633 REVERSE LENGTH=2112								0.0237744	1	1	1	0.983702	0.844486	1.01973	no	5.29065	5.19605	10.6738	yes	0.796668	0.808052	0.916422	no	2.58399	3.7692	3.66719	no	yes	0.949307	7.0535	0.840381	3.34013	-0.0750527	2.81834	-0.250885	1.7399	2.89339	-0.175832	1.99079	-1.07844	2.89339	0.175832	1.99079	1.07844
Csa03g016900_1	Csa03g016900	AT1G13110	CYP71B7 | cytochrome P450, family 71 subfamily B, polypeptide 7 | chr1:4467272-4468857 FORWARD LENGTH=1515								0.0237744	1	1	1	0.0306897	0.0296397	0.149127	no	3.8409	1.9895	6.57754	no	0.0838842	0.0850829	0.0612658	no	1.07932	0.886868	0.651701	no	no	0.069819	4.13598	0.0767443	0.872629	-3.84024	2.04823	-3.7038	-0.19656	5.88847	0.136441	3.50724	-2.24479	5.88847	0.136441	3.50724	2.24479
Csa03g004190_2	Csa03g004190	AT1G03130	PSAD-2 | photosystem I subunit D-2 | chr1:753528-754142 REVERSE LENGTH=615								0.0237915	1	1	1	57.8795	51.842	56.1589	yes	39.346	39.865	31.3029	yes	45.3343	40.9784	42.2111	yes	37.4825	31.6534	41.4319	yes	yes	55.2935	36.8379	42.8412	36.856	5.78904	5.20312	5.42093	5.20383	-0.585917	-0.368109	-0.217103	0.000705579	0.585917	0.368109	0.217103	0.000705579
Csa01g009220_1	Csa01g009220	AT3G08590	Phosphoglycerate mutase, 2,3-bisphosphoglycerate-independent | chr3:2608683-2611237 REVERSE LENGTH=1683								0.0244805	1	1	1	29.6049	35.266	32.6649	yes	16.2076	18.3996	21.6809	yes	33.0732	31.4833	35.7499	yes	26.1368	20.8246	28.6924	yes	yes	32.5119	18.7627	33.4355	25.218	5.0229	4.22979	5.06331	4.65638	-0.793103	0.0404111	-0.406928	0.426585	0.793103	0.0404111	0.406928	0.426585
Csa19g006400_1	Csa19g006400	AT3G04230	Ribosomal protein S5 domain 2-like superfamily protein | chr3:1113169-1113609 REVERSE LENGTH=441								0.0246567	1	1	1	32.47	29.7087	31.1724	yes	17.5411	15.9617	18.8588	yes	24.4333	22.2313	30.0481	yes	19.0065	15.5753	18.2845	yes	yes	31.117	17.4538	25.5709	17.6221	4.95963	4.12547	4.67643	4.13931	-0.834161	-0.283202	-0.537118	0.0138411	0.834161	0.283202	0.537118	0.0138411
Csa19g021080_1	Csa19g021080	AT3G14395	unknown protein; Has 4 Blast hits to 4 proteins in 2 species: Archae - 0; Bacteria - 0; Metazoa - 0; Fungi - 0; Plants - 4; Viruses - 0; Other Eukaryotes - 0 (source: NCBI BLink). | chr3:4811044-4811271 FORWARD LENGTH=228								0.0250351	1	1	1	3.55974	6.13919	5.68346	no	0.467974	0	0.43948	no	0.926651	0.939892	1.26898	no	0.248395	0.244926	0.80991	no	no	5.12746	0.302485	1.04517	0.43441	2.35824	-1.72507	0.0637438	-1.20287	-4.08331	-2.2945	-1.26661	0.522197	4.08331	2.2945	1.26661	0.522197
Csa16g009160_1	Csa16g009160	AT2G32290	BMY5, BAM6 | beta-amylase 6 | chr2:13714643-13716906 REVERSE LENGTH=1734								0.0250351	1	1	1	5.11946	5.08241	4.89191	no	0.31583	0.441441	0.8898	no	0.781733	0.977914	1.02771	no	0.0838197	0.192848	0.0303666	no	no	5.03126	0.549024	0.929118	0.102345	2.33092	-0.865059	-0.106067	-3.28849	-3.19598	-2.43699	-3.18243	-2.42343	3.19598	2.43699	3.18243	2.42343
Csa08g004940_1	Csa08g004940	AT5G13080	WRKY75, ATWRKY75 | WRKY DNA-binding protein 75 | chr5:4149928-4151019 REVERSE LENGTH=438					WRKY	AtWRKY75	WRKY family transcription factor	0.0250351	1	1	1	0.255951	0.247194	0.870601	no	2.00206	4.60898	9.51139	no	0.466394	0.118265	0.510954	no	1.2502	0.739644	2.17406	no	no	0.457915	5.37414	0.365204	1.38797	-1.12685	2.42603	-1.45323	0.472976	3.55288	-0.326378	1.9262	-1.95306	3.55288	0.326378	1.9262	1.95306
Csa06g007220_2	Csa06g007220	AT3G27250	unknown protein; BEST Arabidopsis thaliana protein match is: unknown protein (TAIR:AT5G40800.1); Has 104 Blast hits to 104 proteins in 13 species: Archae - 0; Bacteria - 0; Metazoa - 0; Fungi - 0; Plants - 104; Viruses - 0; Other Eukaryotes - 0 (source: NCBI BLink). | chr3:10061633-10062481 FORWARD LENGTH=849								0.0250351	1	1	1	0.366685	0.495795	0.320723	no	3.61059	4.41458	7.89062	no	0.73499	0.474405	0.695411	no	3.72546	2.68443	2.18025	no	no	0.394401	5.30526	0.634935	2.86338	-1.34227	2.40742	-0.655318	1.51772	3.74969	0.686947	2.17304	-0.889706	3.74969	0.686947	2.17304	0.889706
Csa02g004740_1	Csa02g004740	AT4G01610	Cysteine proteinases superfamily protein | chr4:694857-696937 FORWARD LENGTH=1080								0.025161	1	1	1	7.65747	7.50014	7.82797	yes	14.9577	15.9819	27.0325	yes	6.84509	6.07504	6.16511	yes	10.5505	7.65451	12.2339	yes	yes	7.66186	19.324	6.36175	10.1463	2.93769	4.27232	2.66942	3.34289	1.33463	-0.268272	0.673462	-0.929439	1.33463	0.268272	0.673462	0.929439
Csa04g002040_1	Csa04g002040	AT2G01110	APG2, UNE3, PGA2, TATC | Sec-independent periplasmic protein translocase | chr2:83786-85088 REVERSE LENGTH=1023								0.0251956	1	0.0129951	1	88.284	85.8273	87.369	yes	70.8703	61.363	60.5012	yes	55.5194	52.0384	56.0726	yes	46.018	50.6957	54.306	yes	yes	87.1601	64.2448	54.5435	50.3399	6.4456	6.00551	5.76933	5.65363	-0.440087	-0.676261	-0.115704	-0.351878	0.440087	0.676261	0.115704	0.351878
Csa12g030320_1	Csa12g030320	AT4G24090	unknown protein; FUNCTIONS IN: molecular_function unknown; INVOLVED IN: biological_process unknown; LOCATED IN: chloroplast; EXPRESSED IN: 23 plant structures; EXPRESSED DURING: 13 growth stages; Has 144 Blast hits to 142 proteins in 73 species: Archae - 3; Bacteria - 62; Metazoa - 7; Fungi - 13; Plants - 44; Viruses - 0; Other Eukaryotes - 15 (source: NCBI BLink). | chr4:12512742-12514467 FORWAR…								0.0253016	1	6.25e-14	4.12e-05	25.4956	28.6569	27.322	yes	15.0295	16.2924	12.606	yes	2.21499	1.44016	1.74219	no	1.27884	1.56121	2.11796	no	yes	27.1582	14.6426	1.79911	1.65267	4.76332	3.8721	0.847286	0.724796	-0.891212	-3.91603	-0.12249	-3.14731	0.891212	3.91603	0.12249	3.14731
Csa03g011970_1	Csa03g011970	AT1G08520	ALB1, ALB-1V, V157, PDE166, CHLD | ALBINA 1 | chr1:2696538-2700819 FORWARD LENGTH=2283								0.0255971	1	1	1	37.9898	42.4162	41.2682	yes	27.5839	28.3579	19.0487	yes	33.312	32.5958	34.2755	yes	23.7048	27.6043	24.7728	yes	yes	40.5581	24.9968	33.3944	25.3606	5.34192	4.64367	5.06154	4.66452	-0.698244	-0.280381	-0.397017	0.0208455	0.698244	0.280381	0.397017	0.0208455
Csa12g032290_1	Csa12g032290	AT4G23260	CRK18 | cysteine-rich RLK (RECEPTOR-like protein kinase) 18 | chr4:12167528-12170055 REVERSE LENGTH=1980								0.0256481	1	1	0.295915	0.908258	1.70424	1.034	no	5.03878	7.4767	10.5404	yes	1.86782	1.55877	1.29511	no	1.82527	1.29984	2.58997	no	yes	1.2155	7.68531	1.5739	1.90503	0.28155	2.9421	0.654345	0.929812	2.66055	0.372795	0.275468	-2.01229	2.66055	0.372795	0.275468	2.01229
Csa11g072310_1	Csa11g072310	AT1G26520	Cobalamin biosynthesis CobW-like protein | chr1:9163448-9165594 REVERSE LENGTH=1125								0.0256481	1	1	0.528053	0.911002	1.0398	1.69021	no	6.47809	10.1411	6.08366	yes	1.81094	1.91335	1.48797	no	2.58899	0.877535	3.42939	no	yes	1.21367	7.56761	1.73742	2.29864	0.279378	2.91984	0.796947	1.20078	2.64046	0.517569	0.403832	-1.71906	2.64046	0.517569	0.403832	1.71906
Csa03g032850_1	Csa03g032850	AT1G29720	Leucine-rich repeat transmembrane protein kinase | chr1:10393894-10399771 REVERSE LENGTH=3060								0.0256481	1	1	0.021744	1.44047	1.77889	1.37695	no	4.99807	7.43541	11.2038	no	1.26938	1.17841	0.919249	no	0.599792	1.3648	0.97783	no	no	1.5321	7.87909	1.12234	0.980808	0.615513	2.97803	0.166516	-0.0279578	2.36252	-0.448997	-0.194474	-3.00599	2.36252	0.448997	0.194474	3.00599
Csa02g058540_1	Csa02g058540										0.0256484	1	1	1	17.6712	19.5626	19.0743	yes	29.6955	33.8515	42.5554	yes	20.4276	19.945	20.5667	yes	22.6537	18.9732	26.6236	yes	yes	18.7694	35.3675	20.3131	22.7502	4.23031	5.14435	4.34434	4.5078	0.914044	0.11403	0.163467	-0.636546	0.914044	0.11403	0.163467	0.636546
Csa09g051500_1	Csa09g051500	AT3G49110	PRX33, PRXCA, ATPRX33, ATPCA | peroxidase CA | chr3:18200713-18202891 FORWARD LENGTH=1065								0.0257062	1	1	0.000691374	1.55257	2.18919	2.83663	no	5.6578	11.5025	10.3851	yes	1.2448	1.43476	0.464908	no	0.364012	1.01696	0.65938	no	yes	2.1928	9.1818	1.04815	0.680118	1.13277	3.19878	0.0678518	-0.556144	2.066	-1.06492	-0.623995	-3.75492	2.066	1.06492	0.623995	3.75492
Csa01g016710_1	Csa01g016710	AT3G14200	Chaperone DnaJ-domain superfamily protein | chr3:4712881-4714361 REVERSE LENGTH=693								0.0257734	1	1	1	14.1711	14.2854	14.0503	yes	26.8721	29.0166	30.5552	yes	16.3022	16.8879	17.0501	yes	21.1621	25.8763	22.0375	yes	yes	14.1689	28.8146	16.7467	23.0253	3.82466	4.84873	4.06581	4.52515	1.02407	0.241147	0.459341	-0.323582	1.02407	0.241147	0.459341	0.323582
Csa13g022690_1	Csa13g022690	AT5G19750	Peroxisomal membrane 22 kDa (Mpv17/PMP22) family protein | chr5:6677124-6679127 FORWARD LENGTH=867								0.0258502	1	1	1	26.6127	30.6101	24.8885	yes	17.4753	15.6874	10.5171	yes	20.1042	15.757	19.422	yes	12.4765	17.9059	15.1221	yes	yes	27.3704	14.5599	18.4277	15.1681	4.77455	3.86393	4.20381	3.92297	-0.910614	-0.570741	-0.280833	0.0590395	0.910614	0.570741	0.280833	0.0590395
Csa09g068320_1	Csa09g068320	AT3G56150	EIF3C, ATEIF3C-1, EIF3C-1, ATTIF3C1, TIF3C1 | eukaryotic translation initiation factor 3C | chr3:20833790-20836820 REVERSE LENGTH=2703								0.025879	1	1	1	34.4336	35.652	36.2058	yes	21.6931	18.9226	22.6195	yes	29.9169	31.8522	29.6877	yes	21.6176	21.3157	21.7087	yes	yes	35.4305	21.0784	30.4856	21.5473	5.14692	4.39769	4.93005	4.42944	-0.749226	-0.216864	-0.500617	0.0317452	0.749226	0.216864	0.500617	0.0317452
Csa08g008800_1	Csa08g008800	AT5G16620	PDE120, TIC40, ATTIC40 | hydroxyproline-rich glycoprotein family protein | chr5:5450808-5454256 FORWARD LENGTH=1344								0.0258934	1	1	1	27.0428	29.2776	27.1238	yes	16.6249	15.1364	12.8817	yes	26.779	24.3964	24.5922	yes	15.9275	19.4495	17.0437	yes	yes	27.8147	14.881	25.2558	17.4735	4.79778	3.8954	4.65855	4.1271	-0.90238	-0.139233	-0.531445	0.231703	0.90238	0.139233	0.531445	0.231703
Csa06g024920_1	Csa06g024920	AT3G50820	PSBO2, PSBO-2, OEC33 | photosystem II subunit O-2 | chr3:18891008-18892311 REVERSE LENGTH=996								0.0259566	1	1	0.595566	147.088	169.217	164.782	yes	127.468	128.231	96.2126	yes	146.789	176.916	180.558	yes	140.892	144.298	130.592	yes	yes	160.362	117.304	168.087	138.594	7.32519	6.87411	7.39307	7.11472	-0.451083	0.0678765	-0.278348	0.240611	0.451083	0.0678765	0.278348	0.240611
Csa17g060970_1	Csa17g060970	AT1G31440	SH3 domain-containing protein | chr1:11256150-11258479 REVERSE LENGTH=1320								0.0259811	1	1	1	4.96716	4.89579	5.68694	no	13.0555	13.443	17.9351	yes	5.67247	4.08721	4.38066	no	8.44195	9.66768	8.88619	yes	yes	5.18329	14.8112	4.71345	8.99861	2.37387	3.88862	2.23678	3.1697	1.51475	-0.137086	0.932919	-0.718915	1.51475	0.137086	0.932919	0.718915
Csa19g006440_1	Csa19g006440	AT3G04260	PTAC3 | plastid transcriptionally active 3 | chr3:1123231-1127515 REVERSE LENGTH=2733								0.0262871	1	1	1	19.6631	16.887	16.7106	yes	9.79179	7.59807	5.98699	yes	15.2882	13.8966	14.0368	yes	8.83453	10.5493	8.36859	yes	yes	17.7535	7.79228	14.4072	9.25079	4.15004	2.96205	3.84872	3.20958	-1.18799	-0.301315	-0.639143	0.247531	1.18799	0.301315	0.639143	0.247531
Csa08g007640_1	Csa08g007640	AT5G15500	Ankyrin repeat family protein | chr5:5031791-5033443 REVERSE LENGTH=1374								0.0264846	1	1.82e-49	3.77e-31	56.0637	75.5519	62.359	yes	39.0798	49.3039	44.4669	yes	0	0	0	no	0	0	0	no	yes	64.6582	44.2835	0	0	6.01476	5.4687	#NUM!	#NUM!	-0.546065	#NUM!	#NUM!	#NUM!	0.546065	#NUM!	#NUM!	#NUM!
Csa14g042550_1	Csa14g042550	AT1G32540	LOL1 | lsd one like 1 | chr1:11768253-11769591 FORWARD LENGTH=564								0.0265197	1	1	0.35944	3.55974	2.21011	2.75936	no	12.8693	11.7301	6.70207	yes	0.965261	0.54827	1.48048	no	2.93935	3.79635	3.68959	no	yes	2.84307	10.4338	0.998003	3.4751	1.50745	3.38319	-0.00288389	1.79705	1.87575	-1.51033	1.79994	-1.58614	1.87575	1.51033	1.79994	1.58614
Csa06g001810_1	Csa06g001810	AT2G01850	EXGT-A3, XTH27, ATXTH27 | endoxyloglucan transferase A3 | chr2:385374-387138 FORWARD LENGTH=1002								0.0265906	1	1	1	21.5893	14.6255	17.5851	yes	8.21854	8.47054	6.57719	yes	13.4436	14.4969	13.3715	yes	10.1661	7.66768	9.64731	yes	yes	17.9333	7.75542	13.7706	9.16036	4.16457	2.9552	3.78352	3.1954	-1.20937	-0.381047	-0.58812	0.240199	1.20937	0.381047	0.58812	0.240199
Csa09g080860_1	Csa09g080860	AT1G76160	sks5 | SKU5 similar 5 | chr1:28578211-28581020 REVERSE LENGTH=1626								0.0266027	1	1	1	33.74	29.9788	34.1598	yes	19.3194	18.8249	18.7132	yes	27.243	26.5236	22.3918	yes	16.5537	20.0492	15.6351	yes	yes	32.6262	18.9525	25.3861	17.4127	5.02796	4.24432	4.66597	4.12206	-0.783643	-0.36199	-0.543904	-0.122252	0.783643	0.36199	0.543904	0.122252
Csa04g051920_1	Csa04g051920	AT2G38230	ATPDX1.1, PDX1.1 | pyridoxine biosynthesis 1.1 | chr2:16011475-16012404 FORWARD LENGTH=930								0.0270024	1	1	1	1.97725	2.71163	2.38274	no	10.0439	10.7018	8.95388	yes	4.57573	2.48501	5.88128	no	6.33561	8.91357	7.26378	yes	yes	2.35721	9.89985	4.31401	7.50432	1.23708	3.30741	2.10903	2.90772	2.07033	0.871951	0.798692	-0.399686	2.07033	0.871951	0.798692	0.399686
Csa11g092120_1	Csa11g092120	AT5G58420	Ribosomal protein S4 (RPS4A) family protein | chr5:23619599-23620896 FORWARD LENGTH=789								0.0274492	1	1	1	46.6788	46.4862	39.2875	yes	26.2284	32.5201	25.7206	yes	37.4503	36.8656	33.384	yes	31.5844	30.4896	32.9896	yes	yes	44.1508	28.1564	35.9	31.6879	5.46437	4.81539	5.16591	4.98586	-0.648979	-0.298458	-0.180051	0.17047	0.648979	0.298458	0.180051	0.17047
Csa07g027750_1	Csa07g027750	AT1G57590	Pectinacetylesterase family protein | chr1:21327458-21329707 REVERSE LENGTH=1335								0.027636	1	1	1	2.28347	2.43575	2.84848	no	6.71175	8.17121	14.5501	yes	1.89416	2.20468	1.80298	no	5.26055	3.51277	5.0661	no	yes	2.52257	9.81103	1.96728	4.61314	1.33489	3.2944	0.976199	2.20575	1.95951	-0.358694	1.22955	-1.08866	1.95951	0.358694	1.22955	1.08866
Csa20g055550_1	Csa20g055550	AT5G27640	TIF3B1, EIF3B, ATEIF3B-1, EIF3B-1, ATTIF3B1 | translation initiation factor 3B1 | chr5:9781207-9784759 REVERSE LENGTH=2217								0.0278217	1	1	1	22.4638	24.5653	23.055	yes	11.8656	11.2984	12.449	yes	19.7326	17.5942	15.8866	yes	11.1694	10.7223	10.6421	yes	yes	23.3614	11.871	17.7378	10.8446	4.54605	3.56937	4.14876	3.4389	-0.976683	-0.397298	-0.709852	-0.130467	0.976683	0.397298	0.709852	0.130467
Csa13g007250_1	Csa13g007250	AT5G05270	Chalcone-flavanone isomerase family protein | chr5:1563492-1564827 FORWARD LENGTH=630								0.0280475	1	1	1	5.64671	7.01166	4.49468	no	12.9166	15.0517	19.6127	yes	13.1803	10.1383	12.2387	yes	10.8225	8.08119	11.3057	yes	yes	5.71768	15.8603	11.8524	10.0698	2.51543	3.98735	3.56711	3.33196	1.47192	1.05168	-0.235149	-0.65539	1.47192	1.05168	0.235149	0.65539
Csa10g011200_1	Csa10g011200	AT4G31340	myosin heavy chain-related | chr4:15205662-15208950 FORWARD LENGTH=1314								0.0282012	1	1	1	20.2352	16.5477	17.6362	yes	28.7655	37.3465	37.894	yes	25.0667	22.644	24.5806	yes	34.3465	28.4835	31.7546	yes	yes	18.1397	34.6687	24.0971	31.5282	4.18108	5.11556	4.59079	4.97857	0.934481	0.409708	0.387784	-0.136989	0.934481	0.409708	0.387784	0.136989
Csa06g040490_2	Csa06g040490	AT2G37710	RLK | receptor lectin kinase | chr2:15814934-15816961 REVERSE LENGTH=2028								0.0282688	1	1	1	1.68939	1.48131	1.77144	no	6.42316	8.05137	10.4312	yes	2.02527	2.15692	1.66408	no	2.99675	2.91206	4.46072	no	yes	1.64738	8.30192	1.94876	3.45651	0.720175	3.05345	0.962554	1.78932	2.33327	0.24238	0.826761	-1.26413	2.33327	0.24238	0.826761	1.26413
Csa04g030490_1	Csa04g030490	AT3G47580	Leucine-rich repeat protein kinase family protein | chr3:17532687-17535810 FORWARD LENGTH=3036								0.0287028	1	1	0.00215512	7.48569	10.2552	8.54079	yes	13.9745	18.0691	31.2061	yes	6.73008	12.1593	7.57058	yes	5.08999	6.33715	6.02227	yes	yes	8.76055	21.0832	8.81997	5.81647	3.13102	4.39802	3.14077	2.54014	1.267	0.00975255	-0.60063	-1.85788	1.267	0.00975255	0.60063	1.85788
Csa15g018180_1	Csa15g018180	AT3G13920	EIF4A1, RH4, TIF4A1 | eukaryotic translation initiation factor 4A1 | chr3:4592586-4594128 REVERSE LENGTH=1248								0.0288117	1	1	0.600607	94.5045	96.0078	91.8433	yes	70.9681	71.1376	71.6733	yes	79.2	80.2446	78.9846	yes	77.5188	81.13	87.9569	yes	yes	94.1186	71.2597	79.4764	82.2019	6.55641	6.15501	6.31245	6.3611	-0.401393	-0.243953	0.0486459	0.206086	0.401393	0.243953	0.0486459	0.206086
Csa17g030460_1	Csa17g030460	AT1G23280	MAK16 protein-related | chr1:8260865-8262650 REVERSE LENGTH=912								0.0289607	1	1	1	20.7624	24.1319	22.0557	yes	11.7037	12.4393	9.0492	yes	18.1796	18.1902	18.1671	yes	15.0146	10.9089	13.1218	yes	yes	22.3166	11.0641	18.179	13.0151	4.48005	3.46781	4.1842	3.70212	-1.01224	-0.295851	-0.482082	0.234304	1.01224	0.295851	0.482082	0.234304
Csa08g027890_1	Csa08g027890	AT5G27770	Ribosomal L22e protein family | chr5:9836166-9837113 FORWARD LENGTH=375								0.029231	1	1	1	52.0392	58.0803	56.73	yes	35.0495	42.9042	35.2714	yes	51.5041	41.1992	46.5005	yes	34.0745	33.5213	37.3746	yes	yes	55.6165	37.7417	46.4013	34.9901	5.79744	5.23809	5.53609	5.12888	-0.559353	-0.261348	-0.407216	-0.109212	0.559353	0.261348	0.407216	0.109212
Csa11g025230_1	Csa11g025230	AT4G21210	ATRP1, RP1 | PPDK regulatory protein | chr4:11307002-11308587 FORWARD LENGTH=1212								0.0295714	1	1	0.350491	42.5561	46.9976	49.1971	yes	32.9182	30.6024	25.995	yes	51.9949	47.5128	53.1249	yes	40.1005	38.197	42.4629	yes	yes	46.2503	29.8386	50.8775	40.2535	5.53139	4.89911	5.66896	5.33104	-0.632284	0.137567	-0.337916	0.431935	0.632284	0.137567	0.337916	0.431935
Csa19g040860_2	Csa19g040860	AT2G06520	PSBX | photosystem II subunit X | chr2:2587868-2588218 REVERSE LENGTH=351								0.0304139	1	1	1	462.131	457.805	474.639	yes	370.859	421.992	313.593	yes	418.189	422.333	407.696	yes	364.814	404.266	351.432	yes	yes	464.858	368.815	416.073	373.504	8.86065	8.52675	8.70069	8.54498	-0.333894	-0.159956	-0.155712	0.0182267	0.333894	0.159956	0.155712	0.0182267
Csa11g001980_1	Csa11g001980	AT4G39040	RNA-binding CRS1 / YhbY (CRM) domain protein | chr4:18189249-18190535 REVERSE LENGTH=891								0.0304763	1	1	1	47.1934	42.9373	47.3759	yes	32.7694	33.6619	21.8756	yes	37.8675	39.6972	38.6484	yes	36.3066	35.9545	34.2784	yes	yes	45.8355	29.4357	38.7377	35.5132	5.5184	4.87949	5.27567	5.15028	-0.638902	-0.242729	-0.125383	0.27079	0.638902	0.242729	0.125383	0.27079
Csa19g016790_1	Csa19g016790	AT3G12580	HSP70, ATHSP70 | heat shock protein 70 | chr3:3991487-3993689 REVERSE LENGTH=1953								0.030895	1	1	1	9.55962	13.1929	12.3291	yes	2.59434	2.8218	6.86614	no	7.82246	11.0606	9.46518	yes	8.26228	0.469063	6.31314	no	yes	11.6939	4.09409	9.4494	5.01483	3.54768	2.03354	3.24022	2.3262	-1.51414	-0.307459	-0.914022	0.292656	1.51414	0.307459	0.914022	0.292656
Csa06g038390_1	Csa06g038390	AT2G35795	Chaperone DnaJ-domain superfamily protein | chr2:15042321-15043334 FORWARD LENGTH=339								0.0309736	1	0.47282	1	18.1829	19.9555	16.8677	yes	6.51923	9.35501	9.28547	yes	9.03626	7.85604	8.60323	yes	5.42119	3.98067	4.26234	no	yes	18.3354	8.38657	8.49851	4.55473	4.19656	3.06808	3.08721	2.18737	-1.12848	-1.10935	-0.899843	-0.880714	1.12848	1.10935	0.899843	0.880714
Csa06g021120_1	Csa06g021120	AT3G47470	LHCA4, CAB4 | light-harvesting chlorophyll-protein complex I subunit A4 | chr3:17493622-17494773 REVERSE LENGTH=756								0.0312189	1	0.139497	1	831.858	734.021	847.154	yes	558.176	563.399	341.322	yes	363.827	585.075	408.583	yes	457.707	520.661	425.164	yes	yes	804.344	487.633	452.495	467.844	9.65167	8.92965	8.82176	8.86988	-0.722019	-0.82991	0.0481253	-0.0597663	0.722019	0.82991	0.0481253	0.0597663
Csa17g092140_1	Csa17g092140	AT1G52190	Major facilitator superfamily protein | chr1:19434671-19438673 FORWARD LENGTH=1824								0.0313179	1	1	1	24.6688	17.1855	22.0799	yes	10.2995	11.3009	9.96218	yes	11.0756	14.0811	11.2342	yes	9.02953	9.95324	6.20872	yes	yes	21.3114	10.5209	12.1303	8.39716	4.41355	3.39518	3.60054	3.0699	-1.01837	-0.813013	-0.530639	-0.325279	1.01837	0.813013	0.530639	0.325279
Csa08g023390_1	Csa08g023390	AT5G25754	RNA polymerase I-associated factor PAF67 | chr5:8953564-8955511 FORWARD LENGTH=1545								0.0318169	1	1	1	47.7269	51.4223	46.9219	yes	30.8919	32.8003	32.8707	yes	45.6382	45.1574	44.2295	yes	31.9102	32.8985	36.9133	yes	yes	48.6904	32.1877	45.0084	33.9073	5.60556	5.00844	5.49212	5.08353	-0.597129	-0.113442	-0.408597	0.0750898	0.597129	0.113442	0.408597	0.0750898
Csa17g021910_1	Csa17g021910	AT1G16350	Aldolase-type TIM barrel family protein | chr1:5590951-5592872 FORWARD LENGTH=1509								0.0318897	1	1	1	13.2933	15.4306	14.9136	yes	5.49181	6.40072	5.02099	yes	10.5581	10.6506	10.2746	yes	4.96629	5.32274	7.20802	no	yes	14.5459	5.63784	10.4944	5.83235	3.86254	2.49514	3.39155	2.54408	-1.3674	-0.470987	-0.847472	0.0489352	1.3674	0.470987	0.847472	0.0489352
Csa14g009660_1	Csa14g009660	AT1G08200	AXS2 | UDP-D-apiose/UDP-D-xylose synthase 2 | chr1:2574259-2576609 REVERSE LENGTH=1170								0.0320053	1	1	1	53.0213	51.9054	56.6214	yes	74.835	76.4634	91.237	yes	59.9319	62.0241	53.3921	yes	58.682	67.5758	67.578	yes	yes	53.8493	80.8451	58.4494	64.6119	5.75086	6.33709	5.86912	6.01373	0.586232	0.118259	0.144613	-0.32336	0.586232	0.118259	0.144613	0.32336
Csa10g013470_2	Csa10g013470	AT4G29110	unknown protein; FUNCTIONS IN: molecular_function unknown; INVOLVED IN: response to chitin; LOCATED IN: vacuole; BEST Arabidopsis thaliana protein match is: unknown protein (TAIR:AT1G52140.1); Has 109 Blast hits to 109 proteins in 16 species: Archae - 0; Bacteria - 0; Metazoa - 0; Fungi - 0; Plants - 109; Viruses - 0; Other Eukaryotes - 0 (source: NCBI BLink). | chr4:14348866-14349468 FORWARD LEN…								0.0324178	1	1	1	2.84779	3.6344	3.65718	no	9.17229	9.94223	15.4697	yes	3.24328	3.28962	4.46681	no	6.16021	5.38837	5.72336	yes	yes	3.37979	11.5281	3.66657	5.75731	1.75693	3.52708	1.87443	2.5254	1.77015	0.117498	0.650965	-1.00168	1.77015	0.117498	0.650965	1.00168
Csa04g054850_1	Csa04g054850	AT2G40490	HEME2 | Uroporphyrinogen decarboxylase | chr2:16912961-16914988 FORWARD LENGTH=1185								0.0325197	1	1	1	43.4796	42.1911	43.3567	yes	32.4582	28.6605	19.975	yes	34.8894	40.9738	36.166	yes	29.1559	32.0569	26.4737	yes	yes	43.0091	27.0312	37.3431	29.2288	5.42657	4.75655	5.22277	4.86932	-0.670016	-0.203803	-0.353449	0.112764	0.670016	0.203803	0.353449	0.112764
Csa12g033450_1	Csa12g033450	AT4G23310	CRK23 | cysteine-rich RLK (RECEPTOR-like protein kinase) 23 | chr4:12185737-12188763 FORWARD LENGTH=2493								0.0334523	1	1	0.569946	3.00872	4.13424	2.68627	no	6.52794	11.8552	16.3831	yes	4.10072	3.39075	3.95537	no	4.4686	3.55794	4.8827	no	yes	3.27641	11.5887	3.81561	4.30308	1.71212	3.53465	1.93191	2.10537	1.82254	0.2198	0.173455	-1.42928	1.82254	0.2198	0.173455	1.42928
Csa19g047900_1	Csa19g047900										0.0334925	1	2.36e-08	0.0755896	52.827	63.558	55.2392	yes	43.3569	32.4985	33.3325	yes	13.1618	16.7964	23.8907	yes	11.8987	24.2836	16.1402	yes	yes	57.2081	36.396	17.9496	17.4408	5.83815	5.18571	4.16588	4.1244	-0.652441	-1.67227	-0.0414858	-1.06131	0.652441	1.67227	0.0414858	1.06131
Csa04g036930_1	Csa04g036930	AT3G51140	Protein of unknown function (DUF3353) | chr3:18998182-18999437 FORWARD LENGTH=837								0.0335589	1	1	1	43.0591	45.5929	42.119	yes	31.2664	30.1728	21.6586	yes	42.0918	35.2323	39.174	yes	28.8648	27.1115	29.4074	yes	yes	43.5904	27.6993	38.8327	28.4612	5.44594	4.79178	5.2792	4.83093	-0.65416	-0.166737	-0.448274	0.0391481	0.65416	0.166737	0.448274	0.0391481
Csa01g012940_1	Csa01g012940	AT3G11840	PUB24 | plant U-box 24 | chr3:3736578-3738250 REVERSE LENGTH=1413								0.0336511	1	1	0.914135	0.951731	0.559494	0.844502	no	4.2268	5.79076	8.26072	no	0.150804	0.191199	0.082606	no	1.0106	1.23564	2.06495	no	no	0.785242	6.09276	0.141536	1.43707	-0.34879	2.6071	-2.82076	0.523127	2.95589	-2.47197	3.34388	-2.08397	2.95589	2.47197	3.34388	2.08397
Csa20g015640_1	Csa20g015640	AT5G10320	unknown protein; Has 54 Blast hits to 53 proteins in 19 species: Archae - 0; Bacteria - 4; Metazoa - 0; Fungi - 0; Plants - 50; Viruses - 0; Other Eukaryotes - 0 (source: NCBI BLink). | chr5:3244180-3246603 REVERSE LENGTH=1212								0.0336827	1	0.00360696	0.721898	8.92876	224.453	10.0474	yes	24.8464	19.7379	1.14453	no	6.88945	8.36968	6.43898	yes	2.62929	3.3333	3.53806	no	yes	81.143	15.243	7.2327	3.16689	6.34239	3.93007	2.85453	1.66306	-2.41232	-3.48786	-1.19147	-2.26701	2.41232	3.48786	1.19147	2.26701
Csa20g024040_1	Csa20g024040	AT5G16370	AAE5 | acyl activating enzyme 5 | chr5:5356823-5358481 REVERSE LENGTH=1659								0.0338961	1	1	0.00231788	4.0488	4.77923	4.28455	no	11.7296	13.2392	15.1883	yes	0.792423	0.249438	0.419098	no	1.11335	4.70897	1.14636	no	yes	4.37086	13.3857	0.486987	2.32289	2.12792	3.74262	-1.03805	1.21592	1.6147	-3.16596	2.25397	-2.5267	1.6147	3.16596	2.25397	2.5267
Csa17g039180_1	Csa17g039180	AT1G28330	DYL1 | dormancy-associated protein-like 1 | chr1:9934252-9935216 REVERSE LENGTH=480								0.0341594	1	0.517374	1	37.0882	21.9784	21.3463	yes	12.0615	14.7466	14.9991	yes	11.4168	18.834	11.2856	yes	14.2113	12.7641	10.2461	yes	yes	26.8043	13.9357	13.8455	12.4072	4.74439	3.80072	3.79134	3.6331	-0.943677	-0.953052	-0.158238	-0.167613	0.943677	0.953052	0.158238	0.167613
Csa03g011030_1	Csa03g011030	AT1G07590	Tetratricopeptide repeat (TPR)-like superfamily protein | chr1:2336649-2338481 REVERSE LENGTH=1605								0.0346898	1	1	1	52.8402	61.6667	59.1968	yes	42.8124	47.4428	24.1689	yes	43.7261	46.7226	48.2103	yes	40.156	35.8131	40.3833	yes	yes	57.9012	38.1414	46.2197	38.7842	5.85552	5.25329	5.53044	5.2774	-0.602237	-0.325087	-0.253039	0.0241108	0.602237	0.325087	0.253039	0.0241108
Csa04g062490_1	Csa04g062490	AT2G44640	FUNCTIONS IN: molecular_function unknown; INVOLVED IN: biological_process unknown; LOCATED IN: mitochondrion, chloroplast, plasma membrane, plastid, chloroplast envelope; EXPRESSED IN: 23 plant structures; EXPRESSED DURING: 13 growth stages; CONTAINS InterPro DOMAIN/s: Protein of unknown function DUF3769 (InterPro:IPR022244); BEST Arabidopsis thaliana protein match is: pigment defective 320 (TAIR…								0.0347997	1	1	1	15.7103	17.2403	17.0128	yes	7.21276	8.38487	6.08728	yes	15.1002	13.1462	12.7173	yes	7.28587	10.244	9.16515	yes	yes	16.6545	7.2283	13.6545	8.89834	4.05784	2.85366	3.77131	3.15354	-1.20418	-0.28653	-0.617773	0.29988	1.20418	0.28653	0.617773	0.29988
Csa01g031090_1	Csa01g031090	AT3G25070	RIN4 | RPM1 interacting protein 4 | chr3:9132458-9133747 FORWARD LENGTH=636								0.035142	1	1	0.927799	6.28559	6.82308	7.0173	yes	14.1499	17.7463	19.6183	yes	5.34817	6.76874	5.28878	yes	7.10464	9.35723	9.04545	yes	yes	6.70866	17.1715	5.8019	8.50244	2.74602	4.10195	2.53652	3.08788	1.35592	-0.209499	0.551352	-1.01407	1.35592	0.209499	0.551352	1.01407
Csa01g041360_1	Csa01g041360	AT2G18230	AtPPa2, PPa2 | pyrophosphorylase 2 | chr2:7932139-7933560 REVERSE LENGTH=657								0.0354041	1	1	1	11.0019	13.9809	10.7914	yes	22.5056	23.6931	29.0831	yes	19.1787	15.6441	21.8271	yes	19.9318	20.8017	22.6394	yes	yes	11.9247	25.094	18.8833	21.1243	3.57588	4.64927	4.23904	4.40083	1.07338	0.663153	0.161794	-0.248437	1.07338	0.663153	0.161794	0.248437
Csa08g017260_1	Csa08g017260										0.0355433	1	0.171903	1	5.23704	7.88086	0	no	0	0	0	no	0	0	0.121566	no	0	0	0	no	no	4.37263	0	0.0405221	0	2.1285	#NUM!	-4.62515	#NUM!	#NUM!	-6.75365	#NUM!	#NUM!	#NUM!	6.75365	#NUM!	#NUM!
Csa07g062860_1	Csa07g062860	AT1G61680	TPS14, ATTPS14 | terpene synthase 14 | chr1:22772455-22774687 REVERSE LENGTH=1710								0.035649	1	0.00022344	3e-13	7.42885	8.21401	7.92813	yes	16.3242	27.9335	13.8302	yes	0	0	0	no	0.0339127	0	0	no	yes	7.857	19.3626	0	0.0113042	2.97398	4.2752	#NUM!	-6.46699	1.30122	#NUM!	#NUM!	-10.7422	1.30122	#NUM!	#NUM!	10.7422
Csa15g010410_1	Csa15g010410	AT3G09050	unknown protein; FUNCTIONS IN: molecular_function unknown; INVOLVED IN: biological_process unknown; LOCATED IN: chloroplast thylakoid membrane, chloroplast; EXPRESSED IN: 21 plant structures; EXPRESSED DURING: 13 growth stages; Has 120 Blast hits to 120 proteins in 47 species: Archae - 4; Bacteria - 10; Metazoa - 33; Fungi - 2; Plants - 44; Viruses - 0; Other Eukaryotes - 27 (source: NCBI BLink).…								0.0356752	1	1	0.737203	28.1689	26.7026	28.2424	yes	15.5259	17.5136	12.9106	yes	28.2379	32.8312	29.2295	yes	23.3071	21.8361	22.8062	yes	yes	27.7046	15.3167	30.0995	22.6498	4.79206	3.93703	4.91167	4.50143	-0.855021	0.119613	-0.410241	0.564394	0.855021	0.119613	0.410241	0.564394
Csa06g049810_1	Csa06g049810	AT2G43550	Scorpion toxin-like knottin superfamily protein | chr2:18073263-18073651 FORWARD LENGTH=312								0.0358302	1	0.172803	1	7.78102	7.67996	7.39571	yes	18.0977	21.6441	15.2223	yes	18.7749	17.1468	15.6186	yes	11.5273	13.5901	10.3496	yes	yes	7.6189	18.3214	17.1801	11.8224	2.92958	4.19546	4.10267	3.56345	1.26588	1.17308	-0.539219	-0.632012	1.26588	1.17308	0.539219	0.632012
Csa16826s010_2	Csa16826s010	AT5G16470	zinc finger (C2H2 type) family protein | chr5:5379516-5379830 FORWARD LENGTH=315					C2H2			0.0362127	1	1	1	14.9668	12.4421	14.5454	yes	6.10201	4.87364	5.40302	no	10.0115	11.3801	10.7789	yes	7.21808	7.29976	7.64386	yes	yes	13.9848	5.45956	10.7235	7.38723	3.80578	2.44878	3.4227	2.88503	-1.357	-0.383085	-0.537666	0.43625	1.357	0.383085	0.537666	0.43625
Csa08g018510_1	Csa08g018510	AT5G24165	unknown protein; FUNCTIONS IN: molecular_function unknown; INVOLVED IN: biological_process unknown; LOCATED IN: chloroplast; EXPRESSED IN: 22 plant structures; EXPRESSED DURING: 13 growth stages; BEST Arabidopsis thaliana protein match is: unknown protein (TAIR:AT4G23885.1); Has 30201 Blast hits to 17322 proteins in 780 species: Archae - 12; Bacteria - 1396; Metazoa - 17338; Fungi - 3422; Plants …								0.0362794	1	1	1	29.0998	34.309	29.5291	yes	51.6797	53.5869	49.1862	yes	36.6359	32.27	35.0814	yes	41.7188	41.6457	42.1322	yes	yes	30.9793	51.4843	34.6625	41.8322	4.95323	5.68606	5.1153	5.38654	0.732827	0.16207	0.271241	-0.299517	0.732827	0.16207	0.271241	0.299517
Csa17g001360_1	Csa17g001360	AT1G02560	CLPP5, NCLPP5, NCLPP1 | nuclear encoded CLP protease 5 | chr1:538000-539805 FORWARD LENGTH=897								0.0367333	1	1	1	76.5786	73.8855	69.9752	yes	54.8802	53.4662	52.7152	yes	73.2852	70.8027	67.5287	yes	59.5896	57.1181	63.9623	yes	yes	73.4798	53.6872	70.5389	60.2233	6.19928	5.74651	6.14035	5.91225	-0.452769	-0.0589292	-0.228096	0.165744	0.452769	0.0589292	0.228096	0.165744
Csa09g068000_1	Csa09g068000	AT3G55880	Alpha/beta hydrolase related protein | chr3:20736682-20738325 FORWARD LENGTH=648								0.0369007	1	1	1	0.726363	0.701512	0.441193	no	2.59016	3.22324	11.7307	no	0.868599	0.629293	0.226568	no	3.10446	0.874599	2.60287	no	no	0.623022	5.84804	0.57482	2.19398	-0.682644	2.54795	-0.798817	1.13355	3.2306	-0.116174	1.93237	-1.4144	3.2306	0.116174	1.93237	1.4144
Csa17g061140_1	Csa17g061140	AT1G31660	CONTAINS InterPro DOMAIN/s: Bystin (InterPro:IPR007955); Has 475 Blast hits to 467 proteins in 210 species: Archae - 0; Bacteria - 9; Metazoa - 155; Fungi - 139; Plants - 55; Viruses - 0; Other Eukaryotes - 117 (source: NCBI BLink). | chr1:11331176-11333440 REVERSE LENGTH=1335								0.0372509	1	1	1	11.3948	12.6485	12.5121	yes	5.17489	4.30174	3.80471	no	8.0223	6.80357	7.93943	yes	5.38513	4.13389	5.93141	no	yes	12.1851	4.42711	7.58843	5.15014	3.60705	2.14637	2.9238	2.36461	-1.46068	-0.683248	-0.55919	0.218246	1.46068	0.683248	0.55919	0.218246
Csa19g011240_1	Csa19g011240	AT3G07470	Protein of unknown function, DUF538 | chr3:2387291-2388343 REVERSE LENGTH=510								0.0373826	1	1	1	11.8655	12.5584	12.3738	yes	5.08561	5.51933	2.52845	no	8.688	7.26001	7.13855	yes	4.39312	4.22738	6.09779	no	yes	12.2659	4.37779	7.69552	4.90609	3.61658	2.1302	2.94402	2.29458	-1.48638	-0.672561	-0.649444	0.164371	1.48638	0.672561	0.649444	0.164371
Csa16g048750_1	Csa16g048750	AT1G79160	unknown protein; BEST Arabidopsis thaliana protein match is: unknown protein (TAIR:AT1G16500.1); Has 104 Blast hits to 102 proteins in 13 species: Archae - 0; Bacteria - 0; Metazoa - 0; Fungi - 0; Plants - 104; Viruses - 0; Other Eukaryotes - 0 (source: NCBI BLink). | chr1:29779862-29780668 REVERSE LENGTH=720								0.0381155	1	1	1	3.38896	2.01952	2.31248	no	8.82515	11.0552	10.2195	yes	2.23364	1.99902	1.72733	no	4.01511	4.44522	4.89975	no	yes	2.57365	10.0333	1.98667	4.45336	1.36382	3.32672	0.990349	2.15489	1.96291	-0.373468	1.16455	-1.17183	1.96291	0.373468	1.16455	1.17183
Csa07g027830_1	Csa07g027830	AT1G57660	Translation protein SH3-like family protein | chr1:21355567-21356364 FORWARD LENGTH=495								0.0381276	1	1	1	46.0454	48.2205	44.4118	yes	29.3547	34.8216	26.2489	yes	35.7603	31.4009	34.5394	yes	30.7559	29.5915	29.0831	yes	yes	46.2259	30.1417	33.9002	29.8102	5.53063	4.91369	5.08322	4.89773	-0.616939	-0.447409	-0.185489	-0.0159582	0.616939	0.447409	0.185489	0.0159582
Csa11g001540_1	Csa11g001540	AT5G55700	BMY6, BAM4 | beta-amylase 4 | chr5:22551873-22554702 FORWARD LENGTH=1596								0.038149	1	1	1	2.33622	4.17831	1.84998	no	8.83842	9.17059	12.1139	yes	3.78405	3.75817	3.36829	no	4.64907	4.33409	4.40978	no	yes	2.78817	10.041	3.63684	4.46431	1.47932	3.32783	1.86268	2.15844	1.84851	0.383365	0.295755	-1.16939	1.84851	0.383365	0.295755	1.16939
Csa14g043850_1	Csa14g043850	AT1G34030	Ribosomal protein S13/S18 family | chr1:12370285-12371465 REVERSE LENGTH=459								0.03815	1	1	0.557633	61.2119	63.012	59.4882	yes	43.9202	47.7499	35.8189	yes	56.252	55.2232	57.7336	yes	46.3664	53.8055	59.5178	yes	yes	61.2374	42.4963	56.4029	53.2299	5.93634	5.40927	5.8177	5.73416	-0.527075	-0.118642	-0.0835336	0.324899	0.527075	0.118642	0.0835336	0.324899
Csa11g094870_1	Csa11g094870	AT5G61020	ECT3 | evolutionarily conserved C-terminal region 3 | chr5:24557485-24559780 REVERSE LENGTH=1488								0.0386002	1	1	1	39.6238	40.2981	36.6309	yes	25.5113	23.9373	23.1479	yes	24.7403	25.4089	24.6375	yes	23.0588	24.351	24.5489	yes	yes	38.8509	24.1989	24.9289	23.9862	5.27988	4.59687	4.63975	4.58413	-0.683009	-0.640129	-0.0556134	-0.012734	0.683009	0.640129	0.0556134	0.012734
Csa16g038200_1	Csa16g038200	AT1G74260	PUR4 | purine biosynthesis 4 | chr1:27923005-27927764 REVERSE LENGTH=4224								0.0386121	1	1	1	15.5331	14.1982	14.9109	yes	6.62761	6.18791	5.82351	yes	10.7197	10.9169	12.3726	yes	6.4204	7.05194	9.07272	yes	yes	14.8807	6.21301	11.3364	7.51502	3.89537	2.63529	3.50289	2.90978	-1.26008	-0.392482	-0.593115	0.274484	1.26008	0.392482	0.593115	0.274484
Csa20g071220_1	Csa20g071220	AT5G44190	GLK2, ATGLK2, GPRI2 | GOLDEN2-like 2 | chr5:17798435-17800647 FORWARD LENGTH=1161					G2-like	GLK2	putative protein	0.0386576	1	1	1	14.8828	14.8251	14.4259	yes	6.09498	7.13595	5.15148	yes	11.9269	13.5015	9.91647	yes	9.55321	6.90533	8.23191	yes	yes	14.7113	6.12747	11.7816	8.23015	3.87885	2.61529	3.55846	3.04092	-1.26356	-0.320385	-0.517546	0.425626	1.26356	0.320385	0.517546	0.425626
Csa17g012110_1	Csa17g012110	AT1G08640	CJD1 | Chloroplast J-like domain 1 | chr1:2748714-2751209 REVERSE LENGTH=885								0.0387272	1	1	0.878052	23.8233	24.0427	24.943	yes	16.0086	12.4333	9.88683	yes	27.0146	25.3021	24.6345	yes	19.7989	17.8715	20.1538	yes	yes	24.2697	12.7763	25.6504	19.2747	4.60108	3.67539	4.68091	4.26864	-0.925689	0.0798275	-0.412272	0.593244	0.925689	0.0798275	0.412272	0.593244
Csa11g030270_1	Csa11g030270	AT4G18250	receptor serine/threonine kinase, putative | chr4:10087343-10091963 REVERSE LENGTH=2562								0.0387374	1	1	1	1.28319	1.54911	0.489916	no	5.27164	8.20529	6.49527	yes	1.16912	2.28695	0.0457435	no	1.56695	2.33967	2.28696	no	yes	1.10741	6.6574	1.16727	2.06453	0.147186	2.73496	0.223138	1.04581	2.58777	0.0759512	0.822674	-1.68915	2.58777	0.0759512	0.822674	1.68915
Csa07g002360_1	Csa07g002360	AT3G62270	HCO3- transporter family | chr3:23042528-23045633 REVERSE LENGTH=2112								0.0387374	1	1	0.825035	1.0697	0.83097	0.971775	no	3.85191	4.59424	11.5756	no	0.656796	0.623202	0.974871	no	1.24945	2.5536	1.75302	no	no	0.95748	6.67392	0.751623	1.85202	-0.0626857	2.73854	-0.41192	0.889101	2.80122	-0.349234	1.30102	-1.84943	2.80122	0.349234	1.30102	1.84943
Csa02g035780_1	Csa02g035780	AT1G65150	TRAF-like family protein | chr1:24204167-24205558 REVERSE LENGTH=891								0.038776	1	1	1	13.6319	15.1909	15.4681	yes	4.48021	5.58769	8.18829	no	13.5801	13.0128	11.6254	yes	11.9634	7.1788	11.1336	yes	yes	14.7636	6.0854	12.7394	10.092	3.88398	2.60535	3.67123	3.33513	-1.27862	-0.212746	-0.336096	0.729782	1.27862	0.212746	0.336096	0.729782
Csa03g061450_1	Csa03g061450	AT1G54130	RSH3, AT-RSH3, ATRSH3 | RELA/SPOT homolog 3 | chr1:20211177-20213761 FORWARD LENGTH=2148								0.0389698	1	1	1	4.38667	3.79354	4.15169	no	8.99704	10.1192	18.5833	yes	3.89221	4.34526	3.54863	no	5.65782	6.43494	6.84939	yes	yes	4.11063	12.5665	3.9287	6.31405	2.03936	3.65152	1.97405	2.65857	1.61216	-0.0653096	0.684514	-0.992951	1.61216	0.0653096	0.684514	0.992951
Csa05g011480_2	Csa05g011480	AT2G41180	VQ motif-containing protein | chr2:17165242-17165667 FORWARD LENGTH=426								0.0390414	1	1	0.170571	1.94578	2.21083	3.67074	no	8.05765	7.77319	14.5406	yes	2.03351	2.80298	2.51341	no	2.90718	2.7012	2.9774	no	yes	2.60912	10.1238	2.44996	2.86193	1.38356	3.33968	1.29276	1.51699	1.95612	-0.0908025	0.224226	-1.82269	1.95612	0.0908025	0.224226	1.82269
Csa11729s010_1	Csa11729s010	AT1G70600	Ribosomal protein L18e/L15 superfamily protein | chr1:26621168-26621608 REVERSE LENGTH=441								0.0396329	1	1	1	83.0605	94.4616	88.629	yes	64.2684	75.1772	60.6482	yes	66.41	65.0092	72.4165	yes	53.3222	58.619	60.6533	yes	yes	88.717	66.6979	67.9452	57.5315	6.47114	6.05957	6.0863	5.84628	-0.411569	-0.384839	-0.240021	-0.213291	0.411569	0.384839	0.240021	0.213291
Csa02g032420_2	Csa02g032420	AT1G64940	CYP89A6 | cytochrome P450, family 87, subfamily A, polypeptide 6 | chr1:24123789-24125324 FORWARD LENGTH=1536								0.0400236	1	1	1	5.92861	6.4868	4.74061	no	18.5427	14.672	12.9386	yes	5.94856	8.01007	6.10491	yes	8.54095	11.5662	9.9999	yes	yes	5.71867	15.3844	6.68784	10.0357	2.51568	3.9434	2.74154	3.32707	1.42772	0.225861	0.585526	-0.616333	1.42772	0.225861	0.585526	0.616333
Csa07g046690_1	Csa07g046690	AT1G75250	ATRL6, RSM3, RL6 | RAD-like 6 | chr1:28245073-28245453 REVERSE LENGTH=381					MYB-related			0.0409278	1	1	0.214122	2.10977	0.885908	1.60463	no	6.24656	8.96688	6.50041	yes	1.00289	0.847687	0.457797	no	1.52339	1.76719	1.07134	no	yes	1.53344	7.23795	0.769459	1.45397	0.616768	2.85558	-0.378083	0.539998	2.23881	-0.994851	0.918081	-2.31558	2.23881	0.994851	0.918081	2.31558
Csa05g015960_1	Csa05g015960	AT2G37710	RLK | receptor lectin kinase | chr2:15814934-15816961 REVERSE LENGTH=2028								0.0409278	1	1	1	1.24345	1.67674	1.34524	no	4.83617	7.14585	9.7525	no	1.51767	2.01634	0.936714	no	3.09414	3.07352	4.45893	no	no	1.42181	7.24484	1.49024	3.5422	0.507726	2.85695	0.575544	1.82464	2.34923	0.0678182	1.2491	-1.03231	2.34923	0.0678182	1.2491	1.03231
Csa08g049870_1	Csa08g049870	AT4G03420	Protein of unknown function (DUF789) | chr4:1512226-1513594 FORWARD LENGTH=933								0.0409741	1	1	0.0947511	1.36944	1.87366	2.18116	no	6.96618	6.49768	10.8157	yes	0.866455	1.12491	0.683451	no	1.70943	1.7222	1.1309	no	yes	1.80808	8.09319	0.891605	1.52084	0.854462	3.01671	-0.165523	0.60487	2.16225	-1.01998	0.770393	-2.41184	2.16225	1.01998	0.770393	2.41184
Csa04g035200_1	Csa04g035200	AT3G49680	ATBCAT-3, BCAT3 | branched-chain aminotransferase 3 | chr3:18422768-18425473 FORWARD LENGTH=1242								0.041246	1	8.41e-05	0.613325	13.0952	17.6719	16.3036	yes	6.80705	7.68429	6.36199	yes	2.41846	3.10715	1.97831	no	1.83249	1.73871	1.61586	no	yes	15.6902	6.95111	2.50131	1.72902	3.97179	2.79724	1.32268	0.789953	-1.17455	-2.64911	-0.532728	-2.00729	1.17455	2.64911	0.532728	2.00729
Csa20g026960_1	Csa20g026960	AT5G18570	EMB269, ATOBGC, CPSAR1 | GTP1/OBG family protein | chr5:6171839-6174823 REVERSE LENGTH=2046								0.0413063	1	1	1	13.7525	13.3535	12.2615	yes	6.81631	5.03039	3.49937	no	12.2375	10.587	11.4351	yes	6.89837	6.6831	6.10813	yes	yes	13.1225	5.11536	11.4199	6.5632	3.71397	2.35484	3.51347	2.7144	-1.35913	-0.200498	-0.799073	0.359564	1.35913	0.200498	0.799073	0.359564
Csa07g036500_2	Csa07g036500	AT1G69760	unknown protein; BEST Arabidopsis thaliana protein match is: unknown protein (TAIR:AT1G26920.1); Has 51 Blast hits to 51 proteins in 15 species: Archae - 0; Bacteria - 2; Metazoa - 2; Fungi - 7; Plants - 29; Viruses - 0; Other Eukaryotes - 11 (source: NCBI BLink). | chr1:26240094-26240627 REVERSE LENGTH=534								0.0419306	1	0.201851	1	11.0477	12.624	10.4176	yes	3.87535	3.71427	3.87571	no	3.98635	2.83032	3.49377	no	1.33571	1.26437	2.49697	no	yes	11.3631	3.82178	3.43681	1.69902	3.50629	1.93424	1.78107	0.7647	-1.57204	-1.72522	-1.01637	-1.16954	1.57204	1.72522	1.01637	1.16954
Csa17g007960_1	Csa17g007960	AT1G50920	Nucleolar GTP-binding protein | chr1:18870555-18872570 FORWARD LENGTH=2016								0.0420489	1	1	1	24.8554	29.9281	26.2247	yes	15.2913	14.4549	15.0802	yes	17.9226	17.4944	17.7408	yes	16.3459	15.4934	16.1439	yes	yes	27.0027	14.9421	17.7193	15.9944	4.75503	3.90131	4.14725	3.99949	-0.853719	-0.607785	-0.147753	0.0981807	0.853719	0.607785	0.147753	0.0981807
Csa08g043430_1	Csa08g043430										0.0423329	1	1.08e-07	1.7e-17	11.894	11.8485	11.1953	yes	23.6129	23.4077	25.4457	yes	0	0	0	no	0	0	0	no	yes	11.646	24.1554	0	0	3.54176	4.59428	#NUM!	#NUM!	1.05252	#NUM!	#NUM!	#NUM!	1.05252	#NUM!	#NUM!	#NUM!
Csa05g015960_2	Csa05g015960	AT2G37710	RLK | receptor lectin kinase | chr2:15814934-15816961 REVERSE LENGTH=2028								0.0423329	1	1	1	1.24345	1.79003	1.50484	no	5.65659	7.26656	8.6779	yes	2.05206	1.99466	0.960132	no	3.36917	3.14132	4.90731	no	yes	1.51277	7.20035	1.66895	3.80593	0.597195	2.84807	0.738939	1.92825	2.25087	0.141744	1.18931	-0.919817	2.25087	0.141744	1.18931	0.919817
Csa06g033220_1	Csa06g033220	AT3G57490	Ribosomal protein S5 family protein | chr3:21279824-21280887 REVERSE LENGTH=831								0.0423535	1	0.0280768	1	28.721	31.3274	28.1186	yes	17.0502	18.6826	14.6815	yes	12.4309	12.7066	14.3604	yes	9.54275	13.7051	8.79331	yes	yes	29.389	16.8048	13.166	10.6804	4.8772	4.0708	3.71874	3.41689	-0.806403	-1.15846	-0.301849	-0.653909	0.806403	1.15846	0.301849	0.653909
Csa15g003750_1	Csa15g003750	AT3G03920	H/ACA ribonucleoprotein complex, subunit Gar1/Naf1 protein | chr3:1009123-1010379 REVERSE LENGTH=609								0.0425562	1	1	1	29.1863	36.3738	26.5771	yes	16.6302	21.2284	15.6176	yes	26.446	24.5331	26.7379	yes	19.6853	18.409	19.5272	yes	yes	30.7124	17.8254	25.9057	19.2071	4.94075	4.15586	4.6952	4.26357	-0.784889	-0.245555	-0.431624	0.10771	0.784889	0.245555	0.431624	0.10771
Csa18g008690_2	Csa18g008690										0.0425741	1	1	1	7.84871	9.89437	7.19997	yes	2.67758	2.2392	1.5848	no	8.53214	8.13437	9.76221	yes	4.8489	4.07459	4.23162	no	yes	8.31435	2.16719	8.80957	4.38504	3.0556	1.11583	3.13907	2.13259	-1.93978	0.0834691	-1.00648	1.01676	1.93978	0.0834691	1.00648	1.01676
Csa19g055000_1	Csa19g055000	AT2G18020	EMB2296 | Ribosomal protein L2 family | chr2:7837151-7838160 FORWARD LENGTH=777								0.0427114	1	1	1	106.367	109.907	99.3956	yes	84.2933	85.2704	76.7895	yes	91.0925	85.1096	89.338	yes	78.7615	86.2156	82.5829	yes	yes	105.223	82.1177	88.5133	82.52	6.71731	6.35962	6.46782	6.36667	-0.357685	-0.249484	-0.101151	0.00705033	0.357685	0.249484	0.101151	0.00705033
Csa11g088430_1	Csa11g088430	AT5G55190	RAN3, ATRAN3 | RAN GTPase 3 | chr5:22392285-22393957 FORWARD LENGTH=666								0.0427717	1	1	1	32.4731	33.3725	31.761	yes	18.3896	19.5453	19.4736	yes	30.1078	27.7007	28.2575	yes	21.5556	22.5077	21.4386	yes	yes	32.5355	19.1362	28.6887	21.834	5.02394	4.25823	4.84241	4.4485	-0.765713	-0.181536	-0.393907	0.190271	0.765713	0.181536	0.393907	0.190271
Csa11g081630_1	Csa11g081630	AT5G50250	CP31B | chloroplast RNA-binding protein 31B | chr5:20452677-20453965 REVERSE LENGTH=870								0.0427717	1	1	1	55.9438	61.8683	58.932	yes	45.0266	42.0556	36.1727	yes	53.2416	54.806	57.8077	yes	46.44	46.629	51.9509	yes	yes	58.9147	41.085	55.2851	48.34	5.88056	5.36054	5.78882	5.59514	-0.520017	-0.0917363	-0.193675	0.234606	0.520017	0.0917363	0.193675	0.234606
Csa09g043980_1	Csa09g043980	AT3G46740	TOC75-III, MAR1 | translocon at the outer envelope membrane of chloroplasts 75-III | chr3:17216104-17219296 REVERSE LENGTH=2457								0.0429214	1	0.00283041	0.162232	29.7133	30.6112	32.1945	yes	20.9585	15.8426	16.9604	yes	11.4789	12.9457	12.6196	yes	7.18686	8.08367	6.52482	yes	yes	30.8397	17.9205	12.3481	7.26512	4.94672	4.16354	3.62621	2.86099	-0.783176	-1.3205	-0.765226	-1.30255	0.783176	1.3205	0.765226	1.30255
Csa15g008390_1	Csa15g008390	AT3G06730	TRX P, TRX z | Thioredoxin z | chr3:2124276-2125845 FORWARD LENGTH=552								0.0430148	1	1	1	23.7289	22.7373	20.2572	yes	13.1874	13.501	7.55934	yes	24.078	19.9505	23.592	yes	14.9994	15.8655	15.907	yes	yes	22.2411	11.4159	22.5402	15.5907	4.47516	3.51297	4.49443	3.96261	-0.962182	0.0192705	-0.531818	0.449635	0.962182	0.0192705	0.531818	0.449635
Csa15g019910_2	Csa15g019910	AT3G15357	unknown protein; INVOLVED IN: biological_process unknown; LOCATED IN: chloroplast; EXPRESSED IN: shoot apex, hypocotyl, root, leaf; Has 6931 Blast hits to 2036 proteins in 230 species: Archae - 7; Bacteria - 933; Metazoa - 1824; Fungi - 836; Plants - 482; Viruses - 218; Other Eukaryotes - 2631 (source: NCBI BLink). | chr3:5187164-5187595 FORWARD LENGTH=432								0.0430768	1	1	1	3.38802	4.36281	3.17067	no	0.115474	0.12912	0.216886	no	1.2576	0.811725	2.37975	no	0.24517	0	0.133232	no	no	3.6405	0.153827	1.48302	0.126134	1.86414	-2.70062	0.568542	-2.98697	-4.56476	-1.29559	-3.55552	-0.286351	4.56476	1.29559	3.55552	0.286351
Csa15g016410_2	Csa15g016410	AT3G12500	ATHCHIB, PR3, PR-3, CHI-B, B-CHI, HCHIB | basic chitinase | chr3:3962501-3963984 REVERSE LENGTH=1008								0.0430768	1	1	0.0175534	0.257657	0.248842	0.500803	no	3.79371	6.36303	4.00806	no	0	0.714318	0	no	0	0	0	no	no	0.335767	4.7216	0.238106	0	-1.57447	2.23927	-2.07032	#NUM!	3.81374	-0.495858	#NUM!	#NUM!	3.81374	0.495858	#NUM!	#NUM!
Csa12g022290_1	Csa12g022290	AT4G28290	unknown protein; FUNCTIONS IN: molecular_function unknown; INVOLVED IN: biological_process unknown; LOCATED IN: chloroplast; EXPRESSED IN: 23 plant structures; EXPRESSED DURING: 15 growth stages; Has 45 Blast hits to 45 proteins in 11 species: Archae - 0; Bacteria - 0; Metazoa - 0; Fungi - 0; Plants - 45; Viruses - 0; Other Eukaryotes - 0 (source: NCBI BLink). | chr4:14012032-14012464 REVERSE LEN…								0.0430768	1	1	1	4.54265	2.92482	3.6439	no	0.0663545	0.370979	0.186943	no	1.77378	2.13229	1.2955	no	0.140881	0.0694566	0.0765586	no	no	3.70379	0.208092	1.73385	0.0956321	1.889	-2.26471	0.793983	-3.38636	-4.15371	-1.09502	-4.18034	-1.12165	4.15371	1.09502	4.18034	1.12165
Csa10g002550_1	Csa10g002550	AT4G39795	Protein of unknown function (DUF581) | chr4:18466621-18467325 FORWARD LENGTH=381								0.0430768	1	1	0.320876	0.666354	0.386134	0.388554	no	2.69811	4.93683	7.02562	no	0.121423	0	0.399073	no	0.520774	0.898625	0.424504	no	no	0.480347	4.88685	0.173499	0.614634	-1.05785	2.28891	-2.527	-0.702199	3.34676	-1.46915	1.8248	-2.9911	3.34676	1.46915	1.8248	2.9911
Csa06g007220_1	Csa06g007220	AT3G27250	unknown protein; BEST Arabidopsis thaliana protein match is: unknown protein (TAIR:AT5G40800.1); Has 104 Blast hits to 104 proteins in 13 species: Archae - 0; Bacteria - 0; Metazoa - 0; Fungi - 0; Plants - 104; Viruses - 0; Other Eukaryotes - 0 (source: NCBI BLink). | chr3:10061633-10062481 FORWARD LENGTH=849								0.0430768	1	1	1	0.183342	0.389553	0.178179	no	3.47562	3.88634	7.54204	no	0.968851	0.508291	0.768612	no	3.58217	2.967	2.10238	no	no	0.250358	4.968	0.748585	2.88385	-1.99793	2.31266	-0.417763	1.528	4.3106	1.58017	1.94576	-0.784667	4.3106	1.58017	1.94576	0.784667
Csa04g040080_1	Csa04g040080	AT3G54050	HCEF1 | high cyclic electron flow 1 | chr3:20016951-20018527 FORWARD LENGTH=1254								0.0430768	1	1	0.063728	171.137	189.497	196.631	yes	156.281	155.777	121.286	yes	186.84	199.204	216.748	yes	176.191	176.524	177.656	yes	yes	185.755	144.448	200.93	176.79	7.53726	7.17441	7.65055	7.4659	-0.362851	0.113295	-0.184657	0.29149	0.362851	0.113295	0.184657	0.29149
Csa04g029770_2	Csa04g029770	AT3G46900	COPT2 | copper transporter 2 | chr3:17268887-17269363 FORWARD LENGTH=477								0.0430768	1	1	1	0.0788746	0.076176	0.153307	no	3.70177	4.13921	3.68087	no	0.646764	0.145779	0.393643	no	2.08044	2.12736	2.59612	no	no	0.102786	3.84062	0.395396	2.26797	-3.28229	1.94134	-1.33863	1.1814	5.22362	1.94365	2.52003	-0.759935	5.22362	1.94365	2.52003	0.759935
Csa08g011150_1	Csa08g011150	AT5G18600	Thioredoxin superfamily protein | chr5:6183466-6183774 REVERSE LENGTH=309								0.0432354	1	1	1	5.97492	7.17413	7.92531	yes	1.33744	2.07707	0.558225	no	4.56098	6.04385	4.352	no	2.28745	2.33328	1.54312	no	yes	7.02479	1.32424	4.98561	2.05462	2.81245	0.405169	2.31777	1.03887	-2.40729	-0.494684	-1.2789	0.633699	2.40729	0.494684	1.2789	0.633699
Csa01g004820_1	Csa01g004820	AT3G04030	Homeodomain-like superfamily protein | chr3:1042920-1044574 REVERSE LENGTH=1185					G2-like		transfactor-like	0.0432519	1	1	1	1.67618	2.51199	2.24687	no	6.70187	6.36382	12.9872	yes	3.94958	2.40361	3.0577	no	3.16203	4.06436	4.29583	no	yes	2.14501	8.6843	3.13696	3.84074	1.10099	3.11841	1.64937	1.94138	2.01742	0.548382	0.292014	-1.17703	2.01742	0.548382	0.292014	1.17703
Csa08g029700_1	Csa08g029700	AT5G28050	Cytidine/deoxycytidylate deaminase family protein | chr5:10044209-10045484 REVERSE LENGTH=615								0.0432608	1	1	1	9.97329	10.4387	9.97893	yes	21.5204	22.5975	21.9509	yes	13.3391	12.7124	12.2596	yes	17.5662	16.0431	15.8056	yes	yes	10.1303	22.023	12.7704	16.4716	3.34061	4.46094	3.67473	4.04191	1.12033	0.334124	0.367181	-0.419026	1.12033	0.334124	0.367181	0.419026
Csa11g018880_1	Csa11g018880	AT4G25630	FIB2, ATFIB2 | fibrillarin 2 | chr4:13074239-13076205 FORWARD LENGTH=963								0.0435344	1	1	1	24.3918	27.1154	22.4703	yes	13.99	15.1203	11.0156	yes	14.9313	13.4619	15.3012	yes	13.2795	15.0927	12.3646	yes	yes	24.6592	13.3753	14.5648	13.5789	4.62405	3.7415	3.86442	3.7633	-0.882553	-0.759636	-0.101119	0.0217987	0.882553	0.759636	0.101119	0.0217987
Csa17g099290_1	Csa17g099290	AT1G57590	Pectinacetylesterase family protein | chr1:21327458-21329707 REVERSE LENGTH=1335								0.0436816	1	1	1	1.79109	1.83572	1.31437	no	6.66022	6.84547	10.8667	yes	2.39784	1.7903	1.67832	no	4.74927	3.73226	4.46319	no	yes	1.64706	8.12414	1.95549	4.31491	0.719893	3.02222	0.967527	2.10933	2.30232	0.247634	1.1418	-0.912886	2.30232	0.247634	1.1418	0.912886
Csa12g033640_1	Csa12g033640	AT4G23050	PAS domain-containing protein tyrosine kinase family protein | chr4:12080112-12083708 FORWARD LENGTH=2211								0.0437738	1	1	1	2.21371	1.39709	1.64015	no	6.17195	7.55534	11.024	yes	1.01844	1.09376	0.853216	no	3.55436	4.4759	2.95548	no	yes	1.75032	8.25045	0.988471	3.66191	0.807616	3.04447	-0.0167296	1.8726	2.23686	-0.824346	1.88933	-1.17188	2.23686	0.824346	1.88933	1.17188
Csa14g011650_1	Csa14g011650	AT1G10155	ATPP2-A10, PP2-A10 | phloem protein 2-A10 | chr1:3327637-3328448 REVERSE LENGTH=555								0.04395	1	1	1	2.38361	1.06881	1.40644	no	5.95378	8.67208	9.63758	yes	1.3961	2.8321	1.52949	no	1.99592	5.65811	2.71159	no	yes	1.61962	8.08781	1.91923	3.45521	0.695657	3.01575	0.940526	1.78877	2.32009	0.244869	0.848247	-1.22698	2.32009	0.244869	0.848247	1.22698
Csa03g047020_1	Csa03g047020	AT1G44575	NPQ4, PSBS | Chlorophyll A-B binding family protein | chr1:16871768-16873194 FORWARD LENGTH=798								0.0439558	1	1	0.0391916	384.605	452.274	431.669	yes	354.708	365.951	275.534	yes	475.543	470.824	487.094	yes	402.456	410.15	409.006	yes	yes	422.849	332.064	477.82	407.204	8.724	8.37532	8.90032	8.66961	-0.348681	0.176325	-0.230715	0.29429	0.348681	0.176325	0.230715	0.29429
Csa12g009500_1	Csa12g009500	AT4G34180	Cyclase family protein | chr4:16370060-16371383 REVERSE LENGTH=768								0.0441179	1	1	1	11.0471	12.0382	12.3512	yes	22.6261	24.2436	27.0358	yes	15.8992	15.0874	13.0271	yes	20.5335	18.6458	22.4207	yes	yes	11.8122	24.6352	14.6712	20.5333	3.5622	4.62265	3.87492	4.35989	1.06045	0.312716	0.484978	-0.262753	1.06045	0.312716	0.484978	0.262753
Csa16g051520_1	Csa16g051520	AT2G27500	Glycosyl hydrolase superfamily protein | chr2:11752364-11753844 REVERSE LENGTH=1179								0.0443055	1	1	1	6.35884	4.86517	5.29696	no	13.9452	14.2335	15.9509	yes	4.13825	2.13685	6.84165	no	8.59194	8.39238	7.62838	yes	yes	5.50699	14.7099	4.37225	8.20423	2.46126	3.87871	2.12838	3.03637	1.41745	-0.332889	0.907993	-0.842344	1.41745	0.332889	0.907993	0.842344
Csa01g033210_1	Csa01g033210	AT2G16740	UBC29 | ubiquitin-conjugating enzyme 29 | chr2:7267880-7268737 FORWARD LENGTH=447								0.044769	1	1	0.140687	6.62738	5.49549	4.09866	no	13.6761	13.4323	16.6038	yes	6.77011	5.2584	6.14738	yes	5.23179	2.38591	7.74745	no	yes	5.40718	14.5707	6.05863	5.12172	2.43488	3.865	2.59899	2.35663	1.43013	0.164116	-0.242364	-1.50837	1.43013	0.164116	0.242364	1.50837
Csa11g022860_1	Csa11g022860	AT4G23310	CRK23 | cysteine-rich RLK (RECEPTOR-like protein kinase) 23 | chr4:12185737-12188763 FORWARD LENGTH=2493								0.0449352	1	1	0.411966	1.36092	2.07596	1.43385	no	4.34236	7.10658	12.9484	no	2.89705	2.67987	2.22169	no	1.83893	1.71523	2.86294	no	no	1.62358	8.13243	2.59954	2.13903	0.699175	3.02369	1.37825	1.09696	2.32451	0.67908	-0.281295	-1.92673	2.32451	0.67908	0.281295	1.92673
Csa16g017150_1	Csa16g017150	AT2G28000	CPN60A, CH-CPN60A, SLP | chaperonin-60alpha | chr2:11926603-11929184 FORWARD LENGTH=1761								0.0451933	1	1	1	164.123	171.362	164.128	yes	140.62	112.69	76.6373	yes	157.367	156.046	172.8	yes	116.604	141.456	135.332	yes	yes	166.538	109.983	162.071	131.131	7.37971	6.78113	7.34048	7.03486	-0.598577	-0.039223	-0.30562	0.253734	0.598577	0.039223	0.30562	0.253734
Csa01g011270_1	Csa01g011270	AT3G10420	SPD1 | P-loop containing nucleoside triphosphate hydrolases superfamily protein | chr3:3239307-3242274 FORWARD LENGTH=2055								0.0457199	1	1	1	10.2254	9.09643	9.97981	yes	14.6263	16.8932	36.233	yes	10.7267	9.46962	10.6634	yes	12.7368	11.2778	14.5839	yes	yes	9.7672	22.5842	10.2866	12.8662	3.28795	4.49724	3.36269	3.68551	1.2093	0.0747472	0.322818	-0.81173	1.2093	0.0747472	0.322818	0.81173
Csa16g040300_1	Csa16g040300	AT1G76180	ERD14 | Dehydrin family protein | chr1:28587013-28587657 REVERSE LENGTH=558								0.0460766	1	1	0.471409	42.3626	32.2299	36.6668	yes	44.8721	58.802	102.585	yes	51.6632	43.8378	43.4404	yes	42.6238	34.5898	38.1266	yes	yes	37.0864	68.753	46.3138	38.4468	5.21282	6.10335	5.53337	5.26479	0.890531	0.320551	-0.268581	-0.83856	0.890531	0.320551	0.268581	0.83856
Csa02g074170_2	Csa02g074170	AT5G64620	C/VIF2, ATC/VIF2 | cell wall / vacuolar inhibitor of fructosidase 2 | chr5:25831875-25832417 FORWARD LENGTH=543								0.0460766	1	1	1	11.216	10.6969	9.94642	yes	3.87055	3.31808	3.33197	no	4.91786	4.53467	3.56849	no	1.71204	1.55307	1.04201	no	yes	10.6198	3.50687	4.34034	1.43571	3.40868	1.81018	2.11781	0.521762	-1.5985	-1.29087	-1.59605	-1.28842	1.5985	1.29087	1.59605	1.28842
Csa09g078170_1	Csa09g078170	AT1G73630	EF hand calcium-binding protein family | chr1:27684748-27685239 FORWARD LENGTH=492								0.0461284	1	1	1	3.25315	4.10857	3.08048	no	11.5909	10.214	11.3898	yes	2.96395	3.54589	3.08061	no	5.4597	8.35638	5.6682	yes	yes	3.48074	11.0649	3.19682	6.49476	1.79939	3.46792	1.67664	2.69928	1.66853	-0.122755	1.02264	-0.768645	1.66853	0.122755	1.02264	0.768645
Csa07g036500_1	Csa07g036500	AT1G69760	unknown protein; BEST Arabidopsis thaliana protein match is: unknown protein (TAIR:AT1G26920.1); Has 51 Blast hits to 51 proteins in 15 species: Archae - 0; Bacteria - 2; Metazoa - 2; Fungi - 7; Plants - 29; Viruses - 0; Other Eukaryotes - 11 (source: NCBI BLink). | chr1:26240094-26240627 REVERSE LENGTH=534								0.0461657	1	0.11836	1	11.9227	11.1451	9.46093	yes	2.9191	3.93937	4.11204	no	3.68737	2.57761	2.7841	no	1.60285	1.05364	1.97435	no	yes	10.8429	3.65684	3.01636	1.54361	3.43868	1.8706	1.59281	0.626313	-1.56808	-1.84587	-0.966495	-1.24428	1.56808	1.84587	0.966495	1.24428
Csa14g060510_1	Csa14g060510	AT1G52280	AtRABG3d, RABG3d | RAB GTPase homolog G3D | chr1:19468150-19469449 REVERSE LENGTH=621								0.0463659	1	1	1	4.68467	4.99569	3.41457	no	11.9451	13.5576	13.4951	yes	4.44605	3.51747	5.74759	no	7.34147	7.803	7.35736	yes	yes	4.36498	12.9993	4.57037	7.50061	2.12597	3.70036	2.19231	2.90701	1.57439	0.0663376	0.714696	-0.793353	1.57439	0.0663376	0.714696	0.793353
Csa03g002920_1	Csa03g002920	AT1G02870	FUNCTIONS IN: molecular_function unknown; INVOLVED IN: biological_process unknown; EXPRESSED IN: 23 plant structures; EXPRESSED DURING: 13 growth stages; CONTAINS InterPro DOMAIN/s: Ribosome biogenesis protein Nop16 (InterPro:IPR019002); Has 104 Blast hits to 104 proteins in 57 species: Archae - 0; Bacteria - 0; Metazoa - 0; Fungi - 63; Plants - 35; Viruses - 0; Other Eukaryotes - 6 (source: NCBI…								0.0466593	1	1	1	16.8362	18.3828	16.3218	yes	8.47173	8.1074	6.59408	yes	14.5838	15.6353	15.108	yes	11.2215	9.18735	10.479	yes	yes	17.1802	7.7244	15.109	10.296	4.10268	2.94942	3.91734	3.36401	-1.15326	-0.185341	-0.553332	0.414582	1.15326	0.185341	0.553332	0.414582
Csa05g095160_1	Csa05g095160	AT3G62830	UXS2, ATUXS2, AUD1 | NAD(P)-binding Rossmann-fold superfamily protein | chr3:23232539-23235353 FORWARD LENGTH=1338								0.0468087	1	1	1	6.80072	7.92029	7.35438	yes	15.5537	16.294	21.7516	yes	10.8129	10.875	11.5132	yes	13.8084	14.9001	15.5741	yes	yes	7.35846	17.8665	11.067	14.7609	2.8794	4.15918	3.46819	3.88371	1.27978	0.58879	0.415512	-0.275476	1.27978	0.58879	0.415512	0.275476
Csa19g047650_1	Csa19g047650	AT2G20900	DGK5, ATDGK5 | diacylglycerol kinase 5 | chr2:8989412-8992798 REVERSE LENGTH=1530								0.0468136	1	1	1	3.55638	2.80686	3.60489	no	9.0088	9.05031	16.0613	yes	3.48411	2.68576	3.20627	no	6.01458	5.23069	4.70987	no	yes	3.32271	11.3735	3.12538	5.31838	1.73236	3.5076	1.64403	2.41099	1.77524	-0.0883288	0.766955	-1.09661	1.77524	0.0883288	0.766955	1.09661
Csa15g005240_1	Csa15g005240	AT3G04340	emb2458 | FtsH extracellular protease family | chr3:1146943-1153341 REVERSE LENGTH=3963								0.0471721	1	1	1	17.4017	16.4731	17.4866	yes	8.91418	7.68494	6.70992	yes	11.8573	13.8946	15.6965	yes	7.8498	9.61584	8.63628	yes	yes	17.1205	7.76968	13.8161	8.70064	4.09765	2.95785	3.78828	3.12112	-1.13979	-0.309366	-0.667161	0.163267	1.13979	0.309366	0.667161	0.163267
Csa01g042040_1	Csa01g042040	AT2G18860	Syntaxin/t-SNARE family protein | chr2:8164358-8165650 FORWARD LENGTH=891								0.0471892	1	1	1	8.69777	7.26118	8.02304	yes	17.7378	16.9517	22.2953	yes	7.11866	6.74356	5.33408	yes	11.0532	9.65628	9.62624	yes	yes	7.994	18.9949	6.39876	10.1119	2.99892	4.24754	2.67779	3.33798	1.24863	-0.321123	0.66019	-0.909559	1.24863	0.321123	0.66019	0.909559
Csa05g015700_1	Csa05g015700										0.0474383	1	1	1	3.6092	4.19376	3.17874	no	10.0678	10.0389	15.9854	yes	4.05905	4.11706	3.2085	no	0.0550916	9.3434	8.62223	no	yes	3.66057	12.0307	3.79487	6.00691	1.87207	3.58865	1.92405	2.58662	1.71659	0.0519835	0.662573	-1.00203	1.71659	0.0519835	0.662573	1.00203
Csa20g049070_1	Csa20g049070	AT5G25757	RNA polymerase I-associated factor PAF67 | chr5:8965515-8967460 REVERSE LENGTH=1545								0.0476063	1	1	1	38.6877	43.0055	44.0168	yes	26.634	28.694	26.4582	yes	39.3669	42.3979	38.8212	yes	32.6614	32.3749	33.0361	yes	yes	41.9033	27.2621	40.1953	32.6908	5.38899	4.76882	5.32896	5.03081	-0.620169	-0.0600366	-0.298144	0.261989	0.620169	0.0600366	0.298144	0.261989
Csa19g020480_1	Csa19g020480	AT3G13920	EIF4A1, RH4, TIF4A1 | eukaryotic translation initiation factor 4A1 | chr3:4592586-4594128 REVERSE LENGTH=1248								0.0488775	1	1	0.816231	73.6812	75.0463	70.2612	yes	55.778	53.9232	51.13	yes	66.4858	67.7333	67.2153	yes	60.9108	61.0523	67.3633	yes	yes	72.9962	53.6104	67.1448	63.1088	6.18975	5.74444	6.0692	5.97977	-0.445309	-0.120547	-0.0894342	0.235328	0.445309	0.120547	0.0894342	0.235328
Csa07g063840_1	Csa07g063840	AT1G62560	FMO GS-OX3 | flavin-monooxygenase glucosinolate S-oxygenase 3 | chr1:23159912-23162551 FORWARD LENGTH=1389								0.0492942	1	1	0.490235	0.171517	0.0993894	0.066675	no	1.32583	2.15317	8.15248	no	0	0.063401	0	no	0.100534	0.627822	0.218532	no	no	0.112527	3.87716	0.0211337	0.315629	-3.15165	1.955	-5.56431	-1.6637	5.10665	-2.41266	3.90062	-3.6187	5.10665	2.41266	3.90062	3.6187
Csa14g015320_1	Csa14g015320	AT1G12410	CLPR2, NCLPP2, CLP2 | CLP protease proteolytic subunit 2 | chr1:4223099-4224954 FORWARD LENGTH=840								0.0495809	1	1	1	50.8582	49.7087	48.9399	yes	38.1576	33.9733	29.4936	yes	45.9318	49.8242	49.71	yes	35.7289	37.4786	37.6519	yes	yes	49.8356	33.8748	48.4887	36.9531	5.63911	5.08214	5.59958	5.20763	-0.556964	-0.0395298	-0.391951	0.125484	0.556964	0.0395298	0.391951	0.125484
Csa14g016960_1	Csa14g016960	AT1G13990	unknown protein; FUNCTIONS IN: molecular_function unknown; INVOLVED IN: biological_process unknown; LOCATED IN: chloroplast; EXPRESSED IN: 23 plant structures; EXPRESSED DURING: 13 growth stages; CONTAINS InterPro DOMAIN/s: Protein of unknown function DUF3110 (InterPro:IPR021503); Has 4 Blast hits to 4 proteins in 1 species: Archae - 0; Bacteria - 0; Metazoa - 0; Fungi - 0; Plants - 4; Viruses - …								0.0269367	0.998665	1	1	9.74998	9.82359	9.06567	yes	1.98846	2.16921	3.91696	no	3.74535	3.79887	3.26151	no	0.669313	1.01533	0.671489	no	yes	9.54642	2.69155	3.60191	0.785377	3.25496	1.42844	1.84876	-0.348543	-1.82652	-1.4062	-2.19731	-1.77698	1.82652	1.4062	2.19731	1.77698
Csa11g093150_1	Csa11g093150	AT5G59310	LTP4 | lipid transfer protein 4 | chr5:23925296-23925772 REVERSE LENGTH=339								0.0148625	0.986612	0.321291	1	1.63933	0.575726	0.651752	no	3.97718	2.07023	37.5433	no	4.54869	10.6046	13.6854	no	38.0716	7.752	30.6183	yes	yes	0.955604	14.5302	9.6129	25.4806	-0.0655145	3.86099	3.26497	4.67133	3.9265	3.33049	1.40636	0.810342	3.9265	3.33049	1.40636	0.810342
Csa11g034850_1	Csa11g034850	AT5G18380	Ribosomal protein S5 domain 2-like superfamily protein | chr5:6090253-6090693 REVERSE LENGTH=441								0.0437443	0.984625	1	1	19.1741	22.5573	21.7608	yes	10.658	10.9905	10.3427	yes	16.2385	14.0327	16.5697	yes	8.73712	10.2265	9.76926	yes	yes	21.1641	10.6637	15.6136	9.57764	4.40355	3.41464	3.96473	3.25967	-0.988908	-0.438812	-0.705063	-0.154967	0.988908	0.438812	0.705063	0.154967
Csa04g052600_1	Csa04g052600	AT2G38740	Haloacid dehalogenase-like hydrolase (HAD) superfamily protein | chr2:16194639-16195995 REVERSE LENGTH=735								0.0416187	0.980844	1	1	3.13881	4.13375	4.11345	no	11.335	10.1298	13.8506	yes	5.50289	4.21911	5.88624	no	9.24545	8.84145	10.7554	yes	yes	3.79534	11.7718	5.20275	9.61409	1.92423	3.55727	2.37927	3.26515	1.63304	0.455045	0.885878	-0.292116	1.63304	0.455045	0.885878	0.292116
Csa09g042550_1	Csa09g042550	AT3G46480	2-oxoglutarate (2OG) and Fe(II)-dependent oxygenase superfamily protein | chr3:17103173-17105594 FORWARD LENGTH=861								0.0416034	0.980704	1	1	12.8233	10.5528	11.5005	yes	3.94616	5.21861	3.02885	no	9.57956	11.1263	8.80741	yes	4.55168	5.67964	4.7719	no	yes	11.6255	4.06454	9.83776	5.00107	3.53922	2.02309	3.29833	2.32224	-1.51613	-0.240894	-0.976092	0.299146	1.51613	0.240894	0.976092	0.299146
Csa16g036570_1	Csa16g036570	AT1G73750	Uncharacterised conserved protein UCP031088, alpha/beta hydrolase | chr1:27736659-27738887 FORWARD LENGTH=1359								0.0249076	0.979832	0.00234171	1	33.0034	17.376	22.7268	yes	12.7038	12.0316	12.0933	yes	8.48817	8.71403	7.19084	yes	15.439	12.1714	12.0944	yes	yes	24.3687	12.2762	8.13101	13.2349	4.60696	3.61779	3.02343	3.72628	-0.989165	-1.58352	0.702843	0.108483	0.989165	1.58352	0.702843	0.108483
Csa05g012250_1	Csa05g012250	AT2G40490	HEME2 | Uroporphyrinogen decarboxylase | chr2:16912961-16914988 FORWARD LENGTH=1185								0.00147673	0.979819	1	1	64.9127	65.6542	68.0407	yes	46.9627	44.2271	26.6077	yes	51.6314	61.0147	57.7124	yes	37.9059	49.269	40.1398	yes	yes	66.2025	39.2658	56.7862	42.4383	6.04881	5.2952	5.82747	5.40729	-0.753612	-0.221347	-0.420174	0.112091	0.753612	0.221347	0.420174	0.112091
Csa18g041980_1	Csa18g041980	AT5G66570	PSBO-1, OEE1, OEE33, OE33, PSBO1, MSP-1 | PS II oxygen-evolving complex 1 | chr5:26568744-26570124 FORWARD LENGTH=999								3.32e-05	0.979232	1	1	872.545	892.359	932.007	yes	636.96	650.552	484.294	yes	749.641	878.532	778.217	yes	668.158	652.808	645.649	yes	yes	898.97	590.602	802.13	655.538	9.81213	9.20604	9.64769	9.35654	-0.606087	-0.164437	-0.291156	0.150494	0.606087	0.164437	0.291156	0.150494
Csa06g001540_1	Csa06g001540	AT2G01620	MEE11 | RNI-like superfamily protein | chr2:278204-279226 FORWARD LENGTH=879								0.00356104	0.966186	1	0.989675	42.6352	41.9252	43.1028	yes	19.7193	24.0437	29.4766	yes	43.6375	42.9819	43.109	yes	31.7519	28.6949	35.3916	yes	yes	42.5544	24.4132	43.2428	31.9461	5.41124	4.60959	5.43439	4.99757	-0.801648	0.0231516	-0.436818	0.387981	0.801648	0.0231516	0.436818	0.387981
Csa13g039140_1	Csa13g039140	AT5G28750	Bacterial sec-independent translocation protein mttA/Hcf106 | chr5:10784142-10785677 REVERSE LENGTH=444								0.000357702	0.963235	1	0.0476126	59.1395	60.9296	57.3869	yes	37.08	41.2772	22.0257	yes	73.2599	60.2084	58.1343	yes	50.4097	45.4698	50.6908	yes	yes	59.152	33.461	63.8675	48.8568	5.88636	5.06441	5.99701	5.61049	-0.821948	0.110655	-0.386524	0.546079	0.821948	0.110655	0.386524	0.546079
Csa20g008470_1	Csa20g008470	AT5G04800	Ribosomal S17 family protein | chr5:1389217-1389642 FORWARD LENGTH=426								0.00295838	0.95804	1	1	43.0342	39.3117	42.6215	yes	24.8458	22.846	22.0301	yes	36.7111	30.3965	31.8739	yes	20.7525	25.2152	24.0101	yes	yes	41.6558	23.2406	32.9939	23.3259	5.38045	4.53858	5.04413	4.54386	-0.84187	-0.336321	-0.500263	0.00528668	0.84187	0.336321	0.500263	0.00528668
Csa06g040990_2	Csa06g040990	AT2G38230	ATPDX1.1, PDX1.1 | pyridoxine biosynthesis 1.1 | chr2:16011475-16012404 FORWARD LENGTH=930								0.0029718	0.955733	1	1	7.54771	8.73703	6.2427	yes	22.709	22.1428	18.5507	yes	11.3149	6.87605	10.3656	yes	12.9689	16.7581	15.232	yes	yes	7.50915	21.1342	9.51884	14.9863	2.90865	4.40151	3.25079	3.90557	1.49286	0.342136	0.654788	-0.495932	1.49286	0.342136	0.654788	0.495932
Csa02g012970_1	Csa02g012970	AT4G04040	MEE51 | Phosphofructokinase family protein | chr4:1939250-1942765 FORWARD LENGTH=1710								0.00399316	0.934212	1	1	15.8108	16.0249	17.8139	yes	5.48946	6.31694	5.4305	yes	12.6639	15.2533	13.4403	yes	7.63797	9.14912	6.82557	yes	yes	16.5499	5.74563	13.7858	7.87089	4.04875	2.52247	3.78511	2.97653	-1.52628	-0.263633	-0.808588	0.454061	1.52628	0.263633	0.808588	0.454061
Csa11g094430_1	Csa11g094430	AT5G60600	GCPE, ISPG, CSB3, CLB4, HDS | 4-hydroxy-3-methylbut-2-enyl diphosphate synthase | chr5:24359447-24363274 FORWARD LENGTH=2226								0.0449972	0.933057	1	1	44.4692	46.6114	47.7651	yes	31.3795	29.657	31.304	yes	45.2869	43.6478	46.1155	yes	32.184	35.1105	32.8342	yes	yes	46.2819	30.7802	45.0167	33.3762	5.53238	4.94393	5.49239	5.06075	-0.588446	-0.0399863	-0.431641	0.116819	0.588446	0.0399863	0.431641	0.116819
Csa06g029860_1	Csa06g029860	AT3G55280	RPL23AB | ribosomal protein L23AB | chr3:20500667-20501519 FORWARD LENGTH=465								0.0189967	0.923149	1	1	44.8822	55.869	46.8897	yes	31.8947	33.4829	29.5217	yes	45.5494	40.094	39.8214	yes	30.3267	32.0648	29.519	yes	yes	49.2136	31.6331	41.8216	30.6368	5.62099	4.98336	5.38618	4.9372	-0.637624	-0.23481	-0.448981	-0.0461671	0.637624	0.23481	0.448981	0.0461671
Csa12g040730_1	Csa12g040730	AT4G19810	Glycosyl hydrolase family protein with chitinase insertion domain | chr4:10764151-10765753 REVERSE LENGTH=1140								0.0305681	0.918952	1	1	4.89241	3.8051	5.59617	no	16.4151	15.1472	9.95279	yes	6.11423	5.00129	3.32759	no	8.1631	10.3429	9.56165	yes	yes	4.76456	13.8384	4.81437	9.35587	2.25234	3.7906	2.26735	3.22587	1.53826	0.0150052	0.958525	-0.56473	1.53826	0.0150052	0.958525	0.56473
Csa05g025700_1	Csa05g025700	AT2G32280	Protein of unknown function (DUF1218) | chr2:13713210-13713977 FORWARD LENGTH=492								0.00489757	0.916759	1	1	2.17685	3.2642	2.56093	no	8.75093	13.2039	13.8619	yes	6.26313	5.3468	5.94666	yes	10.5769	9.93257	10.6441	yes	yes	2.66732	11.9389	5.85219	10.3845	1.41539	3.5776	2.54898	3.37636	2.1622	1.13358	0.827386	-0.201234	2.1622	1.13358	0.827386	0.201234
Csa08g062100_1	Csa08g062100	AT5G02540	NAD(P)-binding Rossmann-fold superfamily protein | chr5:568609-570720 FORWARD LENGTH=996								0.022223	0.913987	1	1	2.90029	3.18302	3.97169	no	12.8899	13.1922	9.08591	yes	4.56424	5.14723	5.06611	no	7.59844	10.6988	9.44818	yes	yes	3.35167	11.7227	4.92586	9.24846	1.74488	3.55123	2.30038	3.20921	1.80635	0.555497	0.908838	-0.342017	1.80635	0.555497	0.908838	0.342017
Csa13g019400_1	Csa13g019400	AT5G16620	PDE120, TIC40, ATTIC40 | hydroxyproline-rich glycoprotein family protein | chr5:5450808-5454256 FORWARD LENGTH=1344								0.000533765	0.904918	1	1	32.3623	36.2341	33.5521	yes	18.1809	14.6823	15.1193	yes	26.7277	28.1854	27.9534	yes	19.6579	18.1018	18.5754	yes	yes	34.0495	15.9942	27.6222	18.7784	5.08956	3.99948	4.78776	4.231	-1.09009	-0.301806	-0.556757	0.231523	1.09009	0.301806	0.556757	0.231523
Csa04g050600_1	Csa04g050600	AT2G37040	PAL1, ATPAL1 | PHE ammonia lyase 1 | chr2:15557602-15560237 REVERSE LENGTH=2178	SA		PAL1	Synthesis				0.000290085	0.892022	1	0.672168	13.7208	12.1941	13.3108	yes	34.4093	24.9828	40.5767	yes	12.6784	12.927	12.7241	yes	17.5155	17.5989	22.3689	yes	yes	13.0752	33.323	12.7765	19.1611	3.70876	5.05844	3.67542	4.26011	1.34968	-0.0333461	0.58469	-0.798337	1.34968	0.0333461	0.58469	0.798337
Csa20g012200_1	Csa20g012200	AT5G08650	Small GTP-binding protein | chr5:2806533-2813220 REVERSE LENGTH=2046								0.0333977	0.890859	1	1	22.0144	20.8461	21.3481	yes	42.0991	42.1603	31.2407	yes	17.2728	18.4905	16.4922	yes	23.1855	25.9896	23.7796	yes	yes	21.4029	38.5	17.4185	24.3182	4.41973	5.26679	4.12255	4.60397	0.847056	-0.297186	0.48142	-0.662822	0.847056	0.297186	0.48142	0.662822
Csa20g027040_1	Csa20g027040	AT5G18660	PCB2 | NAD(P)-binding Rossmann-fold superfamily protein | chr5:6220872-6222125 REVERSE LENGTH=1254								0.0234657	0.879534	0.0772769	1	19.3243	21.2911	21.2901	yes	10.5255	10.2032	7.8519	yes	8.78217	7.75691	8.3783	yes	3.19891	4.22044	4.06437	no	yes	20.6352	9.52688	8.3058	3.82791	4.36703	3.252	3.05412	1.93656	-1.11503	-1.31291	-1.11756	-1.31545	1.11503	1.31291	1.11756	1.31545
Csa06g023970_2	Csa06g023970	AT3G49910	Translation protein SH3-like family protein | chr3:18504311-18504751 FORWARD LENGTH=441								0.0133178	0.878999	1	1	44.6925	49.884	42.8625	yes	29.3577	28.8938	27.6973	yes	38.7102	36.7273	40.6966	yes	26.0431	28.6532	28.201	yes	yes	45.813	28.6496	38.7114	27.6325	5.51769	4.84044	5.27469	4.78829	-0.677242	-0.243	-0.486394	-0.0521516	0.677242	0.243	0.486394	0.0521516
Csa12g043080_1	Csa12g043080	AT4G18730	RPL16B | ribosomal protein L16B | chr4:10302238-10303206 FORWARD LENGTH=549								2.08e-05	0.873677	1	1	140.47	146.595	151.534	yes	97.6173	108.033	90.4822	yes	121.9	121.094	118.773	yes	111.709	79.4664	104.386	yes	yes	146.2	98.7109	120.589	98.5205	7.1918	6.62514	6.91396	6.62235	-0.566659	-0.27784	-0.291605	-0.00278546	0.566659	0.27784	0.291605	0.00278546
Csa14g018900_1	Csa14g018900	AT1G15820	LHCB6, CP24 | light harvesting complex photosystem II subunit 6 | chr1:5446685-5447676 REVERSE LENGTH=777								7.76e-07	0.86943	1	1	494.877	436.133	494.099	yes	279.615	301.992	202.417	yes	322.562	402.423	327.096	yes	272.997	278.833	269.486	yes	yes	475.036	261.341	350.694	273.772	8.89189	8.02979	8.45407	8.09683	-0.862102	-0.437826	-0.357236	0.067041	0.862102	0.437826	0.357236	0.067041
Csa07g017750_1	Csa07g017750	AT1G58643	Inositol-pentakisphosphate 2-kinase family protein | chr1:21767342-21769456 FORWARD LENGTH=1461								1.68e-09	0.86867	1	0.0419149	5.99605	8.06247	6.59987	yes	23.4431	33.065	44.9761	yes	9.11507	12.123	6.8116	yes	11.4886	17.1678	17.5514	yes	yes	6.88613	33.8281	9.34989	15.4026	2.78369	5.08015	3.22495	3.9451	2.29646	0.441255	0.720155	-1.13505	2.29646	0.441255	0.720155	1.13505
Csa05g020650_1	Csa05g020650	AT2G34620	Mitochondrial transcription termination factor family protein | chr2:14577196-14578203 FORWARD LENGTH=912								0.00926527	0.868025	1	1	18.0071	15.2171	17.2084	yes	6.58232	6.43371	6.52736	yes	13.2162	18.767	11.9825	yes	9.62634	7.46824	8.65674	yes	yes	16.8109	6.51446	14.6552	8.58377	4.07132	2.70365	3.87334	3.10161	-1.36768	-0.197978	-0.771732	0.397966	1.36768	0.197978	0.771732	0.397966
Csa04g067740_1	Csa04g067740	AT2G47590	PHR2 | photolyase/blue-light receptor 2 | chr2:19521888-19523732 FORWARD LENGTH=1344								0.0129099	0.857365	1	1	55.6886	60.3457	61.9603	yes	44.116	40.2846	33.8586	yes	59.8002	59.2652	58.8179	yes	42.2002	44.9809	48.1373	yes	yes	59.3315	39.4197	59.2944	45.1061	5.89073	5.30085	5.88982	5.49525	-0.589881	-0.000902473	-0.394573	0.194405	0.589881	0.000902473	0.394573	0.194405
Csa16g014300_1	Csa16g014300	AT2G30570	PSBW | photosystem II reaction center W | chr2:13019326-13020053 REVERSE LENGTH=402								0.00252317	0.847289	1	1	761.855	734.468	791.756	yes	565.594	635.599	477.114	yes	599.655	711.157	612.794	yes	509.206	557.882	503.32	yes	yes	762.693	559.436	641.202	523.469	9.57496	9.12783	9.32464	9.03196	-0.447131	-0.250324	-0.292674	-0.0958672	0.447131	0.250324	0.292674	0.0958672
Csa08g015940_1	Csa08g015940	AT5G22650	HD2B, HDT02, HDT2, ATHD2B, HDA4, HD2, ATHD2 | histone deacetylase 2B | chr5:7534120-7536054 FORWARD LENGTH=921								4.49e-08	0.844649	1	1	91.0583	103.326	75.0636	yes	44.4575	48.3855	47.3679	yes	64.3966	67.5355	70.8999	yes	53.9455	51.669	50.3617	yes	yes	89.8159	46.737	67.6107	51.992	6.4889	5.54649	6.07918	5.70022	-0.942407	-0.40972	-0.37896	0.153726	0.942407	0.40972	0.37896	0.153726
Csa08g015930_1	Csa08g015930	AT5G22640	emb1211 | MORN (Membrane Occupation and Recognition Nexus) repeat-containing protein | chr5:7529423-7533641 FORWARD LENGTH=2616								0.0347576	0.835917	1	1	23.32	25.5495	25.7766	yes	16.832	12.5829	9.64506	yes	20.8389	17.8261	19.6667	yes	11.3066	12.7414	12.2521	yes	yes	24.8821	13.02	19.4439	12.1	4.63703	3.70266	4.28125	3.59694	-0.934378	-0.355788	-0.684306	-0.105715	0.934378	0.355788	0.684306	0.105715
Csa16g037990_1	Csa16g037990	AT1G74050	Ribosomal protein L6 family protein | chr1:27847256-27848680 REVERSE LENGTH=702								0.00140951	0.825569	1	1	36.6254	36.6525	36.7467	yes	19.3238	19.0948	18.0869	yes	30.1914	35.6514	32.9367	yes	22.6946	23.184	23.5546	yes	yes	36.6749	18.8352	32.9265	23.1444	5.19672	4.23536	5.04118	4.53259	-0.961363	-0.155542	-0.508587	0.297234	0.961363	0.155542	0.508587	0.297234
Csa02g007940_1	Csa02g007940	AT4G03420	Protein of unknown function (DUF789) | chr4:1512226-1513594 FORWARD LENGTH=933								1.21e-12	0.8215	1	7.79e-10	2.41791	1.47099	2.05379	no	23.7399	23.5087	51.1044	yes	0.607116	0.580603	0.475086	no	3.64542	2.97096	2.72896	no	yes	1.9809	32.7843	0.554269	3.11511	0.986153	5.03493	-0.851343	1.63928	4.04878	-1.8375	2.49063	-3.39565	4.04878	1.8375	2.49063	3.39565
Csa16g051690_1	Csa16g051690	AT2G27530	PGY1 | Ribosomal protein L1p/L10e family | chr2:11763443-11764570 REVERSE LENGTH=651								0.00541305	0.820952	0.386073	1	118.696	116.49	116.413	yes	88.5489	94.4734	79.1205	yes	93.4382	88.1546	78.9499	yes	69.0055	71.3912	66.5678	yes	yes	117.2	87.3809	86.8476	68.9882	6.87283	6.44925	6.44041	6.10828	-0.42358	-0.432413	-0.332137	-0.34097	0.42358	0.432413	0.332137	0.34097
Csa13g053640_1	Csa13g053640	AT4G03420	Protein of unknown function (DUF789) | chr4:1512226-1513594 FORWARD LENGTH=933								1.64e-06	0.820336	1	0.0511046	3.33327	2.77738	3.08062	no	14.9461	15.9053	25.8129	yes	2.70943	3.23134	2.60949	no	6.25721	7.64931	6.6272	yes	yes	3.06376	18.8881	2.85009	6.84458	1.6153	4.23941	1.51101	2.77496	2.62411	-0.104294	1.26395	-1.46445	2.62411	0.104294	1.26395	1.46445
Csa08g037560_1	Csa08g037560	AT4G09750	NAD(P)-binding Rossmann-fold superfamily protein | chr4:6146770-6148698 FORWARD LENGTH=969								0.0256478	0.818547	1	1	2.66122	3.3261	2.6877	no	11.4285	10.7387	8.74846	yes	3.13777	2.21818	1.77086	no	6.1171	5.52902	5.87276	yes	yes	2.89168	10.3052	2.3756	5.83963	1.53191	3.3653	1.24829	2.54588	1.8334	-0.283612	1.29758	-0.819426	1.8334	0.283612	1.29758	0.819426
Csa14g025590_2	Csa14g025590	AT1G20330	SMT2, CVP1, FRL1 | sterol methyltransferase 2 | chr1:7038968-7040053 REVERSE LENGTH=1086	Brassinosteroids	SMT2		sterol synthesis				0.0460766	0.818547	1	1	11.6277	10.1508	10.2949	yes	2.97018	3.40633	5.07802	no	5.50434	5.23884	6.8976	yes	1.73824	2.71044	1.84528	no	yes	10.6911	3.81818	5.88026	2.09799	3.41834	1.93288	2.55588	1.069	-1.48546	-0.862461	-1.48688	-0.863879	1.48546	0.862461	1.48688	0.863879
Csa12g047100_1	Csa12g047100	AT4G17520	Hyaluronan / mRNA binding family | chr4:9771496-9773313 FORWARD LENGTH=1083								7.32e-05	0.812444	1	1	83.6764	94.0362	90.0213	yes	58.0522	59.9605	51.1646	yes	79.9084	76.3272	82.4416	yes	61.3355	64.2519	62.8999	yes	yes	89.2446	56.3924	79.5591	62.8291	6.47969	5.81743	6.31395	5.97336	-0.662264	-0.165739	-0.340594	0.155931	0.662264	0.165739	0.340594	0.155931
Csa18g023380_1	Csa18g023380	AT5G52440	HCF106 | Bacterial sec-independent translocation protein mttA/Hcf106 | chr5:21286896-21288613 FORWARD LENGTH=783								0.0189387	0.802976	1	1	44.2022	46.2473	46.1517	yes	30.7161	34.1709	19.9325	yes	37.7943	38.7009	38.6901	yes	26.85	30.4053	25.3914	yes	yes	45.5337	28.2732	38.3951	27.5489	5.50886	4.82136	5.26285	4.78392	-0.687501	-0.246013	-0.478928	-0.0374393	0.687501	0.246013	0.478928	0.0374393
Csa14g047310_1	Csa14g047310	AT1G36320	unknown protein; BEST Arabidopsis thaliana protein match is: unknown protein (TAIR:AT4G37920.1); Has 93 Blast hits to 90 proteins in 22 species: Archae - 0; Bacteria - 0; Metazoa - 0; Fungi - 0; Plants - 85; Viruses - 0; Other Eukaryotes - 8 (source: NCBI BLink). | chr1:13671876-13673939 FORWARD LENGTH=1245								0.0347997	0.795641	1	1	19.4618	19.1613	19.5821	yes	8.38522	9.58841	10.0439	yes	18.1389	16.6822	17.0233	yes	11.3537	9.96962	9.52869	yes	yes	19.4017	9.33918	17.2815	10.284	4.27811	3.2233	4.11116	3.36233	-1.05482	-0.166957	-0.748826	0.139034	1.05482	0.166957	0.748826	0.139034
Csa02g067620_2	Csa02g067620	AT5G60670	Ribosomal protein L11 family protein | chr5:24381066-24381566 REVERSE LENGTH=501								0.0417136	0.790932	1	1	10.5154	11.425	12.4379	yes	4.45636	4.41349	3.04909	no	7.94177	6.96844	8.35529	yes	3.1088	4.19823	2.79119	no	yes	11.4594	3.97298	7.75516	3.36607	3.51846	1.99022	2.95516	1.75107	-1.52824	-0.563307	-1.20409	-0.239155	1.52824	0.563307	1.20409	0.239155
Csa06g053170_1	Csa06g053170	AT2G46660	CYP78A6 | cytochrome P450, family 78, subfamily A, polypeptide 6 | chr2:19153602-19155417 REVERSE LENGTH=1593								0.000768261	0.790231	1	1	1.62345	0.708086	0.814314	no	7.37344	8.72976	12.5817	yes	1.71769	1.45187	1.20226	no	4.45092	4.94366	5.28234	no	yes	1.04862	9.56165	1.45727	4.89231	0.068487	3.25726	0.543273	2.29051	3.18877	0.474786	1.74724	-0.966745	3.18877	0.474786	1.74724	0.966745
Csa11g031140_1	Csa11g031140	AT4G17520	Hyaluronan / mRNA binding family | chr4:9771496-9773313 FORWARD LENGTH=1083								0.000690515	0.786713	1	1	70.4998	74.7556	73.0799	yes	49.8448	48.4478	40.7203	yes	67.5073	71.8922	67.6341	yes	53.0185	55.5003	51.7288	yes	yes	72.7784	46.3376	69.0112	53.4159	6.18544	5.53411	6.10876	5.7392	-0.651327	-0.0766808	-0.369562	0.205085	0.651327	0.0766808	0.369562	0.205085
Csa09g041120_1	Csa09g041120	AT3G46040	RPS15AD | ribosomal protein S15A D | chr3:16914891-16915529 FORWARD LENGTH=393								0.00445934	0.785996	0.00121412	0.281048	28.6532	30.1184	30.8901	yes	14.1038	15.4276	15.7788	yes	12.203	10.4069	11.5731	yes	6.63987	5.90525	5.23556	yes	yes	29.8872	15.1034	11.3943	5.92689	4.90146	3.9168	3.51025	2.56728	-0.984656	-1.39121	-0.942969	-1.34953	0.984656	1.39121	0.942969	1.34953
Csa15g019670_1	Csa15g019670	AT3G15190	chloroplast 30S ribosomal protein S20, putative | chr3:5116216-5117412 FORWARD LENGTH=609								0.0429431	0.785996	1	1	161.891	167.292	168.403	yes	136.447	136.07	91.2922	yes	172.662	160.369	168.96	yes	122.842	142.458	126.822	yes	yes	165.862	121.27	167.33	130.708	7.37384	6.92208	7.38655	7.0302	-0.451764	0.0127145	-0.356355	0.108124	0.451764	0.0127145	0.356355	0.108124
Csa03g011380_1	Csa03g011380	AT1G07930	GTP binding Elongation factor Tu family protein | chr1:2459014-2460458 FORWARD LENGTH=1350								0.00760098	0.785979	1	1	60.6426	59.3046	63.3492	yes	39.6927	41.7788	38.834	yes	58.8213	55.9129	58.2462	yes	41.8659	41.7153	47.4902	yes	yes	61.0988	40.1018	57.6601	43.6905	5.93307	5.3256	5.8495	5.44925	-0.607476	-0.08357	-0.400255	0.123651	0.607476	0.08357	0.400255	0.123651
Csa04g067760_1	Csa04g067760	AT2G47610	Ribosomal protein L7Ae/L30e/S12e/Gadd45 family protein | chr2:19529854-19531401 FORWARD LENGTH=774								1.67e-11	0.784839	0.975553	0.624787	175.268	174.213	167.928	yes	104.318	104.553	89.3163	yes	155.383	127.621	126.002	yes	110.632	114.99	109.852	yes	yes	172.47	99.3955	136.336	111.825	7.4302	6.63511	7.09102	6.8051	-0.795091	-0.339183	-0.285922	0.169987	0.795091	0.339183	0.285922	0.169987
Csa16g039870_1	Csa16g039870	AT5G44420	PDF1.2, PDF1.2A, LCR77 | plant defensin 1.2 | chr5:17907216-17907550 REVERSE LENGTH=243								3.52e-10	0.784113	0.287307	1.43e-12	14.4626	17.6372	21.2021	yes	52.3339	76.3008	53.702	yes	9.1568	8.4948	5.01583	yes	9.21952	12.2784	17.6982	yes	yes	17.7673	60.7789	7.55581	13.0654	4.15115	5.9255	2.91759	3.70767	1.77435	-1.23357	0.790089	-2.21782	1.77435	1.23357	0.790089	2.21782
Csa10g014240_1	Csa10g014240	AT4G28400	Protein phosphatase 2C family protein | chr4:14048499-14050118 FORWARD LENGTH=852								0.00139938	0.76942	1	1	3.67433	4.14006	3.50474	no	10.2691	13.7931	21.5809	yes	4.95954	4.33873	3.73545	no	8.24253	7.27534	9.89763	yes	yes	3.77305	15.2144	4.34457	8.47183	1.91573	3.92736	2.11921	3.08267	2.01163	0.203485	0.96346	-0.844688	2.01163	0.203485	0.96346	0.844688
Csa04g038470_1	Csa04g038470	AT3G52580	Ribosomal protein S11 family protein | chr3:19503324-19504701 FORWARD LENGTH=453								0.0191937	0.764376	1	1	27.566	26.3181	18.6097	yes	10.36	12.8834	13.0025	yes	22.5272	22.4602	21.2139	yes	15.8288	12.1618	13.4054	yes	yes	24.1646	12.082	22.0671	13.7987	4.59482	3.59478	4.46382	3.78646	-1.00004	-0.130999	-0.677366	0.191674	1.00004	0.130999	0.677366	0.191674
Csa07g023670_1	Csa07g023670	AT1G54780	TLP18.3 | thylakoid lumen 18.3 kDa protein | chr1:20439533-20440953 FORWARD LENGTH=858								4.11e-07	0.748476	1	0.00137476	154.911	154.47	165.327	yes	108.19	110.39	99.4767	yes	163.653	162.116	158.14	yes	140.739	132.365	132.603	yes	yes	158.236	106.019	161.303	135.236	7.30593	6.72818	7.33363	7.07933	-0.577755	0.027695	-0.254296	0.351154	0.577755	0.027695	0.254296	0.351154
Csa15g006210_1	Csa15g006210	AT3G05030	NHX2, ATNHX2 | sodium hydrogen exchanger 2 | chr3:1393456-1396784 REVERSE LENGTH=1641								0.000499137	0.744345	1	0.565584	3.30136	2.44219	2.61678	no	14.2638	12.8414	15.5401	yes	1.21595	3.3105	1.1919	no	1.80699	12.9233	1.78991	no	yes	2.78678	14.2151	1.90612	5.50674	1.4786	3.82935	0.930636	2.4612	2.35075	-0.547961	1.53056	-1.36815	2.35075	0.547961	1.53056	1.36815
Csa17g093160_1	Csa17g093160	AT3G15450	Aluminium induced protein with YGL and LRDR motifs | chr3:5213050-5213998 FORWARD LENGTH=762								9.43e-05	0.735746	1	1	8.69331	6.11989	6.6163	yes	0.240962	0.21555	0.135774	no	2.05169	3.38769	2.29998	no	0.2558	0.100891	0.0556036	no	yes	7.14317	0.197429	2.57979	0.137432	2.83656	-2.3406	1.36725	-2.86321	-5.17716	-1.46931	-4.23047	-0.522618	5.17716	1.46931	4.23047	0.522618
Csa14g020450_1	Csa14g020450	AT1G16350	Aldolase-type TIM barrel family protein | chr1:5590951-5592872 FORWARD LENGTH=1509								0.0124535	0.735746	1	1	12.8489	14.1525	12.1897	yes	4.64516	4.53303	4.28302	no	11.4279	10.6017	11.7258	yes	5.85768	5.09808	5.81426	yes	yes	13.0637	4.48707	11.2518	5.59	3.70749	2.16577	3.49208	2.48285	-1.54172	-0.215409	-1.00923	0.317076	1.54172	0.215409	1.00923	0.317076
Csa16g006840_1	Csa16g006840	AT3G59140	ATMRP14, MRP14, ABCC10 | multidrug resistance-associated protein 14 | chr3:21863519-21868701 REVERSE LENGTH=4362								0.0430768	0.735746	1	1	0.21263	0.0966376	0.0850879	no	2.95808	2.27803	6.74495	no	0.307684	0.427666	0.187267	no	2.44376	1.86746	3.04114	no	no	0.131452	3.99368	0.307539	2.45079	-2.9274	1.99772	-1.70116	1.29324	4.92512	1.22624	2.9944	-0.704475	4.92512	1.22624	2.9944	0.704475
Csa17g010330_1	Csa17g010330	AT1G06950	ATTIC110, TIC110 | translocon at the inner envelope membrane of chloroplasts 110 | chr1:2130303-2135563 REVERSE LENGTH=3051								1.73e-06	0.735549	8.02e-06	1	75.259	76.7157	77.0619	yes	49.5873	40.1907	30.746	yes	34.9234	35.8226	38.7096	yes	24.9414	24.8933	26.5559	yes	yes	76.3455	40.1747	36.4852	25.4635	6.25447	5.32821	5.18924	4.67036	-0.926257	-1.06523	-0.518878	-0.657853	0.926257	1.06523	0.518878	0.657853
Csa10g028040_1	Csa10g028040	AT4G17390	Ribosomal protein L23/L15e family protein | chr4:9714407-9715545 REVERSE LENGTH=615								2.62e-07	0.735209	0.375414	1	111.728	114.273	104.541	yes	70.4579	69.4937	54.5153	yes	83.6122	77.9456	78.5572	yes	58.3169	67.5153	61.2378	yes	yes	110.181	64.8223	80.0383	62.3567	6.78373	6.01842	6.32262	5.96247	-0.765314	-0.461114	-0.360147	-0.0559463	0.765314	0.461114	0.360147	0.0559463
Csa18g028410_1	Csa18g028410	AT5G55850	NOI | RPM1-interacting protein 4 (RIN4) family protein | chr5:22603617-22604951 FORWARD LENGTH=393								0.000407589	0.735209	1	1	14.993	15.1695	12.9055	yes	28.9083	32.0306	42.5733	yes	16.0018	18.0779	12.2572	yes	19.6685	21.5945	26.6831	yes	yes	14.356	34.5041	15.4456	22.6487	3.84358	5.10869	3.94913	4.50136	1.26511	0.105544	0.552229	-0.607337	1.26511	0.105544	0.552229	0.607337
Csa17g010280_1	Csa17g010280	AT1G06900	Insulinase (Peptidase family M16) family protein | chr1:2115155-2120635 REVERSE LENGTH=3075								0.00397805	0.735209	0.212837	1	22.5308	24.4261	23.4648	yes	10.9434	9.54891	10.9377	yes	10.8347	11.4605	11.5307	yes	6.07832	5.56386	5.47891	yes	yes	23.4739	10.4767	11.2753	5.70703	4.55299	3.38911	3.49509	2.51274	-1.16388	-1.05789	-0.982354	-0.87637	1.16388	1.05789	0.982354	0.87637
Csa05g087700_1	Csa05g087700	AT1G69830	ATAMY3, AMY3 | alpha-amylase-like 3 | chr1:26288518-26293003 REVERSE LENGTH=2664								0.00608561	0.735209	1	1	24.0149	28.6653	30.1046	yes	13.5119	14.5561	12.5132	yes	23.1621	26.2479	26.3176	yes	18.3595	14.8749	15.4915	yes	yes	27.5949	13.5271	25.2426	16.242	4.78633	3.75778	4.65779	4.02165	-1.02855	-0.128545	-0.636133	0.263877	1.02855	0.128545	0.636133	0.263877
Csa19g028330_2	Csa19g028330	AT3G20470	GRP-5, ATGRP-5, GRP5, ATGRP5 | glycine-rich protein 5 | chr3:7140625-7141149 REVERSE LENGTH=525								0.0409278	0.735209	1	1	7.82025	5.47231	7.73656	yes	1.24969	1.68648	1.21407	no	2.26124	2.50992	4.72085	no	0.365972	0.902151	0.348039	no	yes	7.0097	1.38342	3.164	0.53872	2.80935	0.468236	1.66175	-0.892391	-2.34112	-1.1476	-2.55414	-1.36063	2.34112	1.1476	2.55414	1.36063
Csa09g080440_1	Csa09g080440	AT1G75800	Pathogenesis-related thaumatin superfamily protein | chr1:28458889-28460447 FORWARD LENGTH=993								1.47e-08	0.732944	1	0.0060126	11.1976	9.88048	9.5467	yes	32.178	36.7138	43.2388	yes	9.36739	10.0186	10.618	yes	14.0218	16.7676	17.9417	yes	yes	10.2082	37.3769	10.0013	16.2437	3.35166	5.22407	3.32212	4.02181	1.87241	-0.0295418	0.69969	-1.20226	1.87241	0.0295418	0.69969	1.20226
Csa11g044870_1	Csa11g044870	AT5G35530	Ribosomal protein S3 family protein | chr5:13710355-13712192 REVERSE LENGTH=747								0.00222084	0.72999	1	1	60.5366	63.5692	58.476	yes	33.3191	38.2794	43.6799	yes	57.9675	51.6881	47.9427	yes	39.9199	37.7495	39.4985	yes	yes	60.8606	38.4261	52.5328	39.056	5.92744	5.26401	5.71515	5.28747	-0.663422	-0.21229	-0.427675	0.0234571	0.663422	0.21229	0.427675	0.0234571
Csa19g040450_2	Csa19g040450	AT2G05520	GRP-3, ATGRP-3, GRP3, ATGRP3 | glycine-rich protein 3 | chr2:2026217-2026882 FORWARD LENGTH=438								0.00753682	0.729971	1	1	12.3466	5.26603	11.1463	yes	13.5535	36.2435	29.8979	yes	20.7279	13.6107	10.0717	yes	22.1639	28.9177	19.2312	yes	yes	9.58631	26.565	14.8034	23.4376	3.26098	4.73145	3.88786	4.55075	1.47048	0.626884	0.662892	-0.180702	1.47048	0.626884	0.662892	0.180702
Csa11g019690_1	Csa11g019690	AT3G62870	Ribosomal protein L7Ae/L30e/S12e/Gadd45 family protein | chr3:23242862-23244273 REVERSE LENGTH=771								0.00309057	0.729536	1	1	13.7521	14.0795	11.2397	yes	4.65071	3.10018	2.89769	no	9.16475	8.17304	12.4171	yes	5.31687	3.88515	4.43719	no	yes	13.0238	3.54953	9.91829	4.5464	3.70308	1.82763	3.31009	2.18473	-1.87545	-0.392985	-1.12537	0.357099	1.87545	0.392985	1.12537	0.357099
Csa06g054140_1	Csa06g054140	AT2G47610	Ribosomal protein L7Ae/L30e/S12e/Gadd45 family protein | chr2:19529854-19531401 FORWARD LENGTH=774								0.00247958	0.728732	1	1	97.2738	94.5076	91.5531	yes	64.5445	74.2946	60.6602	yes	83.9515	86.0799	77.9812	yes	63.6618	65.3202	65.7091	yes	yes	94.4448	66.4998	82.6709	64.897	6.5614	6.05528	6.36931	6.02008	-0.506122	-0.192093	-0.349227	-0.0351975	0.506122	0.192093	0.349227	0.0351975
Csa16g003460_1	Csa16g003460	AT3G61480	Quinoprotein amine dehydrogenase, beta chain-like; RIC1-like guanyl-nucleotide exchange factor | chr3:22749984-22756476 FORWARD LENGTH=3243								0.00487582	0.722825	1	1	191.81	176.937	198.948	yes	142.966	159.55	129.535	yes	166.582	204.187	167.324	yes	154.07	141.737	145.149	yes	yes	189.232	144.017	179.365	146.985	7.56401	7.17009	7.48675	7.19953	-0.393917	-0.0772599	-0.287224	0.0294327	0.393917	0.0772599	0.287224	0.0294327
Csa07g053640_1	Csa07g053640	AT2G23610	ATMES3, MES3 | methyl esterase 3 | chr2:10044410-10046403 REVERSE LENGTH=792								1.08e-05	0.718554	1	0.00311615	26.0878	31.8506	31.0403	yes	11.4247	14.1817	5.48272	yes	34.5317	30.3248	38.2131	yes	21.5851	24.9714	24.389	yes	yes	29.6596	10.3631	34.3565	23.6485	4.89043	3.37338	5.10251	4.56368	-1.51705	0.212087	-0.538837	1.1903	1.51705	0.212087	0.538837	1.1903
Csa02g074790_1	Csa02g074790	AT5G65730	XTH6 | xyloglucan endotransglucosylase/hydrolase 6 | chr5:26299080-26300290 FORWARD LENGTH=879								0.0209479	0.716243	1	1	15.046	13.7884	12.1931	yes	5.39683	5.98512	4.23737	no	6.04398	6.66341	7.00528	yes	2.01929	3.24131	1.83741	no	yes	13.6758	5.20644	6.57089	2.366	3.77356	2.3803	2.71609	1.24245	-1.39326	-1.05747	-1.47364	-1.13785	1.39326	1.05747	1.47364	1.13785
Csa09g072170_1	Csa09g072170	AT1G70830	MLP28 | MLP-like protein 28 | chr1:26710203-26711395 REVERSE LENGTH=1008								5.4e-05	0.711261	3.13e-06	0.185011	101.787	97.6581	95.0162	yes	170.523	161.832	162.207	yes	178.94	160.368	158.319	yes	220.649	156.84	200.403	yes	yes	98.1539	164.854	165.875	192.631	6.61697	7.36505	7.37396	7.58969	0.748073	0.756983	0.215737	0.224648	0.748073	0.756983	0.215737	0.224648
Csa03g018020_1	Csa03g018020	AT1G14320	SAC52, RPL10, RPL10A | Ribosomal protein L16p/L10e family protein | chr1:4888270-4889408 FORWARD LENGTH=663								1.42e-06	0.705154	1	0.248253	252.539	265.323	250.779	yes	191.326	201.242	185.35	yes	250.83	245.804	225.649	yes	208.848	191.754	220.355	yes	yes	256.214	192.639	240.761	206.985	8.0012	7.58976	7.91146	7.69339	-0.411448	-0.089746	-0.218072	0.10363	0.411448	0.089746	0.218072	0.10363
Csa11g008710_1	Csa11g008710	AT4G34260	FUC95A | 1,2-alpha-L-fucosidases | chr4:16398130-16401591 FORWARD LENGTH=2532								0.018813	0.699573	1	1	12.8722	13.0432	12.9758	yes	4.7135	4.16508	3.69704	no	6.92136	1.40051	7.98475	no	1.85532	1.51527	2.19978	no	yes	12.9637	4.19187	5.43554	1.85679	3.69641	2.06759	2.44242	0.892811	-1.62881	-1.25399	-1.54961	-1.17478	1.62881	1.25399	1.54961	1.17478
Csa10g029370_1	Csa10g029370	AT4G16380	Heavy metal transport/detoxification superfamily protein | chr4:9254638-9255955 FORWARD LENGTH=765								0.0109586	0.696806	1	1	9.53983	8.3866	8.55803	yes	20.231	23.4712	21.0867	yes	10.3075	8.98549	9.67477	yes	16.7871	14.6382	16.3622	yes	yes	8.82815	21.5963	9.65593	15.9292	3.14211	4.43271	3.27141	3.9936	1.2906	0.129303	0.722186	-0.439111	1.2906	0.129303	0.722186	0.439111
Csa04g054400_1	Csa04g054400	AT2G40140	CZF1, ZFAR1, SZF2, ATSZF2 | zinc finger (CCCH-type) family protein | chr2:16772537-16774330 FORWARD LENGTH=1794					C3H	CZF1		0.0459558	0.696806	1	1	3.44153	3.27697	2.99131	no	10.7501	11.1725	11.9178	yes	1.85485	2.17252	1.95949	no	4.99574	6.23333	5.37818	no	yes	3.23661	11.2801	1.99562	5.53575	1.69448	3.49571	0.996838	2.46878	1.80123	-0.697644	1.47194	-1.02693	1.80123	0.697644	1.47194	1.02693
Csa04g036760_1	Csa04g036760	AT3G51000	alpha/beta-Hydrolases superfamily protein | chr3:18945258-18946499 REVERSE LENGTH=972								0.000933814	0.695061	1	1	2.2226	3.75648	3.24002	no	11.1641	12.8645	18.3676	yes	4.30315	3.76557	3.18907	no	9.40887	4.86174	10.1769	no	yes	3.07303	14.1321	3.7526	8.14918	1.61966	3.8209	1.90789	3.02665	2.20124	0.288228	1.11876	-0.794247	2.20124	0.288228	1.11876	0.794247
Csa03g051640_1	Csa03g051640	AT1G47970	unknown protein; FUNCTIONS IN: molecular_function unknown; INVOLVED IN: biological_process unknown; LOCATED IN: cytosol; EXPRESSED IN: 21 plant structures; EXPRESSED DURING: 11 growth stages; Has 93717 Blast hits to 40765 proteins in 1891 species: Archae - 1046; Bacteria - 16276; Metazoa - 26677; Fungi - 16127; Plants - 6028; Viruses - 1519; Other Eukaryotes - 26044 (source: NCBI BLink). | chr1:1…								0.00207189	0.694575	1	1	23.0193	22.0951	21.8668	yes	43.4519	48.6837	40.1539	yes	26.6459	25.3702	26.8846	yes	36.2201	37.7589	32.805	yes	yes	22.3271	44.0965	26.3003	35.5946	4.48072	5.46259	4.717	5.15359	0.98187	0.236282	0.436583	-0.309005	0.98187	0.236282	0.436583	0.309005
Csa03g039390_1	Csa03g039390	AT1G36390	Co-chaperone GrpE family protein | chr1:13701811-13703524 REVERSE LENGTH=840								0.00779864	0.690472	1	1	22.8553	18.5391	21.3382	yes	8.4484	9.64495	7.26821	yes	8.71544	23.3162	9.86854	yes	6.64809	10.3894	5.65771	yes	yes	20.9109	8.45385	13.9667	7.56507	4.38618	3.07961	3.80392	2.91935	-1.30657	-0.58226	-0.884568	-0.160256	1.30657	0.58226	0.884568	0.160256
Csa09g060040_1	Csa09g060040	AT1G66100	Plant thionin | chr1:24605876-24606473 REVERSE LENGTH=405								1.6e-07	0.689441	1.05e-09	2.51e-24	1149.52	1107.4	1035.95	yes	602.24	380.035	334.785	yes	3719.6	3327.92	2606.29	yes	2439.74	2057.21	2318.31	yes	yes	1097.63	439.02	3217.94	2271.75	10.1002	8.77814	11.6519	11.1496	-1.32203	1.55175	-0.502332	2.37145	1.32203	1.55175	0.502332	2.37145
Csa05g088760_1	Csa05g088760	AT1G69890	Protein of unknown function (DUF569) | chr1:26323426-26324527 REVERSE LENGTH=840								0.00236608	0.689	0.0426112	1	29.4281	26.8947	25.3464	yes	11.7222	11.1461	14.986	yes	11.8176	13.5761	11.2297	yes	5.58621	7.16512	5.62715	yes	yes	27.223	12.6181	12.2078	6.12616	4.76676	3.65743	3.60973	2.61498	-1.10933	-1.15703	-0.994746	-1.04244	1.10933	1.15703	0.994746	1.04244
Csa20g001410_1	Csa20g001410	AT5G01610	Protein of unknown function, DUF538 | chr5:231075-231994 FORWARD LENGTH=513								0.0024234	0.689	1	1	0.582057	1.06807	0.452533	no	5.19564	6.70801	11.3682	yes	0.636375	1.18336	1.16196	no	3.46856	3.02764	4.75863	no	yes	0.700887	7.75729	0.993897	3.75161	-0.512747	2.95555	-0.00883177	1.90751	3.4683	0.503915	1.91634	-1.04804	3.4683	0.503915	1.91634	1.04804
Csa06g050610_1	Csa06g050610	AT2G44280	Major facilitator superfamily protein | chr2:18301563-18303927 REVERSE LENGTH=1389								0.00883178	0.689	1	1	1.08856	1.13219	1.16641	no	4.16107	5.28465	13.5081	no	0.788345	0.696434	0.919385	no	2.89033	4.14051	4.03044	no	no	1.12905	7.65128	0.801388	3.6871	0.175113	2.9357	-0.319427	1.88248	2.76059	-0.494541	2.20191	-1.05322	2.76059	0.494541	2.20191	1.05322
Csa15g003550_1	Csa15g003550	AT3G03710	RIF10, PNP | polyribonucleotide nucleotidyltransferase, putative | chr3:919542-924906 FORWARD LENGTH=2769								0.0460996	0.689	1	1	19.3058	18.431	19.8764	yes	11.5887	9.66632	6.90383	yes	19.1901	17.8579	20.4883	yes	11.4714	11.6674	11.8198	yes	yes	19.2044	9.38629	19.1788	11.6528	4.26336	3.23056	4.26144	3.54261	-1.03281	-0.00192453	-0.718829	0.312054	1.03281	0.00192453	0.718829	0.312054
Csa19g031440_1	Csa19g031440	AT3G22230	Ribosomal L27e protein family | chr3:7844136-7844543 REVERSE LENGTH=408								0.0435839	0.683574	1	1	36.0372	38.4678	34.7018	yes	22.1592	25.1172	19.8835	yes	36.1394	28.5778	31.361	yes	22.6376	23.354	19.2627	yes	yes	36.4023	22.3866	32.026	21.7514	5.18596	4.48457	5.00117	4.44304	-0.701391	-0.184782	-0.558135	-0.0415269	0.701391	0.184782	0.558135	0.0415269
Csa20g009370_1	Csa20g009370	AT5G07020	proline-rich family protein | chr5:2180669-2182284 REVERSE LENGTH=708								0.00162791	0.677148	1	0.100584	60.4032	70.7023	70.2814	yes	44.8394	47.3323	36.3204	yes	78.6346	70.6101	75.2607	yes	55.7655	55.7289	61.4902	yes	yes	67.129	42.8307	74.8351	57.6616	6.06886	5.42057	6.22564	5.84954	-0.64829	0.15678	-0.376105	0.428964	0.64829	0.15678	0.376105	0.428964
Csa13g028680_1	Csa13g028680	AT5G24165	unknown protein; FUNCTIONS IN: molecular_function unknown; INVOLVED IN: biological_process unknown; LOCATED IN: chloroplast; EXPRESSED IN: 22 plant structures; EXPRESSED DURING: 13 growth stages; BEST Arabidopsis thaliana protein match is: unknown protein (TAIR:AT4G23885.1); Has 30201 Blast hits to 17322 proteins in 780 species: Archae - 12; Bacteria - 1396; Metazoa - 17338; Fungi - 3422; Plants …								0.0286187	0.672073	1	1	31.0755	34.4259	30.5811	yes	56.9537	58.1755	45.3614	yes	35.7481	32.458	36.166	yes	47.9605	42.6999	45.749	yes	yes	32.0275	53.4969	34.7907	45.4698	5.00124	5.74138	5.12063	5.50684	0.740142	0.119388	0.386207	-0.234547	0.740142	0.119388	0.386207	0.234547
Csa09g069970_1	Csa09g069970	AT3G57490	Ribosomal protein S5 family protein | chr3:21279824-21280887 REVERSE LENGTH=831								0.00150198	0.668525	1	1	30.0839	34.1049	29.7387	yes	14.6145	16.8066	13.4457	yes	25.8802	21.9545	25.1309	yes	13.6855	17.5987	14.9427	yes	yes	31.3092	14.9556	24.3219	15.409	4.96851	3.90262	4.60418	3.9457	-1.0659	-0.36433	-0.658483	0.0430846	1.0659	0.36433	0.658483	0.0430846
Csa08g013580_1	Csa08g013580	AT5G19780	TUA5 | tubulin alpha-5 | chr5:6687212-6688926 FORWARD LENGTH=1353								9.76e-06	0.663481	1	1	42.0062	40.4862	46.1553	yes	20.669	19.0538	17.0768	yes	28.6063	31.7284	28.5798	yes	17.0426	23.2456	18.9097	yes	yes	42.8826	18.9332	29.6382	19.7326	5.42232	4.24285	4.88938	4.30251	-1.17947	-0.532937	-0.586873	0.0596626	1.17947	0.532937	0.586873	0.0596626
Csa11g051370_1	Csa11g051370	AT5G37600	ATGSR1, GLN1;1, GSR 1, ATGLN1;1 | glutamine synthase clone R1 | chr5:14933574-14935656 REVERSE LENGTH=1071								5.38e-05	0.661943	1	0.582204	19.2264	14.8833	14.1207	yes	27.6199	55.387	82.6344	yes	23.334	13.0205	13.9903	yes	22.0443	29.2646	31.5168	yes	yes	16.0768	55.2138	16.7816	27.6086	4.00691	5.78696	4.06881	4.78704	1.78005	0.0618976	0.718237	-0.999913	1.78005	0.0618976	0.718237	0.999913
Csa10g040060_1	Csa10g040060	AT5G35790	G6PD1 | glucose-6-phosphate dehydrogenase 1 | chr5:13956879-13959686 REVERSE LENGTH=1731								0.00945563	0.661633	1	1	21.2146	20.6662	23.094	yes	9.12744	10.017	10.4765	yes	16.1281	15.9767	15.8815	yes	9.55491	8.69162	9.16593	yes	yes	21.6583	9.87366	15.9954	9.13749	4.43685	3.30358	3.99959	3.1918	-1.13326	-0.437257	-0.80779	-0.111787	1.13326	0.437257	0.80779	0.111787
Csa10g036020_1	Csa10g036020	AT4G12800	PSAL | photosystem I subunit l | chr4:7521469-7522493 FORWARD LENGTH=660								0.0201754	0.647434	1	1	695.674	749.527	776.132	yes	595.52	628.646	465.979	yes	701.14	778.215	723.346	yes	566.127	622.727	578.204	yes	yes	740.444	563.382	734.234	589.019	9.53225	9.13797	9.5201	9.20217	-0.394278	-0.0121524	-0.317924	0.0642023	0.394278	0.0121524	0.317924	0.0642023
Csa01g001200_1	Csa01g001200	AT3G01300	Protein kinase superfamily protein | chr3:90817-93335 REVERSE LENGTH=1473								0.0321337	0.647129	1	1	6.20647	4.85365	5.28441	no	14.5061	14.4683	16.8031	yes	6.60551	10.2529	4.5503	no	11.7775	12.2215	13.8502	yes	yes	5.44818	15.2591	7.13623	12.6164	2.44577	3.9316	2.83516	3.65723	1.48583	0.389389	0.822066	-0.274373	1.48583	0.389389	0.822066	0.274373
Csa14g034350_1	Csa14g034350	AT1G24735	S-adenosyl-L-methionine-dependent methyltransferases superfamily protein | chr1:8757977-8759448 FORWARD LENGTH=876								0.0169201	0.643239	1	1	7.05756	8.27669	7.76867	yes	17.1645	18.8964	23.5255	yes	8.46418	5.65687	7.54768	yes	12.7339	13.1804	12.54	yes	yes	7.70097	19.8621	7.22291	12.8181	2.94504	4.31195	2.85258	3.68011	1.36691	-0.0924616	0.82753	-0.631839	1.36691	0.0924616	0.82753	0.631839
Csa19g023170_1	Csa19g023170	AT3G16290	EMB2083 | AAA-type ATPase family protein | chr3:5521187-5524995 REVERSE LENGTH=2631								0.0464337	0.642837	1	1	18.1355	17.6249	18.3991	yes	10.0029	8.37411	7.42658	yes	17.4566	16.6366	18.0262	yes	9.67377	10.1417	9.95002	yes	yes	18.0532	8.60121	17.3731	9.92182	4.17418	3.10454	4.11879	3.3106	-1.06964	-0.055395	-0.808181	0.206065	1.06964	0.055395	0.808181	0.206065
Csa19g010430_1	Csa19g010430	AT3G06730	TRX P, TRX z | Thioredoxin z | chr3:2124276-2125845 FORWARD LENGTH=552								0.00224606	0.642619	1	1	31.1483	31.1052	31.5575	yes	19.001	15.617	11.4385	yes	27.7361	28.7032	25.9822	yes	19.2229	17.4244	17.1449	yes	yes	31.2703	15.3522	27.4738	17.9307	4.96672	3.94037	4.77999	4.16436	-1.02635	-0.186736	-0.615623	0.223991	1.02635	0.186736	0.615623	0.223991
Csa17g029560_1	Csa17g029560	AT1G72040	P-loop containing nucleoside triphosphate hydrolases superfamily protein | chr1:27112159-27114248 REVERSE LENGTH=1743								0.00177413	0.640151	1	1	17.4072	18.046	17.8858	yes	7.76242	6.70706	4.35178	no	11.1786	11.9053	11.966	yes	5.09408	6.57412	6.16074	yes	yes	17.7797	6.27375	11.6833	5.94298	4.15216	2.64933	3.54638	2.57119	-1.50283	-0.605777	-0.975191	-0.0781419	1.50283	0.605777	0.975191	0.0781419
Csa17g056930_2	Csa17g056930	AT1G33590	Leucine-rich repeat (LRR) family protein | chr1:12177788-12179221 FORWARD LENGTH=1434								0.00154646	0.639549	1	0.0132126	13.0809	12.5034	13.072	yes	30.4498	28.927	31.7343	yes	6.92408	7.83098	7.08215	yes	11.3663	14.803	11.7822	yes	yes	12.8854	30.3704	7.27907	12.6505	3.68767	4.92459	2.86375	3.66112	1.23692	-0.823916	0.797366	-1.26347	1.23692	0.823916	0.797366	1.26347
Csa11g088060_2	Csa11g088060	AT5G54960	PDC2 | pyruvate decarboxylase-2 | chr5:22310858-22312681 REVERSE LENGTH=1824								0.0437258	0.63761	1	1	1.12296	1.32178	1.80753	no	5.5222	5.30814	11.1604	yes	1.31089	1.00532	1.47116	no	4.93663	3.34653	5.51445	no	yes	1.41742	7.33026	1.26245	4.5992	0.503272	2.87387	0.336231	2.20138	2.37059	-0.167041	1.86515	-0.672481	2.37059	0.167041	1.86515	0.672481
Csa05g014650_1	Csa05g014650	AT2G38470	WRKY33, ATWRKY33 | WRKY DNA-binding protein 33 | chr2:16108476-16110539 FORWARD LENGTH=1560					WRKY	AtWRKY33	WRKY family transcription factor	0.000878313	0.636174	1	0.380027	3.09966	1.80802	2.38604	no	9.65874	11.2738	17.213	yes	1.28622	1.36133	1.28658	no	3.9575	4.84821	4.92034	no	yes	2.43124	12.7152	1.31138	4.57535	1.28169	3.66848	0.391083	2.19388	2.38679	-0.89061	1.8028	-1.4746	2.38679	0.89061	1.8028	1.4746
Csa17g025340_1	Csa17g025340	AT1G19510	ATRL5, RSM4, RL5 | RAD-like 5 | chr1:6756483-6757290 REVERSE LENGTH=303					MYB-related			0.0175202	0.635992	1	1	5.83899	8.86163	8.81585	yes	1.72713	1.71664	0.810983	no	2.84995	5.39593	5.41188	no	1.0186	1.30568	0.996364	no	yes	7.83882	1.41825	4.55259	1.10688	2.97064	0.504113	2.18669	0.146503	-2.46652	-0.78395	-2.04018	-0.35761	2.46652	0.78395	2.04018	0.35761
Csa18g039430_1	Csa18g039430	AT5G65620	Zincin-like metalloproteases family protein | chr5:26221951-26225784 FORWARD LENGTH=2376								0.0237744	0.635322	1	1	40.1873	41.8718	42.1563	yes	26.3413	26.2875	24.1117	yes	34.5118	34.2103	43.1168	yes	22.636	29.0986	25.5871	yes	yes	41.4051	25.5802	37.2796	25.7739	5.37174	4.67695	5.22032	4.68784	-0.694783	-0.151422	-0.532478	0.0108831	0.694783	0.151422	0.532478	0.0108831
Csa14g011000_1	Csa14g011000	AT1G09590	Translation protein SH3-like family protein | chr1:3106549-3107606 FORWARD LENGTH=495								0.00349519	0.634582	0.0015713	0.298851	68.5059	93.7625	84.1931	yes	53.1987	61.7538	48.4777	yes	48.7275	49.4992	39.8539	yes	30.2315	32.2474	35.8916	yes	yes	82.1539	54.4768	46.0268	32.7902	6.36026	5.76757	5.5244	5.03519	-0.592687	-0.835853	-0.489213	-0.732378	0.592687	0.835853	0.489213	0.732378
Csa11g028280_1	Csa11g028280	AT4G19100	PAM68 | Protein of unknown function (DUF3464) | chr4:10453453-10454359 FORWARD LENGTH=645								0.00115588	0.627148	1	1	31.8092	31.6003	34.1582	yes	18.323	15.741	12.4858	yes	35.3971	24.4027	36.9612	yes	22.5351	20.7584	21.9142	yes	yes	32.5226	15.5166	32.2537	21.7359	5.02337	3.95574	5.01139	4.44201	-1.06763	-0.0119764	-0.569384	0.486267	1.06763	0.0119764	0.569384	0.486267
Csa04g046850_1	Csa04g046850	AT2G34590	Transketolase family protein | chr2:14568956-14570844 REVERSE LENGTH=1221								0.00577476	0.627148	1	1	18.8568	17.2709	17.2277	yes	7.38568	6.73506	6.73397	yes	9.19364	11.3052	10.8498	yes	4.14861	5.55429	5.0467	no	yes	17.7851	6.95157	10.4496	4.91653	4.1526	2.79734	3.38537	2.29764	-1.35526	-0.76723	-1.08773	-0.499698	1.35526	0.76723	1.08773	0.499698
Csa07g063690_2	Csa07g063690	AT1G62390	Phox2 | Octicosapeptide/Phox/Bem1p (PB1) domain-containing protein / tetratricopeptide repeat (TPR)-containing protein | chr1:23084632-23086887 REVERSE LENGTH=2256								0.0347209	0.627148	1	1	17.0135	17.3879	15.4486	yes	8.36572	6.63686	6.80299	yes	14.7375	15.2062	17.0073	yes	8.35993	9.75971	8.57376	yes	yes	16.6166	7.26852	15.6504	8.8978	4.05456	2.86166	3.96812	3.15345	-1.19289	-0.0864316	-0.814676	0.291786	1.19289	0.0864316	0.814676	0.291786
Csa14g007600_1	Csa14g007600	AT1G06190	Rho termination factor | chr1:1892467-1894078 REVERSE LENGTH=1206								0.00351846	0.625695	1	1	26.5312	27.6087	27.3748	yes	15.4477	13.6306	9.24379	yes	23.9992	22.4426	23.9365	yes	14.3538	14.9599	14.873	yes	yes	27.1716	12.774	23.4594	14.7289	4.76403	3.67514	4.5521	3.88058	-1.08888	-0.21193	-0.671519	0.205435	1.08888	0.21193	0.671519	0.205435
Csa17g093760_1	Csa17g093760	AT1G53390	P-loop containing nucleoside triphosphate hydrolases superfamily protein | chr1:19918197-19923579 FORWARD LENGTH=3330								0.0298831	0.625695	1	0.00174717	5.98429	11.1119	8.46403	yes	10.3912	21.2956	38.9108	yes	10.5638	14.8624	10.1509	yes	3.967	4.87233	6.90227	no	yes	8.52007	23.5325	11.8591	5.2472	3.09086	4.55658	3.56792	2.39155	1.46572	0.477052	-1.17637	-2.16504	1.46572	0.477052	1.17637	2.16504
Csa11g013620_1	Csa11g013620	AT4G29905	unknown protein; BEST Arabidopsis thaliana protein match is: unknown protein (TAIR:AT5G57123.1); Has 73 Blast hits to 73 proteins in 13 species: Archae - 0; Bacteria - 0; Metazoa - 0; Fungi - 0; Plants - 73; Viruses - 0; Other Eukaryotes - 0 (source: NCBI BLink). | chr4:14627227-14627430 REVERSE LENGTH=204								0.0173417	0.62157	1	1	10.5147	9.05711	12.1518	yes	4.44575	3.2166	0.982367	no	6.73184	7.09066	10.2116	yes	4.16428	3.55863	3.01731	no	yes	10.5745	2.88157	8.01135	3.58007	3.40252	1.52686	3.00205	1.83999	-1.87567	-0.400477	-1.16206	0.313132	1.87567	0.400477	1.16206	0.313132
Csa04g037690_1	Csa04g037690	AT3G51870	Mitochondrial substrate carrier family protein | chr3:19243978-19246611 FORWARD LENGTH=1146								0.0163116	0.616432	1	1	12.4082	11.3452	9.24179	yes	4.72654	3.92456	1.31844	no	6.81088	5.49837	6.3449	yes	1.68909	3.18404	1.29586	no	yes	10.9984	3.32318	6.21805	2.05633	3.45922	1.73256	2.63646	1.04007	-1.72666	-0.822761	-1.59639	-0.692494	1.72666	0.822761	1.59639	0.692494
Csa11g098660_1	Csa11g098660	AT5G61820	FUNCTIONS IN: molecular_function unknown; INVOLVED IN: biological_process unknown; LOCATED IN: vacuole; EXPRESSED IN: 24 plant structures; EXPRESSED DURING: 15 growth stages; CONTAINS InterPro DOMAIN/s: Stress up-regulated Nod 19 (InterPro:IPR011692); Has 30201 Blast hits to 17322 proteins in 780 species: Archae - 12; Bacteria - 1396; Metazoa - 17338; Fungi - 3422; Plants - 5037; Viruses - 0; Oth…								0.0380198	0.615871	1	1	3.06682	2.8982	2.59589	no	9.16462	9.7047	11.599	yes	2.04306	2.16368	2.46867	no	6.47524	6.63892	5.35701	yes	yes	2.85364	10.1561	2.22513	6.15706	1.5128	3.34427	1.15389	2.62224	1.83147	-0.358909	1.46835	-0.722033	1.83147	0.358909	1.46835	0.722033
Csa04g041530_1	Csa04g041530	AT3G55280	RPL23AB | ribosomal protein L23AB | chr3:20500667-20501519 FORWARD LENGTH=465								0.000931534	0.613159	1	1	53.0663	56.4268	54.433	yes	32.0233	33.322	30.5954	yes	39.408	40.1804	44.454	yes	30.7506	30.0302	26.8494	yes	yes	54.642	31.9802	41.3475	29.2101	5.77194	4.99911	5.36973	4.86839	-0.772831	-0.402213	-0.501333	-0.130715	0.772831	0.402213	0.501333	0.130715
Csa19g026060_1	Csa19g026060	AT3G18680	Amino acid kinase family protein | chr3:6427533-6429520 FORWARD LENGTH=1020								0.00936517	0.61065	1	1	20.0961	19.6083	21.9816	yes	10.8829	7.95662	8.00468	yes	23.0565	19.5648	21.6686	yes	14.9463	10.5951	13.7419	yes	yes	20.562	8.94806	21.43	13.0944	4.36191	3.16158	4.42156	3.71088	-1.20033	0.05965	-0.71068	0.549303	1.20033	0.05965	0.71068	0.549303
Csa10g011330_1	Csa10g011330	AT4G31170	Protein kinase superfamily protein | chr4:15153499-15154846 REVERSE LENGTH=1239								0.0100909	0.607904	1	1	6.35831	7.66902	6.79439	yes	14.9854	17.0523	24.3666	yes	6.81537	6.70005	6.7773	yes	13.2662	12.1109	12.3106	yes	yes	6.94057	18.8014	6.76424	12.5626	2.79506	4.23277	2.75793	3.65106	1.43771	-0.0371271	0.893131	-0.581711	1.43771	0.0371271	0.893131	0.581711
Csa12g029290_1	Csa12g029290	AT3G62870	Ribosomal protein L7Ae/L30e/S12e/Gadd45 family protein | chr3:23242862-23244273 REVERSE LENGTH=771								0.0466726	0.600235	1	1	12.1314	14.3084	10.6942	yes	4.49515	5.85487	3.20088	no	10.6616	7.54002	9.48352	yes	4.09025	3.46434	4.33152	no	yes	12.378	4.51696	9.22839	3.96204	3.62971	2.17535	3.20608	1.98624	-1.45435	-0.423627	-1.21984	-0.189112	1.45435	0.423627	1.21984	0.189112
Csa20g031830_1	Csa20g031830	AT5G19940	Plastid-lipid associated protein PAP / fibrillin family protein | chr5:6739693-6740661 FORWARD LENGTH=720								4.3e-06	0.598634	1	1	122.563	112.092	126.624	yes	81.4246	83.6955	61.6897	yes	108.466	111.693	98.3714	yes	85.8666	84.498	82.0087	yes	yes	120.426	75.6032	106.177	84.1244	6.912	6.24038	6.73033	6.39445	-0.671628	-0.181678	-0.335873	0.154076	0.671628	0.181678	0.335873	0.154076
Csa09g087200_1	Csa09g087200	AT2G22910	NAGS1 | N-acetyl-l-glutamate synthase 1 | chr2:9749988-9752737 FORWARD LENGTH=1830								0.0107766	0.598634	1	1	2.89864	2.70768	3.11719	no	10.6917	11.5395	13.8393	yes	5.02214	3.64478	3.93675	no	9.42355	7.91874	9.78796	yes	yes	2.90784	12.0235	4.20122	9.04342	1.53995	3.58778	2.07081	3.17687	2.04784	0.530862	1.10606	-0.410915	2.04784	0.530862	1.10606	0.410915
Csa05g066020_1	Csa05g066020	AT1G57870	SK42 | shaggy-like kinase 42 | chr1:21431138-21434877 REVERSE LENGTH=1332								0.00458707	0.596021	1	0.282428	2.48107	3.03802	3.55222	no	13.0468	14.6341	16.3684	yes	0.100915	0.102357	3.42727	no	0.73579	12.7178	0.823218	no	yes	3.02377	14.6831	1.21018	4.75894	1.59635	3.87608	0.275221	2.25064	2.27974	-1.32113	1.97542	-1.62544	2.27974	1.32113	1.97542	1.62544
Csa13g037830_1	Csa13g037830	AT5G28060	Ribosomal protein S24e family protein | chr5:10069791-10070792 REVERSE LENGTH=402								0.000363538	0.594914	1	1	95.1144	103.246	91.7686	yes	67.8844	68.6043	57.2226	yes	81.6532	74.7284	83.7422	yes	61.7217	60.4738	63.9229	yes	yes	96.7096	64.5704	80.0413	62.0395	6.59559	6.0128	6.32267	5.95511	-0.582786	-0.272916	-0.367558	-0.0576875	0.582786	0.272916	0.367558	0.0576875
Csa14g030600_1	Csa14g030600	AT1G23310	GGT1, AOAT1, GGAT1 | glutamate:glyoxylate aminotransferase | chr1:8268720-8271329 REVERSE LENGTH=1446								0.0127133	0.589254	1	1	76.0861	86.3488	77.6791	yes	136.038	126.757	107.095	yes	79.8523	71.0668	88.2962	yes	92.8471	106.969	95.5723	yes	yes	80.038	123.297	79.7384	98.4629	6.32261	6.94599	6.3172	6.62151	0.623376	-0.00540912	0.304305	-0.32448	0.623376	0.00540912	0.304305	0.32448
Csa08g060560_1	Csa08g060560	AT5G03940	FFC, 54CP, CPSRP54, SRP54CP | chloroplast signal recognition particle 54 kDa subunit | chr5:1060265-1063257 REVERSE LENGTH=1695								0.0352386	0.588724	1	1	54.5374	59.4628	57.2011	yes	44.1117	40.1279	33.3077	yes	58.6145	53.6234	59.4193	yes	42.9738	39.1936	44.5975	yes	yes	57.0671	39.1825	57.2191	42.255	5.83459	5.29214	5.83842	5.40105	-0.542452	0.00383726	-0.437375	0.108914	0.542452	0.00383726	0.437375	0.108914
Csa13g028950_1	Csa13g028950	AT5G24314	PTAC7 | plastid transcriptionally active7 | chr5:8277750-8279099 FORWARD LENGTH=510								0.00546331	0.587785	1	1	30.5512	33.1762	31.3565	yes	18.1716	18.7854	12.171	yes	32.1124	28.8528	35.3292	yes	21.3288	20.9591	21.5199	yes	yes	31.6947	16.376	32.0981	21.2693	4.98617	4.03351	5.00442	4.4107	-0.952656	0.0182485	-0.593718	0.377187	0.952656	0.0182485	0.593718	0.377187
Csa01g002150_1	Csa01g002150	AT3G02560	Ribosomal protein S7e family protein | chr3:542341-543168 FORWARD LENGTH=576								0.00689913	0.585921	1	1	95.5899	96.0387	100.25	yes	55.8171	58.4504	55.8656	yes	63.22	124.307	68.7797	yes	61.6056	57.3667	58.1214	yes	yes	97.2928	56.711	85.4354	59.0312	6.60426	5.82556	6.41676	5.88341	-0.778704	-0.187499	-0.533356	0.0578493	0.778704	0.187499	0.533356	0.0578493
Csa05g011790_1	Csa05g011790	AT2G40880	FL3-27, ATCYSA, CYSA | cystatin A | chr2:17057463-17057930 FORWARD LENGTH=378								0.0172037	0.582884	1	1	6.39071	5.29034	7.39375	yes	13.1622	18.0056	22.0916	yes	7.34754	6.74946	8.35329	yes	17.3916	14.3638	8.07784	yes	yes	6.35826	17.7532	7.48343	13.2778	2.66863	4.15	2.9037	3.73094	1.48137	0.235067	0.82724	-0.419064	1.48137	0.235067	0.82724	0.419064
Csa01g007760_1	Csa01g007760	AT3G06700	Ribosomal L29e protein family | chr3:2117519-2117800 REVERSE LENGTH=186								6.82e-05	0.582431	1	1	101.658	112.058	102.147	yes	67.5553	80.0166	59.9647	yes	89.7027	85.5209	89.9129	yes	69.8702	70.0808	67.8305	yes	yes	105.288	69.1789	88.3788	69.2605	6.71819	6.11226	6.46563	6.11396	-0.605931	-0.252563	-0.351668	0.00170115	0.605931	0.252563	0.351668	0.00170115
Csa19g021970_1	Csa19g021970	AT3G15260	Protein phosphatase 2C family protein | chr3:5138842-5140242 FORWARD LENGTH=870								0.0278802	0.574087	1	1	2.0461	1.92905	2.3199	no	7.21781	7.71985	12.5462	yes	5.23752	4.99722	4.66814	no	9.61353	9.00998	10.8623	yes	yes	2.09835	9.16129	4.96763	9.82861	1.06925	3.19555	2.31256	3.29699	2.1263	1.2433	0.98443	0.101436	2.1263	1.2433	0.98443	0.101436
Csa05g015150_1	Csa05g015150	AT2G38310	PYL4, RCAR10 | PYR1-like 4 | chr2:16050251-16050874 FORWARD LENGTH=624	ABA	PYL4 (ABA receptor)		Signaling pos				0.0256521	0.570873	1	1	11.4495	9.55672	8.8614	yes	3.28962	3.41181	1.97	no	5.75865	5.93669	4.24037	no	0.961617	2.2457	0.990131	no	yes	9.95588	2.89048	5.3119	1.39915	3.31555	1.53131	2.40923	0.484551	-1.78424	-0.906319	-1.92468	-1.04676	1.78424	0.906319	1.92468	1.04676
Csa05g015150_2	Csa05g015150	AT2G38310	PYL4, RCAR10 | PYR1-like 4 | chr2:16050251-16050874 FORWARD LENGTH=624	ABA	PYL4 (ABA receptor)		Signaling pos				0.0407801	0.570873	1	1	9.32539	8.90627	9.11314	yes	2.24075	2.93202	2.37296	no	6.13627	4.93128	4.34379	no	0.961617	2.04608	1.4852	no	yes	9.11493	2.51524	5.13711	1.49763	3.18823	1.3307	2.36096	0.582684	-1.85753	-0.827274	-1.77827	-0.748015	1.85753	0.827274	1.77827	0.748015
Csa20g036500_1	Csa20g036500	AT1G14510	AL7 | alfin-like 7 | chr1:4962171-4964154 REVERSE LENGTH=759					Alfin-like	Alfin-1	nucleic acid binding protein (alfin-1), putative	0.049712	0.567838	1	1	4.60102	4.73984	3.63678	no	26.364	28.8482	29.4772	yes	0	3.45821	3.18413	no	0	27.5966	0.0651356	no	yes	4.32588	28.2298	2.21411	9.22056	2.11299	4.81915	1.14673	3.20485	2.70615	-0.966265	2.05813	-1.61429	2.70615	0.966265	2.05813	1.61429
Csa10g001790_1	Csa10g001790	AT4G39040	RNA-binding CRS1 / YhbY (CRM) domain protein | chr4:18189249-18190535 REVERSE LENGTH=891								0.000272419	0.557339	1	1	29.8749	28.3701	27.7384	yes	14.5637	13.6563	6.95843	yes	23.6269	24.2724	24.942	yes	13.2363	16.8492	14.7397	yes	yes	28.6611	11.7261	24.2805	14.9418	4.84102	3.55165	4.60172	3.90128	-1.28937	-0.2393	-0.700446	0.349624	1.28937	0.2393	0.700446	0.349624
Csa00511s060_1	Csa00511s060	AT4G04040	MEE51 | Phosphofructokinase family protein | chr4:1939250-1942765 FORWARD LENGTH=1710								0.0348948	0.556194	1	0.779366	17.3972	17.2651	17.8135	yes	8.92419	7.8953	6.42376	yes	20.8509	23.6601	22.7633	yes	13.7421	14.628	12.6727	yes	yes	17.4919	7.74775	22.4248	13.6809	4.12862	2.95378	4.48702	3.7741	-1.17484	0.358404	-0.712925	0.820319	1.17484	0.358404	0.712925	0.820319
Csa10g025070_1	Csa10g025070	AT4G19100	PAM68 | Protein of unknown function (DUF3464) | chr4:10453453-10454359 FORWARD LENGTH=645								0.0106296	0.547304	1	1	27.9492	29.5236	30.9819	yes	16.7281	17.8623	11.2278	yes	30.0402	32.6891	31.4937	yes	21.3311	20.0867	20.9814	yes	yes	29.4849	15.2727	31.4077	20.7997	4.8819	3.93289	4.97305	4.37849	-0.949017	0.0911405	-0.594551	0.445607	0.949017	0.0911405	0.594551	0.445607
Csa08g062140_1	Csa08g062140	AT5G02500	HSC70-1, HSP70-1, AT-HSC70-1, HSC70 | heat shock cognate protein 70-1 | chr5:554055-556334 REVERSE LENGTH=1956								1.82e-08	0.545935	0.297026	1	138.115	138.751	143.015	yes	77.0898	82.5861	100.117	yes	98.7565	113.149	105.059	yes	89.4456	77.8213	84.4455	yes	yes	139.96	86.5975	105.655	83.9041	7.12887	6.43625	6.72321	6.39067	-0.69262	-0.405662	-0.332542	-0.0455836	0.69262	0.405662	0.332542	0.0455836
Csa02g064030_1	Csa02g064030	AT5G58420	Ribosomal protein S4 (RPS4A) family protein | chr5:23619599-23620896 FORWARD LENGTH=789								8.64e-06	0.54229	1	1	110.675	104.201	101.804	yes	61.2506	77.0193	61.564	yes	95.6031	84.8207	90.6107	yes	74.1046	67.0802	71.4872	yes	yes	105.56	66.6113	90.3448	70.8906	6.72192	6.05769	6.49737	6.14752	-0.664226	-0.224551	-0.349847	0.089829	0.664226	0.224551	0.349847	0.089829
Csa06g041610_1	Csa06g041610	AT2G38740	Haloacid dehalogenase-like hydrolase (HAD) superfamily protein | chr2:16194639-16195995 REVERSE LENGTH=735								0.00128889	0.541779	1	1	3.66834	4.42854	3.43772	no	12.8399	14.4247	17.9457	yes	6.26667	4.23748	5.68848	no	10.5589	11.2317	11.0587	yes	yes	3.84486	15.0701	5.39754	10.9498	1.94293	3.91362	2.4323	3.45283	1.97068	0.48937	1.02053	-0.460786	1.97068	0.48937	1.02053	0.460786
Csa14g005420_1	Csa14g005420	AT1G04270	RPS15 | cytosolic ribosomal protein S15 | chr1:1141852-1142960 REVERSE LENGTH=459								0.00549016	0.541382	1	1	155.984	167.114	149.504	yes	121.11	132.303	112.099	yes	157.191	133.993	154.434	yes	126.224	116.431	120.558	yes	yes	157.534	121.837	148.54	121.071	7.29952	6.92881	7.2147	6.91971	-0.370706	-0.0848174	-0.294992	-0.00910354	0.370706	0.0848174	0.294992	0.00910354
Csa09g061830_1	Csa09g061830	AT3G53460	CP29 | chloroplast RNA-binding protein 29 | chr3:19819738-19821423 REVERSE LENGTH=1092								0.000236538	0.539029	1	0.600095	392.907	394.703	411.218	yes	234.431	214.612	105.389	yes	362.399	409.991	404.915	yes	241.81	289.879	252.891	yes	yes	399.609	184.81	392.435	261.527	8.64245	7.5299	8.61631	8.03081	-1.11254	-0.0261367	-0.585496	0.50091	1.11254	0.0261367	0.585496	0.50091
Csa11g081230_1	Csa11g081230	AT5G49910	CPHSC70-2EAT SHOCK PROTEIN 70-2, HSC70-7, cpHsc70-2 | chloroplast heat shock protein 70-2 | chr5:20303470-20306295 FORWARD LENGTH=2157								0.00191646	0.53809	1	1	38.5551	40.3407	36.9452	yes	24.1232	21.2461	15.3453	yes	29.368	32.0207	31.8723	yes	17.7891	23.1519	20.869	yes	yes	38.6136	20.2382	31.087	20.6033	5.27104	4.33901	4.95824	4.36481	-0.932029	-0.3128	-0.593434	0.0257956	0.932029	0.3128	0.593434	0.0257956
Csa09g075440_1	Csa09g075440	AT1G72090	Methylthiotransferase | chr1:27123617-27126767 FORWARD LENGTH=1806								0.0254333	0.537543	1	1	9.5155	11.4245	9.88094	yes	3.14876	2.28017	2.90072	no	7.77886	8.31163	7.18847	yes	3.34266	3.32736	3.07939	no	yes	10.2736	2.77655	7.75965	3.2498	3.36088	1.47329	2.95599	1.70035	-1.88758	-0.404883	-1.25564	0.227058	1.88758	0.404883	1.25564	0.227058
Csa13g016660_1	Csa13g016660	AT5G13930	CHS, TT4, ATCHS | Chalcone and stilbene synthase family protein | chr5:4488762-4490035 FORWARD LENGTH=1188								4.77e-10	0.535882	0.00281206	1	7.44939	7.2265	5.53429	yes	30.2849	32.7054	37.5398	yes	22.111	17.501	21.4476	yes	24.4196	25.6413	38.6685	yes	yes	6.73673	33.51	20.3532	29.5765	2.75205	5.06652	4.34718	4.88638	2.31447	1.59514	0.539194	-0.180144	2.31447	1.59514	0.539194	0.180144
Csa14g054770_1	Csa14g054770	AT1G48630	RACK1B_AT | receptor for activated C kinase 1B | chr1:17981977-17983268 REVERSE LENGTH=981								0.000698438	0.532453	1	1	53.1346	57.7675	55.1753	yes	32.8211	33.6597	29.4166	yes	48.489	38.1427	37.01	yes	25.8911	32.7058	27.6398	yes	yes	55.3591	31.9658	41.2139	28.7456	5.79075	4.99846	5.36506	4.84527	-0.792293	-0.42569	-0.519792	-0.153189	0.792293	0.42569	0.519792	0.153189
Csa15g050140_1	Csa15g050140	AT3G24503	ALDH2C4, ALDH1A, REF1 | aldehyde dehydrogenase 2C4 | chr3:8919732-8923029 REVERSE LENGTH=1506								0.0178531	0.532281	1	1	2.08226	3.03249	1.8309	no	9.61134	9.76084	10.7971	yes	2.58976	2.2297	2.54028	no	6.00568	8.30961	6.24656	yes	yes	2.31522	10.0564	2.45325	6.85395	1.21115	3.33004	1.29469	2.77694	2.1189	0.0835431	1.48224	-0.553109	2.1189	0.0835431	1.48224	0.553109
Csa12g028170_1	Csa12g028170	AT4G25050	ACP4 | acyl carrier protein 4 | chr4:12870178-12871024 FORWARD LENGTH=450								0.00632963	0.532111	1	1	121.978	113.512	118.481	yes	71.3463	78.928	30.3458	yes	85.2742	72.9966	78.2104	yes	45.6547	59.146	45.103	yes	yes	117.99	60.2067	78.827	49.9679	6.88253	5.91185	6.30062	5.64293	-0.970674	-0.581907	-0.657689	-0.268922	0.970674	0.581907	0.657689	0.268922
Csa17g095780_1	Csa17g095780	AT1G55850	ATCSLE1, CSLE1 | cellulose synthase like E1 | chr1:20876752-20879414 FORWARD LENGTH=2190								1.8e-05	0.529913	1	0.353377	4.54144	3.98326	3.73801	no	20.0858	19.1215	18.3422	yes	4.93991	3.38316	3.05286	no	8.51097	9.46342	8.02011	yes	yes	4.08757	19.1832	3.79198	8.66484	2.03124	4.26177	1.92295	3.11517	2.23053	-0.108292	1.19222	-1.1466	2.23053	0.108292	1.19222	1.1466
Csa11g007290_1	Csa11g007290	AT4G34620	SSR16 | small subunit ribosomal protein 16 | chr4:16535084-16536092 REVERSE LENGTH=342								0.0493605	0.527973	1	1	168.4	182.514	163.848	yes	131.789	135.673	73.4399	yes	195.957	176.68	198.35	yes	135.402	140.452	132.481	yes	yes	171.587	113.634	190.329	136.112	7.4228	6.82825	7.57235	7.08865	-0.594548	0.149551	-0.483705	0.260393	0.594548	0.149551	0.483705	0.260393
Csa17g033660_1	Csa17g033660	AT1G27090	glycine-rich protein | chr1:9404041-9406098 REVERSE LENGTH=1263								0.0415344	0.523946	1	1	25.8319	26.2683	28.613	yes	14.9016	14.6068	15.7208	yes	24.1103	25.3294	22.2856	yes	14.1072	15.0243	14.8487	yes	yes	26.9044	15.0764	23.9084	14.6601	4.74977	3.91422	4.57945	3.87382	-0.83555	-0.170324	-0.705628	-0.0404023	0.83555	0.170324	0.705628	0.0404023
Csa01g019850_1	Csa01g019850	AT3G17170	RFC3 | Translation elongation factor EF1B/ribosomal protein S6 family protein | chr3:5853186-5854853 REVERSE LENGTH=945								0.000612252	0.521289	1	1	30.2529	27.2331	30.1442	yes	14.7776	14.4093	9.08669	yes	27.9554	24.7332	28.9566	yes	16.6214	17.5862	18.0143	yes	yes	29.2101	12.7579	27.2151	17.4073	4.86839	3.67331	4.76633	4.12162	-1.19508	-0.102061	-0.644711	0.448307	1.19508	0.102061	0.644711	0.448307
Csa10g031320_2	Csa10g031320	AT4G15000	Ribosomal L27e protein family | chr4:8571896-8572303 FORWARD LENGTH=408								0.026398	0.519776	1	1	56.043	62.3264	56.7905	yes	40.4202	44.4819	34.0898	yes	52.5378	50.221	48.6194	yes	35.6697	34.8741	37.9482	yes	yes	58.3866	39.664	50.4594	36.164	5.86757	5.30976	5.65705	5.17648	-0.557809	-0.210515	-0.480568	-0.133275	0.557809	0.210515	0.480568	0.133275
Csa07g056890_1	Csa07g056890	AT2G25870	haloacid dehalogenase-like hydrolase family protein | chr2:11031159-11034302 FORWARD LENGTH=1755								0.0464926	0.51952	1	1	16.4029	15.8989	16.1137	yes	7.8198	7.92128	5.57812	yes	14.675	14.611	14.5698	yes	8.18563	8.58467	6.7589	yes	yes	16.1385	7.1064	14.6186	7.84307	4.01244	2.82912	3.86973	2.97142	-1.18332	-0.142702	-0.898316	0.142299	1.18332	0.142702	0.898316	0.142299
Csa17g056930_1	Csa17g056930	AT1G33590	Leucine-rich repeat (LRR) family protein | chr1:12177788-12179221 FORWARD LENGTH=1434								0.000977985	0.514001	1	0.0187558	11.7022	12.2111	13.3008	yes	29.7071	29.8959	31.7924	yes	7.62874	7.33377	6.24303	yes	12.0233	14.5114	12.6034	yes	yes	12.4047	30.4651	7.06852	13.046	3.63281	4.92909	2.82141	3.70554	1.29627	-0.811407	0.884132	-1.22355	1.29627	0.811407	0.884132	1.22355
Csa09g004980_1	Csa09g004980	AT2G02740	ATWHY3, PTAC11, WHY3 | ssDNA-binding transcriptional regulator | chr2:769389-770993 FORWARD LENGTH=807					Whirly	T20F6.12 AtWHY3		0.00434669	0.5137	1	1	13.3441	14.2241	12.5361	yes	5.54866	4.32271	2.39185	no	11.5274	7.71865	10.6555	yes	4.53846	4.80832	3.62077	no	yes	13.3681	4.08774	9.96721	4.32252	3.74072	2.0313	3.31719	2.11187	-1.70942	-0.423532	-1.20532	0.0805682	1.70942	0.423532	1.20532	0.0805682
Csa05g003630_1	Csa05g003630	AT2G45660	AGL20, SOC1, ATSOC1 | AGAMOUS-like 20 | chr2:18807799-18810193 REVERSE LENGTH=645					MADS	AGL20 SOC	MADS-box protein (AGL20)	1.19e-10	0.512627	1	1.33e-10	21.4471	21.3917	20.7977	yes	65.846	84.3242	124.28	yes	1.74926	13.9344	16.3127	no	20.6774	16.78	19.7885	yes	yes	21.2122	91.4836	10.6654	19.082	4.40682	6.51544	3.41487	4.25414	2.10862	-0.991951	0.839267	-2.2613	2.10862	0.991951	0.839267	2.2613
Csa11g003340_1	Csa11g003340	AT4G38100	unknown protein; LOCATED IN: chloroplast thylakoid membrane; EXPRESSED IN: 23 plant structures; EXPRESSED DURING: 13 growth stages; BEST Arabidopsis thaliana protein match is: unknown protein (TAIR:AT4G01150.1); Has 30201 Blast hits to 17322 proteins in 780 species: Archae - 12; Bacteria - 1396; Metazoa - 17338; Fungi - 3422; Plants - 5037; Viruses - 0; Other Eukaryotes - 2996 (source: NCBI BLink…								0.0180403	0.51206	1	1	11.9626	12.6472	13.7583	yes	4.29919	5.17142	3.48686	no	10.7057	8.89627	9.60893	yes	4.35647	3.61378	4.88517	no	yes	12.7894	4.31916	9.73697	4.28514	3.67687	2.11075	3.28347	2.09934	-1.56613	-0.393403	-1.18413	-0.0114062	1.56613	0.393403	1.18413	0.0114062
Csa13g010260_1	Csa13g010260	AT5G08260	scpl35 | serine carboxypeptidase-like 35 | chr5:2657236-2661272 FORWARD LENGTH=1443								0.0235422	0.511024	1	1	32.9014	30.9562	30.3631	yes	45.8951	51.2392	61.5675	yes	29.6251	35.4664	34.0725	yes	42.1648	39.0493	50.3728	yes	yes	31.4069	52.9006	33.0547	43.8623	4.97301	5.72521	5.04678	5.45491	0.752202	0.0737722	0.408128	-0.270302	0.752202	0.0737722	0.408128	0.270302
Csa15g079360_1	Csa15g079360	AT2G18660	PNP-A | plant natriuretic peptide A | chr2:8091032-8091644 REVERSE LENGTH=393								0.00441512	0.510916	1	1	1.4059	0.958449	1.52706	no	7.53431	12.3391	7.7188	yes	1.58231	2.98057	0.908018	no	3.23162	4.46108	9.48322	no	yes	1.29714	9.19742	1.82363	5.72531	0.37533	3.20123	0.866816	2.51735	2.8259	0.491486	1.65054	-0.683875	2.8259	0.491486	1.65054	0.683875
Csa05g016720_1	Csa05g016720	AT2G37130	Peroxidase superfamily protein | chr2:15598225-15600004 REVERSE LENGTH=984								0.000597553	0.506419	1	0.777606	2.60451	3.33941	2.70573	no	14.7939	16.2187	10.0124	yes	2.12749	1.90891	1.52396	no	4.38685	7.2237	6.10287	no	yes	2.88322	13.675	1.85345	5.90447	1.52768	3.77347	0.890214	2.56181	2.24579	-0.637466	1.67159	-1.21166	2.24579	0.637466	1.67159	1.21166
Csa13g019440_1	Csa13g019440	AT5G16660	unknown protein; FUNCTIONS IN: molecular_function unknown; INVOLVED IN: biological_process unknown; LOCATED IN: chloroplast thylakoid membrane, chloroplast, membrane, chloroplast envelope; EXPRESSED IN: 23 plant structures; EXPRESSED DURING: 14 growth stages; BEST Arabidopsis thaliana protein match is: unknown protein (TAIR:AT3G02900.1); Has 30201 Blast hits to 17322 proteins in 780 species: Arch…								0.0479829	0.502572	1	1	26.245	26.7591	26.0743	yes	14.5987	15.3459	13.9625	yes	25.7102	25.9424	23.5694	yes	18.9257	14.6474	13.8165	yes	yes	26.3595	14.6357	25.074	15.7965	4.72025	3.87142	4.64812	3.98153	-0.848831	-0.0721272	-0.666588	0.110116	0.848831	0.0721272	0.666588	0.110116
Csa16g018850_1	Csa16g018850	AT1G57860	Translation protein SH3-like family protein | chr1:21430034-21430827 REVERSE LENGTH=495								0.00307774	0.502233	1	1	45.2518	45.8607	45.7706	yes	25.6468	29.6768	24.1692	yes	42.3791	40.0233	32.9552	yes	26.0878	26.004	27.2195	yes	yes	45.6277	26.4976	38.4526	26.4371	5.51184	4.72779	5.26501	4.72449	-0.784048	-0.24683	-0.540517	-0.00329918	0.784048	0.24683	0.540517	0.00329918
Csa03g023440_1	Csa03g023440	AT1G19650	Sec14p-like phosphatidylinositol transfer family protein | chr1:6796431-6799537 REVERSE LENGTH=1827								0.000197079	0.497511	1	0.673824	17.1868	17.7425	18.0783	yes	36.6558	37.8369	46.506	yes	16.1589	16.4699	16.29	yes	22.9979	24.8748	25.3021	yes	yes	17.6692	40.3329	16.3063	24.3916	4.14317	5.33389	4.02735	4.60831	1.19072	-0.115811	0.58096	-0.725573	1.19072	0.115811	0.58096	0.725573
Csa10g001960_1	Csa10g001960	AT4G39200	Ribosomal protein S25 family protein | chr4:18257464-18258464 FORWARD LENGTH=327								0.00889597	0.49602	1	1	108.492	116.311	104.096	yes	77.4831	94.0961	74.3757	yes	108.153	100.897	100.989	yes	82.5241	76.3854	85.7347	yes	yes	109.633	81.985	103.347	81.5481	6.77654	6.35729	6.69135	6.34958	-0.41925	-0.08519	-0.341769	-0.00770826	0.41925	0.08519	0.341769	0.00770826
Csa09g079640_2	Csa09g079640	AT1G75040	PR5, PR-5 | pathogenesis-related gene 5 | chr1:28177754-28178731 FORWARD LENGTH=720								1.99e-06	0.494255	1	0.124577	0.810431	0.626163	1.15516	no	9.64558	11.0078	16.1555	yes	1.23064	0.249645	0.808931	no	2.69184	2.65424	5.67918	no	yes	0.863918	12.2696	0.763072	3.67509	-0.211033	3.61702	-0.390109	1.87778	3.82805	-0.179075	2.26789	-1.73924	3.82805	0.179075	2.26789	1.73924
Csa10g051770_1	Csa10g051770	AT5G42050	DCD (Development and Cell Death) domain protein | chr5:16815630-16816932 FORWARD LENGTH=1050								0.000134569	0.491369	1	1	8.86532	9.47936	9.23108	yes	18.56	26.3569	39.1283	yes	10.01	11.3526	9.70219	yes	19.7029	13.5109	19.1618	yes	yes	9.19192	28.0151	10.3549	17.4585	3.20037	4.80813	3.37224	4.12586	1.60777	0.171879	0.753616	-0.682271	1.60777	0.171879	0.753616	0.682271
Csa12g017990_1	Csa12g017990	AT4G29400	Protein of unknown function (DUF3531) | chr4:14466350-14467980 FORWARD LENGTH=909								0.0287383	0.490776	1	1	11.7878	12.7531	10.8925	yes	4.50503	4.70599	2.78337	no	9.91825	10.7743	11.3802	yes	3.83854	4.96383	6.70245	no	yes	11.8111	3.99813	10.6909	5.16828	3.56208	1.99933	3.41831	2.36968	-1.56275	-0.143762	-1.04863	0.370358	1.56275	0.143762	1.04863	0.370358
Csa07g040830_2	Csa07g040830	AT1G73630	EF hand calcium-binding protein family | chr1:27684748-27685239 FORWARD LENGTH=492								0.00509704	0.490194	1	1	7.0646	8.54164	7.5994	yes	20.5952	25.7481	17.1508	yes	8.45105	6.72788	8.12809	yes	12.8546	13.1946	16.4333	yes	yes	7.73521	21.1647	7.76901	14.1608	2.95144	4.40359	2.95773	3.82383	1.45215	0.00628967	0.866103	-0.579753	1.45215	0.00628967	0.866103	0.579753
Csa19g057900_1	Csa19g057900	AT2G18300	basic helix-loop-helix (bHLH) DNA-binding superfamily protein | chr2:7952546-7954446 REVERSE LENGTH=1095					bHLH	AtbHLH64	expressed protein	0.00282485	0.48814	0.988408	1	24.1307	22.7646	23.963	yes	10.2396	14.2613	5.51933	yes	11.2777	16.4889	11.1722	yes	6.04612	8.46685	4.85854	no	yes	23.6194	10.0067	12.9796	6.45717	4.5619	3.3229	3.69818	2.6909	-1.239	-0.863727	-1.00727	-0.631997	1.239	0.863727	1.00727	0.631997
Csa16g017980_1	Csa16g017980	AT1G66100	Plant thionin | chr1:24605876-24606473 REVERSE LENGTH=405								0.00101435	0.487629	0.00897564	1.96e-07	185.629	142.179	148.573	yes	109.244	98.3188	68.673	yes	299.504	242.004	238.527	yes	214.217	179.739	176.94	yes	yes	158.794	92.0786	260.011	190.299	7.31101	6.52479	8.02243	7.57212	-0.786218	0.711419	-0.45031	1.04733	0.786218	0.711419	0.45031	1.04733
Csa01g021560_1	Csa01g021560	AT3G18680	Amino acid kinase family protein | chr3:6427533-6429520 FORWARD LENGTH=1020								0.00163396	0.485362	1	1	33.236	33.6973	30.7351	yes	19.1003	16.8926	12.5638	yes	32.3598	32.8222	30.4955	yes	19.8831	22.0615	21.5151	yes	yes	32.5561	16.1856	31.8925	21.1532	5.02486	4.01664	4.99515	4.40281	-1.00822	-0.0297101	-0.59234	0.386172	1.00822	0.0297101	0.59234	0.386172
Csa17g043220_1	Csa17g043220	AT1G30250	unknown protein; Has 5 Blast hits to 5 proteins in 2 species: Archae - 0; Bacteria - 0; Metazoa - 0; Fungi - 0; Plants - 5; Viruses - 0; Other Eukaryotes - 0 (source: NCBI BLink). | chr1:10647253-10647501 REVERSE LENGTH=249								0.0237744	0.484917	1	1	3.10569	4.71339	4.52735	no	0.408283	0.0760885	0.127808	no	1.75165	2.59669	6.64273	no	0.5779	0.427371	0.785117	no	no	4.11548	0.20406	3.66369	0.596796	2.04106	-2.29294	1.8733	-0.744691	-4.334	-0.167762	-2.61799	1.54824	4.334	0.167762	2.61799	1.54824
Csa07g034090_1	Csa07g034090	AT1G68440	unknown protein; BEST Arabidopsis thaliana protein match is: unknown protein (TAIR:AT1G25400.2); Has 86 Blast hits to 86 proteins in 29 species: Archae - 0; Bacteria - 6; Metazoa - 27; Fungi - 11; Plants - 24; Viruses - 0; Other Eukaryotes - 18 (source: NCBI BLink). | chr1:25658115-25659035 FORWARD LENGTH=921								0.0409278	0.484917	1	1	6.38151	8.50691	6.46385	yes	0.909828	1.66475	2.25259	no	5.32285	2.49181	3.13999	no	0.439025	0.779206	0.477156	no	yes	7.11743	1.60905	3.65155	0.565129	2.83136	0.686213	1.86851	-0.823348	-2.14514	-0.962846	-2.69186	-1.50956	2.14514	0.962846	2.69186	1.50956
Csa06g008880_1	Csa06g008880	AT3G27740	CARA | carbamoyl phosphate synthetase A | chr3:10281470-10283792 REVERSE LENGTH=1293								0.0375941	0.484593	1	1	20.8953	23.0252	22.1855	yes	12.2149	11.2335	10.3415	yes	21.4027	20.8239	22.7677	yes	13.2728	13.4066	11.9041	yes	yes	22.0353	11.2633	21.6648	12.8612	4.46174	3.49356	4.43728	3.68495	-0.968185	-0.0244666	-0.75233	0.191388	0.968185	0.0244666	0.75233	0.191388
Csa07g046490_1	Csa07g046490	AT1G75040	PR5, PR-5 | pathogenesis-related gene 5 | chr1:28177754-28178731 FORWARD LENGTH=720								9.94e-09	0.482269	1	0.00501132	1.16999	0.734472	1.19389	no	10.9282	21.6702	17.8967	yes	0.586287	0.756845	1.16782	no	3.14317	2.53576	6.95656	no	yes	1.03278	16.8317	0.836984	4.21183	0.0465383	4.07311	-0.256728	2.07445	4.02657	-0.303266	2.33117	-1.99866	4.02657	0.303266	2.33117	1.99866
Csa15g010220_1	Csa15g010220	AT3G08940	LHCB4.2 | light harvesting complex photosystem II | chr3:2717717-2718665 FORWARD LENGTH=864								1.88e-05	0.47862	1	1	1027.89	956.726	1036.01	yes	684.186	741.265	538.444	yes	855.679	998.134	901.506	yes	746.955	728.691	699.401	yes	yes	1006.88	654.632	918.44	725.015	9.97567	9.35454	9.84304	9.50187	-0.621131	-0.132629	-0.341174	0.147328	0.621131	0.132629	0.341174	0.147328
Csa17g033970_1	Csa17g033970	AT1G26880	Ribosomal protein L34e superfamily protein | chr1:9315640-9316681 REVERSE LENGTH=363								0.013186	0.474801	1	1	35.5852	40.0401	37.0678	yes	23.2726	23.9609	17.9741	yes	35.6954	32.438	33.1744	yes	21.3306	24.8931	21.0557	yes	yes	37.5644	21.7359	33.7693	22.4265	5.23129	4.44201	5.07764	4.48713	-0.789286	-0.153654	-0.590507	0.0451248	0.789286	0.153654	0.590507	0.0451248
Csa11g015470_1	Csa11g015470	AT4G28400	Protein phosphatase 2C family protein | chr4:14048499-14050118 FORWARD LENGTH=852								0.0223414	0.472251	1	1	5.44858	7.43719	6.42478	yes	13.7718	15.1002	23.0413	yes	6.2218	6.64638	4.64084	no	11.4262	9.65708	13.6528	yes	yes	6.43685	17.3044	5.83634	11.5787	2.68635	4.11307	2.54506	3.5334	1.42672	-0.14129	0.988335	-0.579672	1.42672	0.14129	0.988335	0.579672
Csa07g016550_2	Csa07g016550	AT1G66100	Plant thionin | chr1:24605876-24606473 REVERSE LENGTH=405								9.44e-05	0.469509	1	0.0085738	10.3931	13.2286	14.5376	yes	2.70891	1.35997	0.778767	no	14.3953	31.7557	9.11457	yes	6.86653	10.8793	9.7592	yes	yes	12.7197	1.61588	18.4218	9.16834	3.669	0.692324	4.20335	3.19666	-2.97667	0.534348	-1.00668	2.50434	2.97667	0.534348	1.00668	2.50434
Csa03g019600_1	Csa03g019600	AT1G15820	LHCB6, CP24 | light harvesting complex photosystem II subunit 6 | chr1:5446685-5447676 REVERSE LENGTH=777								3.59e-06	0.468934	1	1	584.291	559.946	636.907	yes	340.693	357.202	232.69	yes	395.018	535.639	402.969	yes	322.028	327.716	322.755	yes	yes	593.715	310.195	444.542	324.167	9.21363	8.27703	8.79618	8.34059	-0.936594	-0.417449	-0.455585	0.0635601	0.936594	0.417449	0.455585	0.0635601
Csa06g054120_1	Csa06g054120	AT2G47590	PHR2 | photolyase/blue-light receptor 2 | chr2:19521888-19523732 FORWARD LENGTH=1344								0.000117376	0.468934	1	0.113926	63.8188	62.0697	63.7698	yes	44.2793	35.0131	28.5642	yes	66.7494	65.5907	68.9374	yes	47.848	49.0207	53.0782	yes	yes	63.2195	35.9522	67.0925	49.9823	5.9823	5.16801	6.06808	5.64334	-0.814288	0.0857831	-0.424735	0.475336	0.814288	0.0857831	0.424735	0.475336
Csa11g084440_1	Csa11g084440	AT5G52640	HSP81-1, ATHS83, HSP81.1, HSP83, ATHSP90.1, AtHsp90-1, HSP90.1 | heat shock protein 90.1 | chr5:21352542-21355147 FORWARD LENGTH=2118								0.00266975	0.468934	1	1	4.73992	6.91064	7.44118	no	0.335528	0.375178	0.551423	no	2.86519	4.00119	2.2291	no	0.222619	0.0878037	0.0967817	no	no	6.36391	0.42071	3.03182	0.135735	2.66991	-1.2491	1.60019	-2.88114	-3.91902	-1.06973	-4.48133	-1.63204	3.91902	1.06973	4.48133	1.63204
Csa11g022740_1	Csa11g022740	AT4G23220	CRK14 | cysteine-rich RLK (RECEPTOR-like protein kinase) 14 | chr4:12154091-12157091 REVERSE LENGTH=2187								0.0144818	0.468934	1	1	0.208911	0.538036	0.101514	no	4.3256	4.58596	8.39525	no	0.222062	0.450471	0.17377	no	3.06131	1.91175	3.3272	no	no	0.28282	5.76894	0.282101	2.76675	-1.82204	2.52831	-1.82572	1.46819	4.35035	-0.00367426	3.29391	-1.06011	4.35035	0.00367426	3.29391	1.06011
Csa09g050380_1	Csa09g050380	AT3G48360	BT2, ATBT2 | BTB and TAZ domain protein 2 | chr3:17908482-17910471 REVERSE LENGTH=1095								0.0144818	0.468934	1	1	4.98518	5.78531	5.70436	no	0.554948	0.372316	0.0347439	no	2.82044	3.00935	3.37081	no	0.235648	0.387262	0.21343	no	no	5.49162	0.320669	3.06686	0.27878	2.45723	-1.64084	1.61676	-1.8428	-4.09807	-0.840467	-3.45957	-0.20196	4.09807	0.840467	3.45957	0.20196
Csa11g073650_1	Csa11g073650	AT1G43170	ARP1, emb2207, RPL3A, RP1 | ribosomal protein 1 | chr1:16266992-16268631 FORWARD LENGTH=1170								0.016191	0.468934	1	1	26.7189	29.8196	27.9865	yes	15.337	16.6049	12.8028	yes	26.4784	20.3609	21.6901	yes	13.4386	13.6878	14.6058	yes	yes	28.175	14.9149	22.8431	13.9107	4.81635	3.89868	4.51369	3.79813	-0.917663	-0.302656	-0.715562	-0.100556	0.917663	0.302656	0.715562	0.100556
Csa07g022130_2	Csa07g022130	AT1G72290	Kunitz family trypsin and protease inhibitor protein | chr1:27215852-27216499 FORWARD LENGTH=648								0.0237744	0.468934	1	1	5.99353	6.76176	7.26806	yes	1.17143	0.982398	1.28346	no	3.23777	2.40176	3.44123	no	0.155446	0.102183	0.168947	no	yes	6.67445	1.14576	3.02692	0.142192	2.73865	0.196309	1.59785	-2.81409	-2.54234	-1.1408	-4.41193	-3.01039	2.54234	1.1408	4.41193	3.01039
Csa14g066250_1	Csa14g066250	AT1G56120	Leucine-rich repeat transmembrane protein kinase | chr1:20987288-20993072 REVERSE LENGTH=3144								0.028849	0.468934	1	2e-07	4.37499	8.3273	5.47604	no	9.21134	16.0366	26.2677	yes	3.73014	4.7824	6.23599	no	0.981182	1.41022	1.43693	no	yes	6.05944	17.1719	4.91617	1.27611	2.59919	4.10198	2.29754	0.351755	1.50279	-0.301649	-1.94578	-3.75022	1.50279	0.301649	1.94578	3.75022
Csa17g035370_1	Csa17g035370	AT1G25230	Calcineurin-like metallo-phosphoesterase superfamily protein | chr1:8840474-8842298 REVERSE LENGTH=1020								0.0430768	0.468934	1	1	5.98759	3.7655	4.64616	no	0.683414	0.334326	0.320901	no	2.7065	3.68883	2.22382	no	0.0906872	0.268262	0.0985639	no	no	4.79975	0.446214	2.87305	0.152504	2.26296	-1.16419	1.52258	-2.71308	-3.42715	-0.740376	-4.23566	-1.54889	3.42715	0.740376	4.23566	1.54889
Csa17g009610_1	Csa17g009610	AT1G06190	Rho termination factor | chr1:1892467-1894078 REVERSE LENGTH=1206								0.00122826	0.468895	1	1	27.3986	28.3157	25.6223	yes	13.762	11.7407	9.47765	yes	23.3817	22.5556	22.9619	yes	13.0583	14.2631	14.1141	yes	yes	27.1122	11.6601	22.9664	13.8118	4.76087	3.54351	4.52145	3.78783	-1.21736	-0.239416	-0.733619	0.244324	1.21736	0.239416	0.733619	0.244324
Csa18g012510_1	Csa18g012510	AT1G43170	ARP1, emb2207, RPL3A, RP1 | ribosomal protein 1 | chr1:16266992-16268631 FORWARD LENGTH=1170								0.0237915	0.468895	1	1	10.9144	10.6174	10.8761	yes	3.49352	3.58083	2.80236	no	10.4125	6.43178	8.21012	yes	3.05191	3.3902	3.48493	no	yes	10.8026	3.29224	8.35146	3.30902	3.43331	1.71907	3.06203	1.7264	-1.71424	-0.371279	-1.33563	0.00733366	1.71424	0.371279	1.33563	0.00733366
Csa08g062210_1	Csa08g062210	AT5G02450	Ribosomal protein L36e family protein | chr5:533501-534394 FORWARD LENGTH=327								0.0435532	0.464343	1	1	48.3256	49.5191	47.4856	yes	33.8672	37.4097	26.0925	yes	41.0182	36.8165	39.6767	yes	25.9173	27.2762	26.8406	yes	yes	48.4434	32.4565	39.1705	26.678	5.59823	5.02043	5.29169	4.73758	-0.577795	-0.306535	-0.554113	-0.282853	0.577795	0.306535	0.554113	0.282853
Csa13g053870_1	Csa13g053870	AT4G02770	PSAD-1 | photosystem I subunit D-1 | chr4:1229247-1229873 REVERSE LENGTH=627								0.000424289	0.463487	1	1	586.457	520.068	538.922	yes	382.573	384.019	279.729	yes	429.784	510.865	416.511	yes	308.623	320.433	396.248	yes	yes	548.483	348.773	452.387	341.768	9.0993	8.44615	8.82141	8.41687	-0.653156	-0.277889	-0.404539	-0.0292726	0.653156	0.277889	0.404539	0.0292726
Csa20g023290_1	Csa20g023290	AT5G15780	Pollen Ole e 1 allergen and extensin family protein | chr5:5144898-5146297 REVERSE LENGTH=1206								0.000142654	0.459669	0.710911	0.00349605	233.134	195.455	208.729	yes	162.452	133.769	129.232	yes	151.837	176.331	147.288	yes	183.54	202.128	185.133	yes	yes	212.439	141.818	158.485	190.267	7.73091	7.14789	7.30821	7.57188	-0.583014	-0.422701	0.263675	0.423988	0.583014	0.422701	0.263675	0.423988
Csa08g011120_1	Csa08g011120	AT5G18570	EMB269, ATOBGC, CPSAR1 | GTP1/OBG family protein | chr5:6171839-6174823 REVERSE LENGTH=2046								0.00301505	0.453126	1	1	25.0959	25.4141	27.0691	yes	14.3798	11.7679	9.56938	yes	24.2282	23.0336	25.0708	yes	13.6156	15.5669	15.5018	yes	yes	25.8597	11.9057	24.1109	14.8947	4.69263	3.57358	4.59161	3.89673	-1.11905	-0.101022	-0.69488	0.32315	1.11905	0.101022	0.69488	0.32315
Csa15g015770_1	Csa15g015770	AT3G11940	ATRPS5A, AML1, RPS5A | ribosomal protein 5A | chr3:3778175-3779354 REVERSE LENGTH=624								0.0105031	0.452179	0.000197226	0.0221301	57.3786	58.6039	57.4954	yes	36.0926	42.3281	34.5227	yes	30.38	27.031	26.2965	yes	19.0931	15.5826	18.5781	yes	yes	57.826	37.6478	27.9025	17.7513	5.85365	5.23449	4.80232	4.14985	-0.619152	-1.05132	-0.652472	-1.08464	0.619152	1.05132	0.652472	1.08464
Csa02g073820_1	Csa02g073820	AT5G64450	BEST Arabidopsis thaliana protein match is: Putative endonuclease or glycosyl hydrolase (TAIR:AT3G62200.1); Has 1807 Blast hits to 1807 proteins in 277 species: Archae - 0; Bacteria - 0; Metazoa - 736; Fungi - 347; Plants - 385; Viruses - 0; Other Eukaryotes - 339 (source: NCBI BLink). | chr5:25771949-25772761 FORWARD LENGTH=546								1.45e-08	0.451014	1	2.92e-10	264.518	273.382	172.281	yes	67.453	17.8013	22.5491	yes	203.785	167.388	98.2663	yes	296.43	226.963	323.038	yes	yes	236.727	35.9345	156.48	282.143	7.88708	5.1673	7.28983	8.14029	-2.71978	-0.597249	0.850453	2.97299	2.71978	0.597249	0.850453	2.97299
Csa02g012610_1	Csa02g012610	AT4G23590	Tyrosine transaminase family protein | chr4:12307195-12309445 FORWARD LENGTH=1275								0.0243488	0.450987	1	1	16.1491	16.322	17.7515	yes	1.60236	1.37013	3.71772	no	20.5926	0.28396	0.408944	no	1.80109	0.0986628	1.41376	no	yes	16.7409	2.23007	7.09517	1.1045	4.0653	1.15709	2.82684	0.1434	-2.90821	-1.23847	-2.68344	-1.01369	2.90821	1.23847	2.68344	1.01369
Csa13g023210_1	Csa13g023210	AT5G20250	DIN10 | Raffinose synthase family protein | chr5:6833730-6836635 FORWARD LENGTH=2535								1.12e-05	0.45012	0.0995527	1	21.2008	14.0693	16.7939	yes	4.21366	3.69506	2.68324	no	5.48621	7.20211	6.77733	yes	1.63913	2.96058	2.01459	no	yes	17.3547	3.53065	6.48855	2.20476	4.11725	1.81994	2.6979	1.14062	-2.29732	-1.41935	-1.55727	-0.679311	2.29732	1.41935	1.55727	0.679311
Csa13g017460_1	Csa13g017460	AT5G14640	ATSK13, SK13 | shaggy-like kinase 13 | chr5:4719350-4721772 REVERSE LENGTH=1233								0.00136547	0.449257	1	1	9.77813	11.0231	9.57042	yes	24.561	26.9622	27.2156	yes	9.51124	9.10048	9.8295	yes	14.4475	17.363	16.626	yes	yes	10.1239	26.2463	9.48041	16.1455	3.33969	4.71404	3.24495	4.01306	1.37435	-0.0947432	0.768111	-0.70098	1.37435	0.0947432	0.768111	0.70098
Csa15g009470_1	Csa15g009470	AT3G07720	Galactose oxidase/kelch repeat superfamily protein | chr3:2465439-2467033 FORWARD LENGTH=990								0.0235808	0.448732	1	1	4.11563	4.74414	4.08575	no	12.706	11.703	16.9425	yes	5.08031	4.21229	5.34483	no	10.5487	8.22727	11.7468	yes	yes	4.31517	13.7838	4.87914	10.1742	2.10942	3.7849	2.28663	3.34685	1.67549	0.17721	1.06022	-0.438055	1.67549	0.17721	1.06022	0.438055
Csa17g047310_1	Csa17g047310										3.76e-09	0.445667	1.39e-05	1	20.4484	25.1771	21.0171	yes	3.69453	3.41506	3.46958	no	4.97465	4.84786	4.59505	no	0.888994	1.49534	1.42089	no	yes	22.2142	3.52639	4.80585	1.26841	4.47341	1.81819	2.26479	0.34302	-2.65522	-2.20862	-1.92177	-1.47517	2.65522	2.20862	1.92177	1.47517
Csa03g037410_1	Csa03g037410	AT1G33120	Ribosomal protein L6 family | chr1:12010986-12012223 FORWARD LENGTH=585								0.00126914	0.445198	1	1	89.8406	96.3396	90.335	yes	66.0764	68.0143	54.1347	yes	86.6317	77.1655	84.7851	yes	63.5586	61.8937	64.9796	yes	yes	92.1717	62.7418	82.8608	63.4773	6.52625	5.97135	6.37262	5.98817	-0.554897	-0.153635	-0.384448	0.016814	0.554897	0.153635	0.384448	0.016814
Csa05g006930_1	Csa05g006930	AT2G43520	ATTI2, TI2 | trypsin inhibitor protein 2 | chr2:18068611-18069037 FORWARD LENGTH=273								2.95e-05	0.443814	1	1.24e-06	31.1336	29.838	28.1702	yes	10.3185	10.5559	3.50499	no	17.063	22.7083	21.4317	yes	39.3875	16.2014	44.2017	yes	yes	29.7139	8.12649	20.401	33.2636	4.89307	3.02263	4.35057	5.05587	-1.87043	-0.542501	0.705306	2.03324	1.87043	0.542501	0.705306	2.03324
Csa06g023970_1	Csa06g023970	AT3G49910	Translation protein SH3-like family protein | chr3:18504311-18504751 FORWARD LENGTH=441								0.00321695	0.439603	1	1	46.7997	48.1329	46.3391	yes	27.1029	29.7006	26.8079	yes	40.6747	36.682	39.6694	yes	27.3357	25.9626	26.0157	yes	yes	47.0906	27.8705	39.0087	26.438	5.55737	4.80067	5.28572	4.72454	-0.7567	-0.271642	-0.561184	-0.0761257	0.7567	0.271642	0.561184	0.0761257
Csa12g065860_1	Csa12g065860	AT1G29880	glycyl-tRNA synthetase / glycine--tRNA ligase | chr1:10459662-10462781 REVERSE LENGTH=2190								0.0370575	0.43649	1	1	19.592	23.4928	25.48	yes	9.9518	13.2825	12.7421	yes	20.8297	17.7077	19.5844	yes	11.1531	11.8263	9.53297	yes	yes	22.8549	11.9921	19.3739	10.8374	4.51443	3.58402	4.27605	3.43795	-0.930417	-0.238389	-0.838093	-0.146065	0.930417	0.238389	0.838093	0.146065
Csa07g040830_1	Csa07g040830	AT1G73630	EF hand calcium-binding protein family | chr1:27684748-27685239 FORWARD LENGTH=492								0.0417494	0.430248	1	1	9.5453	8.17706	9.64337	yes	21.4389	24.0833	16.9643	yes	8.35279	6.77771	8.82786	yes	13.8556	12.8309	16.9486	yes	yes	9.12191	20.8288	7.98612	14.545	3.18934	4.38051	2.99749	3.86246	1.19117	-0.191841	0.864961	-0.518054	1.19117	0.191841	0.864961	0.518054
Csa17g051590_1	Csa17g051590	AT1G32230	RCD1, CEO, CEO1, ATP8, AtRCD1 | WWE protein-protein interaction domain protein family | chr1:11613427-11615894 FORWARD LENGTH=1770								0.0331614	0.427506	1	1	12.787	12.4381	11.9278	yes	23.0954	24.9563	29.5689	yes	14.9264	12.9866	12.7268	yes	21.2916	21.1886	22.1669	yes	yes	12.3843	25.8735	13.5466	21.549	3.63044	4.6934	3.75986	4.42955	1.06296	0.129414	0.669694	-0.263854	1.06296	0.129414	0.669694	0.263854
Csa20g002590_2	Csa20g002590	AT5G02500	HSC70-1, HSP70-1, AT-HSC70-1, HSC70 | heat shock cognate protein 70-1 | chr5:554055-556334 REVERSE LENGTH=1956								0.0350573	0.426116	0.085766	1	138.455	143.943	146.937	yes	107.233	109.497	131.742	yes	99.8543	113.312	100.953	yes	124.389	112.329	131.789	yes	yes	143.111	116.157	104.707	122.836	7.161	6.85994	6.71021	6.94058	-0.301058	-0.450786	0.230375	0.0806469	0.301058	0.450786	0.230375	0.0806469
Csa20g001430_1	Csa20g001430	AT5G01590	unknown protein; FUNCTIONS IN: molecular_function unknown; INVOLVED IN: biological_process unknown; LOCATED IN: chloroplast, chloroplast envelope; EXPRESSED IN: 22 plant structures; EXPRESSED DURING: 13 growth stages; Has 60 Blast hits to 59 proteins in 31 species: Archae - 0; Bacteria - 20; Metazoa - 1; Fungi - 2; Plants - 33; Viruses - 0; Other Eukaryotes - 4 (source: NCBI BLink). | chr5:224249…								0.00551456	0.426011	1	1	31.8793	30.2577	29.7446	yes	18.2089	15.6873	12.9252	yes	26.9894	28.4444	30.492	yes	18.1433	18.0292	18.982	yes	yes	30.6272	15.6071	28.6419	18.3848	4.93674	3.96413	4.84006	4.20044	-0.972607	-0.0966841	-0.639615	0.236308	0.972607	0.0966841	0.639615	0.236308
Csa07g011230_1	Csa07g011230	AT2G31610	Ribosomal protein S3 family protein | chr2:13450384-13451669 FORWARD LENGTH=753								2.54e-06	0.417967	1	1	72.7926	80.6364	75.7226	yes	44.9352	45.6963	35.4699	yes	67.7402	67.9654	69.2481	yes	49.3709	50.9556	51.8455	yes	yes	76.3839	42.0338	68.3179	50.724	6.2552	5.39348	6.09419	5.6646	-0.861717	-0.161004	-0.429596	0.271118	0.861717	0.161004	0.429596	0.271118
Csa07g061080_1	Csa07g061080	AT2G27530	PGY1 | Ribosomal protein L1p/L10e family | chr2:11763443-11764570 REVERSE LENGTH=651								0.00751185	0.417193	1	1	125.635	122.116	122.986	yes	98.2276	100.142	78.8958	yes	111.131	104.362	113.045	yes	84.1362	90.8942	81.8423	yes	yes	123.579	92.4219	109.513	85.6242	6.94929	6.53016	6.77495	6.41995	-0.419127	-0.174338	-0.355006	-0.110216	0.419127	0.174338	0.355006	0.110216
Csa10g049490_1	Csa10g049490	AT5G40950	RPL27 | ribosomal protein large subunit 27 | chr5:16410866-16411845 FORWARD LENGTH=597								0.018518	0.416194	1	1	158.049	168.251	166.403	yes	132.456	133.828	92.408	yes	160.911	160.667	155.068	yes	114.698	132.952	116.454	yes	yes	164.234	119.564	158.882	121.368	7.35961	6.90164	7.31181	6.92324	-0.45797	-0.0477986	-0.388571	0.0216011	0.45797	0.0477986	0.388571	0.0216011
Csa11g062800_1	Csa11g062800	AT5G42050	DCD (Development and Cell Death) domain protein | chr5:16815630-16816932 FORWARD LENGTH=1050								2.56e-05	0.412613	1	1	12.3204	12.0219	12.1901	yes	24.7263	32.2344	47.432	yes	16.2721	14.71	13.664	yes	26.3111	19.8717	24.7767	yes	yes	12.1775	34.7976	14.882	23.6532	3.60614	5.12091	3.8955	4.56396	1.51477	0.28936	0.668461	-0.556952	1.51477	0.28936	0.668461	0.556952
Csa12g056750_1	Csa12g056750	AT4G14900	FRIGIDA-like protein | chr4:8521759-8523607 REVERSE LENGTH=1599								0.00249863	0.410679	1	0.866093	6.97068	6.08702	6.06873	yes	16.0635	17.364	25.2261	yes	4.33984	3.99925	4.87045	no	12.0589	4.19663	13.2604	no	yes	6.37548	19.5512	4.40318	9.83865	2.67253	4.28919	2.13855	3.29846	1.61665	-0.533987	1.15991	-0.990724	1.61665	0.533987	1.15991	0.990724
Csa20g002920_1	Csa20g002920	AT5G02870	Ribosomal protein L4/L1 family | chr5:657830-659526 FORWARD LENGTH=1224								1.79e-11	0.407164	0.00917504	1	171.882	177.522	165.593	yes	95.2183	99.1728	82.7259	yes	122.007	113.937	111.084	yes	76.6373	107.727	83.1778	yes	yes	171.666	92.3723	115.676	89.1809	7.42346	6.52939	6.85395	6.47866	-0.894068	-0.569508	-0.375286	-0.050726	0.894068	0.569508	0.375286	0.050726
Csa07g052990_1	Csa07g052990	AT2G22910	NAGS1 | N-acetyl-l-glutamate synthase 1 | chr2:9749988-9752737 FORWARD LENGTH=1830								0.00954222	0.406076	1	1	3.25168	3.52177	4.26616	no	9.76783	12.858	17.5232	yes	4.16881	4.07814	3.45431	no	8.1457	8.43464	10.4068	yes	yes	3.67987	13.383	3.90042	8.99572	1.87965	3.74233	1.96363	3.16924	1.86268	0.0839756	1.20561	-0.573091	1.86268	0.0839756	1.20561	0.573091
Csa06g018530_1	Csa06g018530	AT3G44890	RPL9 | ribosomal protein L9 | chr3:16386505-16387963 FORWARD LENGTH=594								0.0129099	0.396315	1	1	80.8429	76.6501	78.911	yes	59.8205	61.9033	41.9293	yes	75.3251	80.0058	82.7577	yes	53.9208	64.7803	59.7335	yes	yes	78.8013	54.551	79.3629	59.4782	6.30015	5.76953	6.31039	5.89429	-0.530613	0.0102447	-0.416103	0.124755	0.530613	0.0102447	0.416103	0.124755
Csa08g004980_1	Csa08g004980	AT5G13120	ATCYP20-2, CYP20-2 | cyclophilin 20-2 | chr5:4162714-4164720 REVERSE LENGTH=780								0.0239638	0.395934	1	1	48.4682	48.3314	46.3889	yes	32.9082	34.9059	23.6435	yes	47.4606	48.1388	46.2295	yes	30.369	36.6218	32.0589	yes	yes	47.7295	30.4859	47.2763	33.0166	5.57681	4.93007	5.56305	5.04512	-0.646741	-0.0137642	-0.517927	0.11505	0.646741	0.0137642	0.517927	0.11505
Csa12g033880_1	Csa12g033880	AT4G22820	A20/AN1-like zinc finger family protein | chr4:11987871-11988401 REVERSE LENGTH=531								0.0184457	0.393101	1	1	2.51535	2.08225	1.04765	no	7.05442	8.5043	12.9392	yes	2.83739	2.49052	2.33136	no	8.01537	5.99967	6.67674	yes	yes	1.88175	9.49932	2.55309	6.89726	0.912075	3.24782	1.35224	2.78602	2.33575	0.440169	1.43378	-0.4618	2.33575	0.440169	1.43378	0.4618
Csa14g060480_1	Csa14g060480	AT1G52230	PSAH2, PSAH-2, PSI-H | photosystem I subunit H2 | chr1:19454902-19455508 FORWARD LENGTH=438								0.0179783	0.391215	1	1	405.627	371.317	399.812	yes	288.236	335.209	231.983	yes	292.382	349.965	299.018	yes	232.263	260.601	220.347	yes	yes	392.252	285.143	313.788	237.737	8.61564	8.15554	8.29365	7.89322	-0.460096	-0.321988	-0.400426	-0.262318	0.460096	0.321988	0.400426	0.262318
Csa12g025170_1	Csa12g025170	AT4G26690	SHV3, MRH5, GPDL2 | PLC-like phosphodiesterase family protein | chr4:13456793-13459890 REVERSE LENGTH=2280								0.0267682	0.391215	1	1	9.90856	8.66771	9.42787	yes	2.74503	2.77582	2.66755	no	7.16071	7.40685	6.80923	yes	2.99008	2.14877	2.39603	no	yes	9.33471	2.72947	7.1256	2.51163	3.22261	1.44862	2.83301	1.32862	-1.77399	-0.389594	-1.50439	-0.119996	1.77399	0.389594	1.50439	0.119996
Csa15g021660_1	Csa15g021660	AT3G16780	Ribosomal protein L19e family protein | chr3:5708982-5710249 FORWARD LENGTH=630								0.00212551	0.389971	1	1	24.1505	25.8413	22.6262	yes	10.5526	11.442	9.70983	yes	17.8878	17.6082	16.4174	yes	9.50504	10.0975	8.97778	yes	yes	24.206	10.5681	17.3045	9.52678	4.59729	3.40165	4.11307	3.25199	-1.19564	-0.484221	-0.861084	-0.14966	1.19564	0.484221	0.861084	0.14966
Csa03g053530_1	Csa03g053530	AT1G48630	RACK1B_AT | receptor for activated C kinase 1B | chr1:17981977-17983268 REVERSE LENGTH=981								0.0169758	0.386901	1	1	22.5393	24.5428	21.7716	yes	12.4638	12.0363	8.71959	yes	18.8217	17.8263	19.2885	yes	9.82327	11.6958	9.40547	yes	yes	22.9513	11.0732	18.6455	10.3082	4.5205	3.469	4.22076	3.36572	-1.0515	-0.299745	-0.85504	-0.103288	1.0515	0.299745	0.85504	0.103288
Csa02g037960_1	Csa02g037960	AT4G24830	arginosuccinate synthase family | chr4:12793085-12795857 REVERSE LENGTH=1485								0.018626	0.383139	1	1	17.4555	17.4136	17.1436	yes	8.57969	7.41705	5.82112	yes	12.2552	13.607	14.082	yes	6.6003	6.07292	7.12996	yes	yes	17.3376	7.27262	13.3147	6.60106	4.11583	2.86248	3.73495	2.7227	-1.25336	-0.380878	-1.01226	-0.139778	1.25336	0.380878	1.01226	0.139778
Csa18g026640_1	Csa18g026640	AT5G55190	RAN3, ATRAN3 | RAN GTPase 3 | chr5:22392285-22393957 FORWARD LENGTH=666								0.0323557	0.379253	1	1	43.4633	43.3649	44.7801	yes	26.9452	27.7082	30.1621	yes	44.7801	39.8633	45.2095	yes	32.2438	26.8198	29.9785	yes	yes	43.8694	28.2718	43.2843	29.6807	5.45514	4.82129	5.43577	4.89145	-0.633852	-0.0193729	-0.544318	0.070161	0.633852	0.0193729	0.544318	0.070161
Csa20g008470_2	Csa20g008470	AT5G04800	Ribosomal S17 family protein | chr5:1389217-1389642 FORWARD LENGTH=426								0.00139546	0.378056	1	1	40.9784	45.5327	43.8203	yes	25.2241	23.4101	23.2145	yes	36.7111	31.7897	36.7986	yes	21.5558	25.8753	21.0998	yes	yes	43.4438	23.9496	35.0998	22.8436	5.44108	4.58193	5.13339	4.51372	-0.859151	-0.307687	-0.619672	-0.0682079	0.859151	0.307687	0.619672	0.0682079
Csa15g059750_2	Csa15g059750	AT2G06520	PSBX | photosystem II subunit X | chr2:2587868-2588218 REVERSE LENGTH=351								0.00189698	0.376831	1	1	600.869	599.294	593.901	yes	460.99	510.878	391.385	yes	561.447	568.096	569.753	yes	438.874	493.997	440.166	yes	yes	598.021	454.418	566.432	457.679	9.22405	8.82787	9.14576	8.83819	-0.396179	-0.078294	-0.307566	0.0103183	0.396179	0.078294	0.307566	0.0103183
Csa14g049470_1	Csa14g049470	AT1G44800	nodulin MtN21 /EamA-like transporter family protein | chr1:16914342-16916858 REVERSE LENGTH=1113								0.00160513	0.376559	1	0.103784	5.24785	3.67367	5.47658	no	13.5803	11.9597	26.0548	yes	1.76491	2.14816	2.3554	no	5.02344	8.10845	5.19799	yes	yes	4.79936	17.1983	2.08949	6.10996	2.26284	4.10419	1.06315	2.61116	1.84135	-1.19969	1.54801	-1.49303	1.84135	1.19969	1.54801	1.49303
Csa19g016980_1	Csa19g016980	AT3G12760	CONTAINS InterPro DOMAIN/s: Defective-in-cullin neddylation protein (InterPro:IPR014764), Protein of unknown function DUF298 (InterPro:IPR005176), UBA-like (InterPro:IPR009060); BEST Arabidopsis thaliana protein match is: Domain of unknown function (DUF298) (TAIR:AT1G15860.2); Has 857 Blast hits to 855 proteins in 202 species: Archae - 0; Bacteria - 0; Metazoa - 482; Fungi - 154; Plants - 139; Vi…								0.0173417	0.374288	1	1	15.2699	14.6966	13.2535	yes	27.3771	29.8538	32.0353	yes	16.1672	15.8143	13.9802	yes	21.8101	24.7008	25.3816	yes	yes	14.4067	29.7554	15.3205	23.9642	3.84866	4.89508	3.9374	4.58281	1.04642	0.0887315	0.645411	-0.312273	1.04642	0.0887315	0.645411	0.312273
Csa20g055400_1	Csa20g055400	AT5G27770	Ribosomal L22e protein family | chr5:9836166-9837113 FORWARD LENGTH=375								0.00787962	0.371778	1	1	48.8469	48.5706	45.621	yes	28.0943	31.8196	27.5185	yes	44.6839	47.2032	43.3172	yes	30.3374	32.5066	30.2538	yes	yes	47.6795	29.1442	45.0681	31.0326	5.5753	4.86513	5.49404	4.95571	-0.710163	-0.0812624	-0.538322	0.0905787	0.710163	0.0812624	0.538322	0.0905787
Csa09g061800_1	Csa09g061800	AT3G53430	Ribosomal protein L11 family protein | chr3:19809895-19810395 REVERSE LENGTH=501								0.0031677	0.371137	1	1	43.7125	44.072	41.9724	yes	25.8175	23.9572	24.5976	yes	36.6446	32.2196	35.7883	yes	22.9152	23.6604	22.5571	yes	yes	43.2523	24.7908	34.8842	23.0443	5.4347	4.63173	5.1245	4.52634	-0.802973	-0.310204	-0.598164	-0.105395	0.802973	0.310204	0.598164	0.105395
Csa06g027260_1	Csa06g027260	AT3G52870	IQ calmodulin-binding motif family protein | chr3:19593365-19595686 REVERSE LENGTH=1371								0.00844836	0.371137	1	1	7.03602	6.28485	6.51686	yes	19.6069	20.9042	13.7884	yes	5.89888	6.56318	5.30846	yes	12.069	12.4732	10.557	yes	yes	6.61258	18.0998	5.92351	11.6997	2.72521	4.1779	2.56645	3.54841	1.45269	-0.158761	0.981954	-0.629498	1.45269	0.158761	0.981954	0.629498
Csa09g079990_1	Csa09g079990	AT1G75380	ATBBD1, BBD1 | bifunctional nuclease in basal defense response 1 | chr1:28281789-28283631 REVERSE LENGTH=978								0.000138111	0.370446	1	1	145.68	104.988	107.199	yes	28.8635	40.5965	84.2549	yes	110.344	81.9309	81.9818	yes	59.0908	51.2277	58.5224	yes	yes	119.289	51.2383	91.419	56.2803	6.89832	5.67915	6.51442	5.81456	-1.21916	-0.383894	-0.699864	0.135407	1.21916	0.383894	0.699864	0.135407
Csa08g014090_1	Csa08g014090	AT5G20250	DIN10 | Raffinose synthase family protein | chr5:6833730-6836635 FORWARD LENGTH=2535								1.66e-08	0.368516	0.00759329	1	12.8945	10.4339	11.8709	yes	0.304668	0.161371	0.301176	no	2.25438	2.56034	2.08712	no	0.119158	0.0671393	0.0555033	no	yes	11.7331	0.255738	2.30061	0.0806003	3.55251	-1.96726	1.20202	-3.63307	-5.51977	-2.35049	-4.83509	-1.66581	5.51977	2.35049	4.83509	1.66581
Csa07g046470_1	Csa07g046470	AT1G75040	PR5, PR-5 | pathogenesis-related gene 5 | chr1:28177754-28178731 FORWARD LENGTH=720								7.01e-19	0.366949	1	4.69e-14	9.33711	5.76445	9.76336	yes	95.7128	117.787	239.932	yes	8.02247	4.47814	3.53918	no	6.87	9.33565	21.7099	yes	yes	8.28831	151.144	5.3466	12.6385	3.05108	7.23978	2.41862	3.65975	4.1887	-0.632457	1.24113	-3.58002	4.1887	0.632457	1.24113	3.58002
Csa13g019260_1	Csa13g019260	AT5G16470	zinc finger (C2H2 type) family protein | chr5:5379516-5379830 FORWARD LENGTH=315					C2H2			0.0468845	0.365858	1	1	27.054	26.1284	21.6418	yes	13.2102	13.6351	13.8373	yes	23.3075	21.5996	19.2885	yes	13.3045	10.9913	12.7014	yes	yes	24.9414	13.5609	21.3985	12.3324	4.64047	3.76138	4.41944	3.62439	-0.879093	-0.221031	-0.795053	-0.136992	0.879093	0.221031	0.795053	0.136992
Csa08g027960_1	Csa08g027960	AT1G33140	PGY2 | Ribosomal protein L6 family | chr1:12023360-12024502 FORWARD LENGTH=585								2.56e-06	0.36556	1	1	105.869	120.171	106.731	yes	68.7257	75.6003	63.1081	yes	99.8275	89.4076	96.8245	yes	70.4033	76.1162	74.419	yes	yes	110.923	69.1447	95.3532	73.6462	6.79342	6.11155	6.57521	6.20254	-0.681873	-0.218211	-0.372671	0.0909916	0.681873	0.218211	0.372671	0.0909916
Csa02g037690_1	Csa02g037690	AT5G50250	CP31B | chloroplast RNA-binding protein 31B | chr5:20452677-20453965 REVERSE LENGTH=870								0.0436816	0.365266	1	1	25.4197	31.6581	28.3903	yes	18.7555	17.5931	11.9381	yes	29.3497	28.6704	29.7239	yes	17.2557	18.7053	19.2354	yes	yes	28.4893	16.0956	29.248	18.3988	4.83235	4.00859	4.87027	4.20154	-0.823761	0.0379143	-0.668727	0.192948	0.823761	0.0379143	0.668727	0.192948
Csa02g048860_1	Csa02g048860	AT5G52640	HSP81-1, ATHS83, HSP81.1, HSP83, ATHSP90.1, AtHsp90-1, HSP90.1 | heat shock protein 90.1 | chr5:21352542-21355147 FORWARD LENGTH=2118								0.000176773	0.365016	1	1	5.96371	6.83124	7.7277	yes	0	0	0.0799054	no	1.30573	3.28962	2.63025	no	0	0.044532	0.147256	no	yes	6.84089	0.0266351	2.40854	0.0639294	2.77418	-5.23053	1.26816	-3.96738	-8.00471	-1.50603	-5.23553	1.26315	8.00471	1.50603	5.23553	1.26315
Csa17g016070_2	Csa17g016070	AT1G11925	Stigma-specific Stig1 family protein | chr1:4026195-4026617 REVERSE LENGTH=423								0.00384412	0.365016	1	1	0	0.0489846	0	no	6.02102	7.20224	2.10397	no	0.138633	0	0.050626	no	1.7342	3.41996	1.61557	no	no	0.0163282	5.10908	0.0630863	2.25658	-5.93649	2.35306	-3.98653	1.17414	8.28955	1.94996	5.16067	-1.17893	8.28955	1.94996	5.16067	1.17893
Csa07g063690_1	Csa07g063690	AT1G62390	Phox2 | Octicosapeptide/Phox/Bem1p (PB1) domain-containing protein / tetratricopeptide repeat (TPR)-containing protein | chr1:23084632-23086887 REVERSE LENGTH=2256								0.00798143	0.365016	1	1	18.5371	18.9084	15.646	yes	7.71142	6.42783	5.85935	yes	15.1771	15.6521	16.5258	yes	7.34284	8.24316	8.92426	yes	yes	17.6971	6.6662	15.785	8.17009	4.14545	2.73686	3.98048	3.03035	-1.40858	-0.164964	-0.95013	0.293488	1.40858	0.164964	0.95013	0.293488
Csa05g034730_1	Csa05g034730	AT2G29460	ATGSTU4, GST22, GSTU4 | glutathione S-transferase tau 4 | chr2:12626689-12627600 REVERSE LENGTH=675								0.0430768	0.365016	1	1	0.0556896	0.107568	0.0541214	no	1.38369	5.04274	5.4384	no	0.152216	0.0514638	0.0555865	no	1.5777	2.89676	2.12864	no	no	0.0724598	3.95495	0.0864222	2.20104	-3.78668	1.98366	-3.53245	1.13818	5.77033	0.254222	4.67064	-0.845476	5.77033	0.254222	4.67064	0.845476
Csa07g012660_1	Csa07g012660	AT2G30490	ATC4H, C4H, CYP73A5, REF3 | cinnamate-4-hydroxylase | chr2:12993861-12995683 REVERSE LENGTH=1518								0.00787962	0.362869	1	5.59e-07	17.9905	19.3219	17.3652	yes	34.7977	33.944	40.5715	yes	20.7325	21.1134	13.445	yes	11.8162	7.20841	10.7345	yes	yes	18.2259	36.4377	18.4303	9.9197	4.18792	5.18736	4.20401	3.3103	0.999445	0.0160915	-0.893711	-1.87706	0.999445	0.0160915	0.893711	1.87706
Csa17g018600_1	Csa17g018600	AT1G13270	MAP1C, MAP1B | methionine aminopeptidase 1B | chr1:4544999-4547155 FORWARD LENGTH=1110								0.0241185	0.362211	1	1	31.7569	34.0485	31.8387	yes	20.3963	19.8488	15.533	yes	34.4239	30.6273	32.9771	yes	21.6861	20.6826	21.2899	yes	yes	32.548	18.5927	32.6761	21.2195	5.0245	4.21666	5.03017	4.40732	-0.807834	0.00566623	-0.622844	0.190657	0.807834	0.00566623	0.622844	0.190657
Csa03g046530_1	Csa03g046530	AT1G43170	ARP1, emb2207, RPL3A, RP1 | ribosomal protein 1 | chr1:16266992-16268631 FORWARD LENGTH=1170								1.34e-07	0.361283	1	1	185.247	189.387	183.33	yes	131.929	125.04	125.044	yes	169.485	158.232	167.887	yes	130.212	137.208	137.877	yes	yes	185.988	127.338	165.202	135.099	7.53907	6.99252	7.36808	7.07788	-0.546549	-0.170985	-0.290208	0.0853556	0.546549	0.170985	0.290208	0.0853556
Csa10g023100_1	Csa10g023100	AT4G20070	ATAAH, AAH | allantoate amidohydrolase | chr4:10861548-10864529 FORWARD LENGTH=1578								0.00322795	0.359577	1	1	2.78434	2.03804	2.50655	no	10.4648	10.4951	13.3737	yes	1.92264	1.7876	1.81378	no	5.1824	7.39681	5.63252	yes	yes	2.44297	11.4446	1.84134	6.07058	1.28864	3.51659	0.880756	2.60183	2.22795	-0.407882	1.72108	-0.914755	2.22795	0.407882	1.72108	0.914755
Csa08g052230_1	Csa08g052230	AT4G02230	Ribosomal protein L19e family protein | chr4:979391-980640 REVERSE LENGTH=627								0.000155933	0.354854	1	1	71.4775	74.4959	71.2383	yes	43.1606	41.8137	47.4721	yes	66.8414	71.6754	66.4877	yes	53.544	47.2879	50.4439	yes	yes	72.4039	44.1488	68.3348	50.4253	6.178	5.4643	6.09455	5.65607	-0.713693	-0.0834468	-0.438474	0.191772	0.713693	0.0834468	0.438474	0.191772
Csa09g061800_2	Csa09g061800	AT3G53430	Ribosomal protein L11 family protein | chr3:19809895-19810395 REVERSE LENGTH=501								0.0131245	0.352839	1	1	41.326	43.6785	39.4269	yes	25.6032	25.8139	23.7928	yes	39.4552	31.5741	31.7796	yes	22.3466	22.1466	22.9279	yes	yes	41.4771	25.07	34.2696	22.4737	5.37424	4.64789	5.09886	4.49017	-0.726356	-0.275385	-0.608692	-0.157721	0.726356	0.275385	0.608692	0.157721
Csa08g014130_1	Csa08g014130	AT5G20290	Ribosomal protein S8e family protein | chr5:6851695-6853012 REVERSE LENGTH=669								2.29e-06	0.350558	1	1	386.56	401.275	375.185	yes	265.252	284.678	232.369	yes	358.772	299.155	367.859	yes	265.623	281.695	275.207	yes	yes	387.674	260.766	341.929	274.175	8.5987	8.02661	8.41755	8.09895	-0.572087	-0.181146	-0.318599	0.0723408	0.572087	0.181146	0.318599	0.0723408
Csa17g065910_1	Csa17g065910	AT1G35720	ANNAT1, OXY5, ATOXY5 | annexin 1 | chr1:13225304-13226939 FORWARD LENGTH=954								2.07e-07	0.3503	0.0015898	1	35.7705	45.6377	51.3801	yes	86.697	82.6744	107.516	yes	67.1186	82.5815	73.319	yes	100.595	81.245	95.8296	yes	yes	44.2628	92.2959	74.3397	92.5566	5.46802	6.52819	6.21606	6.53226	1.06017	0.74804	0.316203	0.00407005	1.06017	0.74804	0.316203	0.00407005
Csa11g038870_1	Csa11g038870	AT3G23390	Zinc-binding ribosomal protein family protein | chr3:8375427-8376224 FORWARD LENGTH=318								0.00313576	0.348962	1	1	62.6073	59.4073	54.4569	yes	36.3673	42.7458	30.876	yes	52.5888	54.2747	49.3707	yes	35.561	41.5577	32.9238	yes	yes	58.8238	36.663	52.0781	36.6808	5.87833	5.19625	5.7026	5.19695	-0.682075	-0.175725	-0.50565	0.000699624	0.682075	0.175725	0.50565	0.000699624
Csa03g033410_1	Csa03g033410	AT1G30230	Glutathione S-transferase, C-terminal-like;Translation elongation factor EF1B/ribosomal protein S6 | chr1:10639286-10640601 FORWARD LENGTH=783								0.00193189	0.348296	1	1	78.0575	81.0864	81.6911	yes	52.345	53.1216	57.0865	yes	61.7202	66.0851	67.815	yes	51.5473	46.6713	45.5462	yes	yes	80.2784	54.1844	65.2068	47.9216	6.32694	5.75981	6.02695	5.5826	-0.567134	-0.299989	-0.444346	-0.177202	0.567134	0.299989	0.444346	0.177202
Csa12g042430_1	Csa12g042430	AT4G19170	NCED4, CCD4 | nine-cis-epoxycarotenoid dioxygenase 4 | chr4:10481835-10483622 FORWARD LENGTH=1788								0.00658118	0.346451	1	1	26.993	17.8293	22.4572	yes	8.71624	11.4969	10.0728	yes	17.028	17.6233	15.74	yes	6.89632	11.1784	8.5468	yes	yes	22.4265	10.0953	16.7971	8.87384	4.48713	3.33562	4.07014	3.14956	-1.15152	-0.416993	-0.920581	-0.186056	1.15152	0.416993	0.920581	0.186056
Csa15g026470_1	Csa15g026470	AT3G18830	ATPLT5, PMT5, ATPMT5 | polyol/monosaccharide transporter 5 | chr3:6489000-6491209 REVERSE LENGTH=1620								6.69e-11	0.344532	1	0.000147464	3.08731	3.61416	3.63682	no	21.2937	24.6764	35.1702	yes	3.23904	2.76659	2.49018	no	6.94599	8.11062	8.27772	yes	yes	3.4461	27.0468	2.83194	7.77811	1.78496	4.75738	1.50179	2.95942	2.97242	-0.283174	1.45763	-1.79796	2.97242	0.283174	1.45763	1.79796
Csa02g053300_1	Csa02g053300	AT5G41990	WNK8, ATWNK8 | with no lysine (K) kinase 8 | chr5:16795085-16797562 REVERSE LENGTH=1692								0.00422134	0.343698	1	0.825035	7.47494	7.26562	8.15207	yes	19.5967	21.0963	21.6438	yes	3.50375	7.06322	4.31832	no	8.6407	15.0026	8.21729	yes	yes	7.63088	20.7789	4.96176	10.6202	2.93185	4.37705	2.31085	3.40874	1.4452	-0.620995	1.09789	-0.968311	1.4452	0.620995	1.09789	0.968311
Csa18g011280_1	Csa18g011280	AT1G47490	ATRBP47C, RBP47C | RNA-binding protein 47C | chr1:17424801-17427182 FORWARD LENGTH=1299								0.00920072	0.3436	1	1	17.2361	19.8476	13.7227	yes	6.58856	6.88964	6.04417	yes	17.7574	14.3354	17.6343	yes	8.19236	9.09965	8.62237	yes	yes	16.9354	6.50745	16.5757	8.63813	4.08197	2.70209	4.05099	3.11072	-1.37988	-0.0309794	-0.940276	0.408625	1.37988	0.0309794	0.940276	0.408625
Csa14g021570_1	Csa14g021570	AT1G17330	Metal-dependent phosphohydrolase | chr1:5929966-5931595 FORWARD LENGTH=669								0.000191691	0.341506	1	1	2.10158	1.68315	1.89296	no	9.81131	13.5024	15.9472	yes	4.29651	1.80001	2.30234	no	6.4596	8.59125	7.56489	yes	yes	1.89256	13.087	2.79962	7.53858	0.92034	3.71006	1.48523	2.91429	2.78972	0.564891	1.42906	-0.795767	2.78972	0.564891	1.42906	0.795767
Csa09g078860_1	Csa09g078860	AT1G74270	Ribosomal protein L35Ae family protein | chr1:27928415-27929466 REVERSE LENGTH=339								0.0402294	0.340973	1.31e-19	1.44e-23	60.608	62.829	55.46	yes	39.7844	49.9089	36.3657	yes	146.453	137.892	135.294	yes	115.038	110.496	111.215	yes	yes	59.6323	42.0197	139.879	112.25	5.89802	5.39299	7.12804	6.81057	-0.50503	1.23002	-0.317469	1.41758	0.50503	1.23002	0.317469	1.41758
Csa12g002910_1	Csa12g002910	AT4G38100	unknown protein; LOCATED IN: chloroplast thylakoid membrane; EXPRESSED IN: 23 plant structures; EXPRESSED DURING: 13 growth stages; BEST Arabidopsis thaliana protein match is: unknown protein (TAIR:AT4G01150.1); Has 30201 Blast hits to 17322 proteins in 780 species: Archae - 12; Bacteria - 1396; Metazoa - 17338; Fungi - 3422; Plants - 5037; Viruses - 0; Other Eukaryotes - 2996 (source: NCBI BLink…								0.00798143	0.340894	1	1	15.6996	19.1395	18.0714	yes	7.51978	6.75321	6.17223	yes	15.1247	17.1246	17.9184	yes	9.49141	8.80103	7.99303	yes	yes	17.6369	6.81507	16.7226	8.76182	4.14052	2.76873	4.06372	3.13123	-1.37179	-0.0767992	-0.932493	0.362501	1.37179	0.0767992	0.932493	0.362501
Csa16g044200_1	Csa16g044200	AT2G22450	riboflavin biosynthesis protein, putative | chr2:9530654-9532691 FORWARD LENGTH=1431								0.0155017	0.340848	1	1	28.5659	28.4298	28.1118	yes	16.2535	15.9797	13.2131	yes	31.8283	30.8119	28.513	yes	19.2204	19.2413	18.8806	yes	yes	28.3692	15.1488	30.3844	19.1141	4.82625	3.92113	4.92526	4.25656	-0.905125	0.0990066	-0.668695	0.335437	0.905125	0.0990066	0.668695	0.335437
Csa08g063250_1	Csa08g063250	AT5G01590	unknown protein; FUNCTIONS IN: molecular_function unknown; INVOLVED IN: biological_process unknown; LOCATED IN: chloroplast, chloroplast envelope; EXPRESSED IN: 22 plant structures; EXPRESSED DURING: 13 growth stages; Has 60 Blast hits to 59 proteins in 31 species: Archae - 0; Bacteria - 20; Metazoa - 1; Fungi - 2; Plants - 33; Viruses - 0; Other Eukaryotes - 4 (source: NCBI BLink). | chr5:224249…								0.0118169	0.340625	1	1	17.1163	18.7886	18.3113	yes	7.91399	6.70134	7.62454	yes	17.2683	15.7661	16.6957	yes	7.06908	8.31079	10.5199	yes	yes	18.0721	7.41329	16.5767	8.63325	4.17569	2.89011	4.05108	3.1099	-1.28557	-0.124605	-0.941181	0.219789	1.28557	0.124605	0.941181	0.219789
Csa01g019440_1	Csa01g019440	AT3G16780	Ribosomal protein L19e family protein | chr3:5708982-5710249 FORWARD LENGTH=630								0.0061582	0.339591	1	1	21.3111	23.8946	22.7329	yes	11.1252	10.7619	8.55259	yes	16.9574	16.1085	16.7816	yes	9.61298	8.99123	7.5822	yes	yes	22.6462	10.1466	16.6158	8.7288	4.5012	3.34292	4.05449	3.12578	-1.15828	-0.446708	-0.928704	-0.217134	1.15828	0.446708	0.928704	0.217134
Csa04g056210_1	Csa04g056210	AT2G41840	Ribosomal protein S5 family protein | chr2:17460016-17461398 REVERSE LENGTH=858								2.68e-07	0.334367	1	1	219.431	221.188	218.116	yes	160.095	161.955	138.858	yes	199.544	182.691	196.129	yes	160.226	160.85	152.554	yes	yes	219.579	153.636	192.788	157.877	7.77859	7.26337	7.59087	7.30266	-0.515222	-0.187724	-0.288214	0.0392836	0.515222	0.187724	0.288214	0.0392836
Csa05g007440_1	Csa05g007440	AT2G43020	ATPAO2, PAO2 | polyamine oxidase 2 | chr2:17891945-17894440 FORWARD LENGTH=1473								0.0151877	0.333172	1	1	12.7321	13.8588	13.0835	yes	26.6505	31.5986	26.4708	yes	11.8617	11.2838	10.3387	yes	19.7022	16.964	19.7513	yes	yes	13.2248	28.24	11.1614	18.8058	3.72517	4.81967	3.48045	4.23311	1.09449	-0.244728	0.752663	-0.586558	1.09449	0.244728	0.752663	0.586558
Csa16g023910_1	Csa16g023910	AT1G66410	CAM4 | calmodulin 4 | chr1:24774431-24775785 REVERSE LENGTH=480								0.00372083	0.331841	1	1	67.081	70.372	69.5855	yes	94.7679	101.999	119.104	yes	76.2606	74.5242	80.6932	yes	89.3027	99.8388	93.6003	yes	yes	69.0128	105.29	77.1593	94.2473	6.10879	6.71823	6.26977	6.55838	0.609437	0.160976	0.288611	-0.15985	0.609437	0.160976	0.288611	0.15985
Csa03g026640_1	Csa03g026640	AT1G22780	PFL, RPS18A, PFL1 | Ribosomal protein S13/S18 family | chr1:8067990-8069163 FORWARD LENGTH=459								1.41e-05	0.331571	1	1	106.829	104.529	99.05	yes	67.977	68.3929	61.4138	yes	88.5288	87.4175	81.1206	yes	61.5059	67.5522	65.7725	yes	yes	103.469	65.9279	85.689	64.9435	6.69306	6.04282	6.42104	6.02111	-0.65024	-0.27202	-0.399924	-0.0217027	0.65024	0.27202	0.399924	0.0217027
Csa11g044710_1	Csa11g044710	AT5G35220	EGY1 | Peptidase M50 family protein | chr5:13484606-13487546 REVERSE LENGTH=1647								0.0108376	0.326522	1	1	19.8605	21.6104	21.5753	yes	9.52853	9.23995	8.84725	yes	20.2002	21.2728	20.758	yes	11.8583	9.974	12.9814	yes	yes	21.0154	9.20524	20.7437	11.6046	4.39338	3.20246	4.3746	3.53662	-1.19092	-0.0187779	-0.837976	0.334167	1.19092	0.0187779	0.837976	0.334167
Csa20g039260_1	Csa20g039260	AT5G24060	Pentatricopeptide repeat (PPR) superfamily protein | chr5:8130273-8133269 REVERSE LENGTH=1485								0.00449235	0.325362	1	1	23.1161	23.5296	24.7708	yes	10.7482	10.516	11.6446	yes	23.2227	22.374	25.0771	yes	14.4408	12.5984	14.8877	yes	yes	23.8055	10.9696	23.5579	13.9756	4.57323	3.45544	4.55814	3.80484	-1.11779	-0.0150861	-0.753296	0.349404	1.11779	0.0150861	0.753296	0.349404
Csa13g035090_1	Csa13g035090	AT5G27770	Ribosomal L22e protein family | chr5:9836166-9837113 FORWARD LENGTH=375								0.00593158	0.325319	1	1	61.8116	62.3449	62.5073	yes	36.9838	47.7227	36.8985	yes	49.8926	50.8952	48.4037	yes	34.4397	35.6943	33.6047	yes	yes	62.2213	40.535	49.7305	34.5796	5.95934	5.3411	5.63606	5.11185	-0.61824	-0.323277	-0.524211	-0.229248	0.61824	0.323277	0.524211	0.229248
Csa04g039920_1	Csa04g039920	AT3G53900	UPP, PYRR | uracil phosphoribosyltransferase | chr3:19956914-19959006 REVERSE LENGTH=891								0.00992884	0.3252	1	1	27.5748	28.502	27.7873	yes	13.443	17.565	12.4543	yes	25.1235	22.2061	23.002	yes	13.5653	14.1347	13.419	yes	yes	27.9547	14.4874	23.4439	13.7063	4.80502	3.85673	4.55114	3.77677	-0.948293	-0.25388	-0.77437	-0.0799577	0.948293	0.25388	0.77437	0.0799577
Csa17g003730_1	Csa17g003730	AT1G02780	emb2386 | Ribosomal protein L19e family protein | chr1:608120-609391 REVERSE LENGTH=645								0.000245869	0.32506	1	1	232.187	241.687	220.988	yes	186.149	188.405	172.205	yes	236.688	221.245	221.946	yes	187.431	190.004	191.01	yes	yes	231.621	182.253	226.626	189.481	7.85562	7.5098	7.82417	7.56591	-0.34582	-0.0314481	-0.25826	0.0561124	0.34582	0.0314481	0.25826	0.0561124
Csa20g005120_1	Csa20g005120	AT5G03940	FFC, 54CP, CPSRP54, SRP54CP | chloroplast signal recognition particle 54 kDa subunit | chr5:1060265-1063257 REVERSE LENGTH=1695								0.00176187	0.324409	1	1	43.3057	47.9503	45.0255	yes	29.8272	26.5218	20.8637	yes	44.6255	41.8005	47.7137	yes	30.2781	30.8091	30.8618	yes	yes	45.4271	25.7376	44.7132	30.6497	5.50548	4.6858	5.48263	4.9378	-0.819679	-0.0228526	-0.54483	0.251997	0.819679	0.0228526	0.54483	0.251997
Csa12g033680_2	Csa12g033680										0.00451937	0.324255	1	1	1.59266	1.41512	1.42399	no	11.7251	8.84968	6.2213	yes	0.754558	0.529851	0.445119	no	2.116	7.17983	2.16451	no	yes	1.47725	8.93201	0.57651	3.82011	0.562918	3.15898	-0.794583	1.93362	2.59607	-1.3575	2.7282	-1.22537	2.59607	1.3575	2.7282	1.22537
Csa11g101400_1	Csa11g101400	AT5G64290	DCT, DIT2.1 | dicarboxylate transport 2.1 | chr5:25714495-25716642 REVERSE LENGTH=1692								0.0436934	0.321609	1	1	32.1488	34.3298	34.9477	yes	22.7985	21.1728	17.0901	yes	33.2919	33.2827	33.3299	yes	19.0759	23.8644	21.2313	yes	yes	33.8088	20.3538	33.3015	21.3905	5.07933	4.34723	5.05751	4.4189	-0.732099	-0.0218119	-0.638614	0.071673	0.732099	0.0218119	0.638614	0.071673
Csa07g050580_1	Csa07g050580	AT1G77920	bZIP transcription factor family protein | chr1:29298959-29300607 FORWARD LENGTH=1107					bZIP	AtbZIP50	bZIP transcription factor, bZIP50	0.00121213	0.318751	1	1	5.0353	4.47571	4.72029	no	11.2357	13.9848	27.8038	yes	7.83558	5.18855	6.53823	yes	14.1041	9.57188	15.8023	yes	yes	4.74377	17.6748	6.52078	13.1594	2.24603	4.14362	2.70505	3.71802	1.89759	0.459012	1.01298	-0.425595	1.89759	0.459012	1.01298	0.425595
Csa20g048730_1	Csa20g048730	AT5G25390	SHN2 | Integrase-type DNA-binding superfamily protein | chr5:8820637-8821741 FORWARD LENGTH=570					AP2-EREBP	SHINE2	AP2 domain containing protein, SHINE2	3.64e-06	0.317335	1	0.294313	1.3321	1.13214	1.03567	no	10.5423	10.9109	17.4984	yes	1.69914	0.344685	1.17008	no	4.16428	3.6955	5.99691	no	yes	1.16663	12.9839	1.0713	4.61889	0.222352	3.69865	0.0993639	2.20755	3.4763	-0.122989	2.10818	-1.4911	3.4763	0.122989	2.10818	1.4911
Csa10g017980_1	Csa10g017980	AT4G24990	ATGP4 | Ubiquitin family protein | chr4:12849973-12851249 REVERSE LENGTH=357								0.0262871	0.315027	1	1	8.86113	7.97776	7.58989	yes	16.8616	18.3133	23.5577	yes	10.6733	9.0909	9.29446	yes	16.6528	17.2882	17.3019	yes	yes	8.14293	19.5775	9.68622	17.081	3.02555	4.29113	3.27593	4.09432	1.26558	0.250385	0.818384	-0.19681	1.26558	0.250385	0.818384	0.19681
Csa07g046090_1	Csa07g046090	AT1G74670	Gibberellin-regulated family protein | chr1:28053378-28053893 FORWARD LENGTH=306								0.007073	0.312874	1	1	6.78612	6.17943	7.7256	yes	0.535274	1.49632	0	no	6.44781	2.06053	3.58031	no	0.284118	0.653682	0.411727	no	yes	6.89705	0.677199	4.02955	0.449842	2.78598	-0.562349	2.01062	-1.15251	-3.34833	-0.77536	-3.16313	-0.59016	3.34833	0.77536	3.16313	0.59016
Csa19g010020_1	Csa19g010020	AT3G06350	EMB3004, MEE32 | dehydroquinate dehydratase, putative / shikimate dehydrogenase, putative | chr3:1924536-1927701 REVERSE LENGTH=1812								0.000215693	0.312643	1	1	23.1127	19.9852	21.3171	yes	8.67178	7.92758	4.56712	no	13.2555	15.9456	16.0473	yes	7.15314	8.55587	6.72657	yes	yes	21.4717	7.05549	15.0828	7.47852	4.42436	2.81875	3.91483	2.90275	-1.60562	-0.50953	-1.01208	0.0840071	1.60562	0.50953	1.01208	0.0840071
Csa20g066420_1	Csa20g066420	AT1G47490	ATRBP47C, RBP47C | RNA-binding protein 47C | chr1:17424801-17427182 FORWARD LENGTH=1299								0.000265838	0.311972	1	1	29.4833	33.7856	30.6492	yes	13.9317	14.1464	12.5967	yes	24.3873	16.164	20.2364	yes	11.9741	9.95603	11.5368	yes	yes	31.306	13.5583	20.2626	11.1556	4.96837	3.7611	4.34075	3.4797	-1.20727	-0.627623	-0.861044	-0.2814	1.20727	0.627623	0.861044	0.2814
Csa10g028830_1	Csa10g028830	AT4G16720	Ribosomal protein L23/L15e family protein | chr4:9400156-9401315 REVERSE LENGTH=615								7.32e-05	0.311035	1	1	156.449	160.345	142.486	yes	111.58	115.512	103.165	yes	137.648	143.561	129.035	yes	111.435	103.584	112.389	yes	yes	153.093	110.086	136.748	109.136	7.25827	6.78248	7.09538	6.76999	-0.475782	-0.16289	-0.325389	-0.0124969	0.475782	0.16289	0.325389	0.0124969
Csa19g007030_1	Csa19g007030	AT3G04840	Ribosomal protein S3Ae | chr3:1329751-1331418 FORWARD LENGTH=789								2.65e-08	0.310678	1	1	126.742	132.606	129.218	yes	82.3454	82.0536	65.8206	yes	107.777	101.183	107.766	yes	76.5249	88.6255	79.1843	yes	yes	129.522	76.7398	105.575	81.4449	7.01706	6.2619	6.72213	6.34775	-0.755152	-0.294929	-0.374374	0.0858487	0.755152	0.294929	0.374374	0.0858487
Csa08g032220_1	Csa08g032220	AT5G30510	RPS1, ARRPS1 | ribosomal protein S1 | chr5:11619262-11621223 REVERSE LENGTH=1251								0.000622745	0.310475	1	0.531533	93.0087	103.599	98.5883	yes	70.4505	75.563	54.4595	yes	100.195	103.319	103.864	yes	78.1616	78.7472	79.4358	yes	yes	98.3988	66.8244	102.459	78.7815	6.62057	6.0623	6.67891	6.29979	-0.558266	0.0583402	-0.379123	0.237483	0.558266	0.0583402	0.379123	0.237483
Csa14g037900_1	Csa14g037900	AT1G30250	unknown protein; Has 5 Blast hits to 5 proteins in 2 species: Archae - 0; Bacteria - 0; Metazoa - 0; Fungi - 0; Plants - 5; Viruses - 0; Other Eukaryotes - 0 (source: NCBI BLink). | chr1:10647253-10647501 REVERSE LENGTH=249								0.0119556	0.310475	1	1	5.66814	6.92938	6.48472	yes	0.66026	0.738284	1.0541	no	3.0724	3.58043	6.66026	no	1.47193	0.691128	0.837976	no	yes	6.36075	0.817548	4.4377	1.00034	2.6692	-0.290625	2.14981	0.000495972	-2.95982	-0.519384	-2.14932	0.291121	2.95982	0.519384	2.14932	0.291121
Csa11g065120_1	Csa11g065120	AT1G66100	Plant thionin | chr1:24605876-24606473 REVERSE LENGTH=405								8.45e-06	0.307508	1	1.81e-16	20.3385	31.7067	23.5011	yes	8.54763	1.31831	0.276799	no	64.4918	24.271	30.2116	yes	93.7123	52.6036	69.2048	yes	yes	25.1821	3.38091	39.6581	71.8402	4.65433	1.75741	5.30954	6.16672	-2.89691	0.655218	0.857176	4.40931	2.89691	0.655218	0.857176	4.40931
Csa14g005970_1	Csa14g005970	AT1G04770	Tetratricopeptide repeat (TPR)-like superfamily protein | chr1:1336564-1337767 REVERSE LENGTH=912								0.00022058	0.307162	1	1	10.7534	14.9919	13.2739	yes	3.51138	3.16783	1.34901	no	11.2196	11.2597	6.05922	yes	2.75334	3.13256	5.75478	no	yes	13.0064	2.67607	9.51285	3.88023	3.70115	1.42012	3.24988	1.95614	-2.28103	-0.451272	-1.29374	0.536025	2.28103	0.451272	1.29374	0.536025
Csa07g054690_1	Csa07g054690	AT4G11650	ATOSM34, OSM34 | osmotin 34 | chr4:7025127-7026113 REVERSE LENGTH=735								0.010867	0.306502	1	0.00319135	6.61366	11.4773	10.1935	yes	16.2615	19.1933	45.4568	yes	19.0657	15.2795	13.7701	yes	6.51142	5.3255	10.1491	yes	yes	9.42816	26.9705	16.0385	7.32869	3.23698	4.75331	4.00346	2.87355	1.51634	0.766488	-1.12991	-1.87976	1.51634	0.766488	1.12991	1.87976
Csa11g033850_1	Csa11g033850	AT4G16190	Papain family cysteine protease | chr4:9171512-9172877 FORWARD LENGTH=1122								0.000329445	0.305922	0.342579	1	47.9121	54.7794	42.6888	yes	76.3027	90.945	157.192	yes	81.5981	68.7303	85.0362	yes	118.275	92.2673	126.049	yes	yes	48.4601	108.147	78.4548	112.197	5.59873	6.75685	6.29379	6.80989	1.15812	0.695065	0.516102	0.0530476	1.15812	0.695065	0.516102	0.0530476
Csa08g062490_1	Csa08g062490	AT5G02160	unknown protein; FUNCTIONS IN: molecular_function unknown; INVOLVED IN: biological_process unknown; LOCATED IN: chloroplast thylakoid membrane; EXPRESSED IN: 23 plant structures; EXPRESSED DURING: 13 growth stages; Has 121 Blast hits to 121 proteins in 17 species: Archae - 0; Bacteria - 0; Metazoa - 0; Fungi - 0; Plants - 121; Viruses - 0; Other Eukaryotes - 0 (source: NCBI BLink). | chr5:426392-…								0.000121632	0.304984	1	1	108.595	84.9911	108.729	yes	58.0986	58.044	32.3041	yes	78.0412	103.149	76.1827	yes	56.3795	64.3301	47.8255	yes	yes	100.772	49.4823	85.7909	56.1784	6.65494	5.62884	6.42275	5.81194	-1.02611	-0.232192	-0.610811	0.183103	1.02611	0.232192	0.610811	0.183103
Csa05g013800_1	Csa05g013800	AT5G60390	GTP binding Elongation factor Tu family protein | chr5:24289226-24290675 FORWARD LENGTH=1350								0.003032	0.304141	1	1	85.1991	88.4329	89.9699	yes	61.6546	55.9925	66.3155	yes	85.0974	80.6722	75.9579	yes	56.122	61.6872	63.5811	yes	yes	87.8673	61.3209	80.5758	60.4634	6.45725	5.93831	6.33228	5.91799	-0.518948	-0.124979	-0.414285	-0.0203157	0.518948	0.124979	0.414285	0.0203157
Csa03g006080_1	Csa03g006080	AT1G04770	Tetratricopeptide repeat (TPR)-like superfamily protein | chr1:1336564-1337767 REVERSE LENGTH=912								0.00481742	0.304019	1	1	10.2982	12.7541	12.9518	yes	4.57118	3.61536	1.62291	no	9.16193	9.51677	9.91635	yes	1.77537	4.72653	4.50232	no	yes	12.0014	3.26981	9.53169	3.66807	3.58513	1.70921	3.25273	1.87502	-1.87592	-0.332396	-1.37771	0.165814	1.87592	0.332396	1.37771	0.165814
Csa09g070740_1	Csa09g070740	AT3G58140	phenylalanyl-tRNA synthetase class IIc family protein | chr3:21529988-21532386 REVERSE LENGTH=1290								0.0104089	0.303659	1	1	27.7261	29.5689	30.2768	yes	16.7006	15.5963	14.2896	yes	30.038	29.1007	28.7147	yes	18.2214	18.7762	17.8415	yes	yes	29.1906	15.5288	29.2845	18.2797	4.86743	3.95688	4.87206	4.19217	-0.910556	0.00463095	-0.679892	0.235295	0.910556	0.00463095	0.679892	0.235295
Csa09g079150_1	Csa09g079150	AT1G74560	NRP1 | NAP1-related protein 1 | chr1:28017763-28019900 REVERSE LENGTH=795								0.00852147	0.30195	1	1	13.4047	13.5405	13.2266	yes	4.46848	4.31625	4.72834	no	13.7708	12.4718	15.2457	yes	7.57201	5.84124	6.46272	yes	yes	13.3906	4.50436	13.8294	6.62532	3.74315	2.17132	3.78967	2.72799	-1.57183	0.0465232	-1.06168	0.55667	1.57183	0.0465232	1.06168	0.55667
Csa05g041420_1	Csa05g041420	AT2G27500	Glycosyl hydrolase superfamily protein | chr2:11752364-11753844 REVERSE LENGTH=1179								0.000967894	0.301865	1	1	1.38759	1.34011	1.48565	no	9.60932	9.38966	11.4022	yes	1.34994	1.28229	1.54934	no	4.36531	5.52768	5.36873	no	yes	1.40445	10.1337	1.39386	5.08724	0.490003	3.34109	0.479084	2.34688	2.85109	-0.0109192	1.8678	-0.994211	2.85109	0.0109192	1.8678	0.994211
Csa15g014980_1	Csa15g014980	AT3G11250	Ribosomal protein L10 family protein | chr3:3521453-3522826 FORWARD LENGTH=972								0.00850634	0.301865	1	1	44.7972	46.6578	47.1055	yes	30.3119	28.6763	25.7404	yes	40.1236	34.6459	39.5733	yes	23.0515	27.2678	25.2232	yes	yes	46.1868	28.2429	38.1143	25.1808	5.52941	4.81982	5.25226	4.65425	-0.709593	-0.277151	-0.598005	-0.165563	0.709593	0.277151	0.598005	0.165563
Csa11g059050_1	Csa11g059050	AT5G40670	PQ-loop repeat family protein / transmembrane family protein | chr5:16285968-16287591 FORWARD LENGTH=813								0.0358302	0.301865	1	1	18.3558	21.5138	24.1138	yes	37.7305	36.4944	42.8068	yes	18.2367	16.9629	19.979	yes	25.8616	19.9916	40.105	yes	yes	21.3278	39.0106	18.3929	28.6527	4.41466	5.28579	4.20107	4.8406	0.871129	-0.213589	0.639526	-0.445192	0.871129	0.213589	0.639526	0.445192
Csa14g036760_1	Csa14g036760	AT2G34160	Alba DNA/RNA-binding protein | chr2:14426283-14427220 FORWARD LENGTH=393								0.000753339	0.298883	1	1	29.1038	31.8104	31.4016	yes	14.1112	15.2957	12.373	yes	26.659	19.2316	22.9588	yes	13.528	14.3941	11.2141	yes	yes	30.7719	13.9267	22.9498	13.0454	4.94354	3.79978	4.52041	3.70547	-1.14377	-0.423132	-0.81494	-0.0943068	1.14377	0.423132	0.81494	0.0943068
Csa07g047900_1	Csa07g047900	AT1G76360	Protein kinase superfamily protein | chr1:28643242-28646483 REVERSE LENGTH=1455								0.00257291	0.298008	1	1	0.962205	1.55655	1.23902	no	8.38974	9.6782	10.4567	yes	3.55049	3.49008	3.12138	no	8.67137	6.9746	9.11804	yes	yes	1.25259	9.50822	3.38732	8.25467	0.324917	3.24917	1.76014	3.04521	2.92426	1.43523	1.28507	-0.203964	2.92426	1.43523	1.28507	0.203964
Csa06g049450_1	Csa06g049450	AT2G43240	Nucleotide-sugar transporter family protein | chr2:17971280-17975300 REVERSE LENGTH=1221								0.0379438	0.29791	1	1	2.15585	3.44492	2.78083	no	8.51276	10.3254	11.8561	yes	3.49984	2.71673	3.40385	no	8.15624	7.55147	8.86465	yes	yes	2.79387	10.2314	3.20681	8.19079	1.48226	3.35494	1.68114	3.034	1.87267	0.198875	1.35286	-0.320934	1.87267	0.198875	1.35286	0.320934
Csa09g095280_1	Csa09g095280	AT1G79750	ATNADP-ME4, NADP-ME4 | NADP-malic enzyme 4 | chr1:30007655-30011179 REVERSE LENGTH=1941								0.00561713	0.297835	0.0139789	0.34965	30.3486	30.5872	31.2851	yes	14.6184	14.9443	17.4504	yes	13.1591	13.6619	14.4564	yes	6.02741	7.19747	6.29569	yes	yes	30.7403	15.671	13.7591	6.50686	4.94206	3.97003	3.78232	2.70196	-0.972029	-1.15974	-1.08036	-1.26807	0.972029	1.15974	1.08036	1.26807
Csa16g038700_1	Csa16g038700	AT1G74810	BOR5 | HCO3- transporter family | chr1:28108474-28111534 FORWARD LENGTH=2052								7.46e-08	0.29645	1	0.0342253	0.40452	0.366263	0.442271	no	11.8889	13.3459	13.7433	yes	0.414629	0.51401	0.479479	no	1.65481	5.74748	2.60386	no	yes	0.404351	12.9927	0.469372	3.33539	-1.30632	3.69963	-1.09119	1.73785	5.00595	0.215124	2.82905	-1.96178	5.00595	0.215124	2.82905	1.96178
Csa00603s030_1	Csa00603s030										0.00150574	0.292127	1	1	0.0587364	0.397088	0.22833	no	3.94577	6.46698	10.3044	no	0.481633	0.217118	0.644905	no	3.15591	2.20657	3.86656	no	no	0.228051	6.90572	0.447885	3.07634	-2.13257	2.78779	-1.1588	1.62122	4.92036	0.97377	2.78002	-1.16657	4.92036	0.97377	2.78002	1.16657
Csa13g040290_2	Csa13g040290	AT4G06746	RAP2.9, DEAR5 | related to AP2 9 | chr4:4074093-4074545 REVERSE LENGTH=453								0.0250351	0.292127	1	1	0.392238	0.303055	0.53367	no	4.25926	4.11681	7.25409	no	0.500316	0.28998	0.0783025	no	3.98508	2.11584	3.66487	no	no	0.409655	5.21005	0.289533	3.25527	-1.28752	2.3813	-1.7882	1.70278	3.66882	-0.500681	3.49098	-0.678523	3.66882	0.500681	3.49098	0.678523
Csa06g044110_1	Csa06g044110	AT2G39930	ISA1, ATISA1 | isoamylase 1 | chr2:16666078-16672183 FORWARD LENGTH=2352								0.00613774	0.291872	1	1	14.6769	15.6133	16.7728	yes	5.57432	5.74258	4.66851	no	6.53227	7.98377	18.8127	yes	3.35653	6.29407	4.32285	no	yes	15.6877	5.32847	11.1096	4.65782	3.97156	2.41372	3.47373	2.21965	-1.55784	-0.497827	-1.25408	-0.194068	1.55784	0.497827	1.25408	0.194068
Csa03g032370_1	Csa03g032370	AT2G34160	Alba DNA/RNA-binding protein | chr2:14426283-14427220 FORWARD LENGTH=393								0.0226018	0.291418	1	1	29.4313	32.5889	29.6668	yes	16.3133	18.3115	16.7397	yes	22.6368	22.5175	27.6689	yes	14.777	15.3618	11.7729	yes	yes	30.5623	17.1215	24.2744	13.9706	4.93368	4.09774	4.60136	3.80432	-0.835944	-0.332321	-0.797043	-0.29342	0.835944	0.332321	0.797043	0.29342
Csa11g050890_1	Csa11g050890	AT1G65820	microsomal glutathione s-transferase, putative | chr1:24485213-24486682 FORWARD LENGTH=585								0.0144124	0.28827	1	1	4.64363	7.42788	5.21801	no	14.0216	17.6198	17.4318	yes	7.53614	7.44267	7.31467	yes	13.2548	14.4675	15.1764	yes	yes	5.76317	16.3577	7.43116	14.2996	2.52686	4.0319	2.89359	3.8379	1.50504	0.366724	0.944313	-0.194	1.50504	0.366724	0.944313	0.194
Csa07g010650_1	Csa07g010650	AT2G32060	Ribosomal protein L7Ae/L30e/S12e/Gadd45 family protein | chr2:13639228-13640104 REVERSE LENGTH=435								0.00238789	0.288229	1	1	45.1401	48.7027	42.929	yes	26.8822	28.6655	22.7933	yes	37.0145	31.8225	32.7626	yes	20.159	23.8529	21.2937	yes	yes	45.5906	26.1137	33.8665	21.7685	5.51066	4.70673	5.08179	4.44417	-0.803931	-0.428876	-0.637616	-0.262561	0.803931	0.428876	0.637616	0.262561
Csa07g001100_1	Csa07g001100	AT3G63490	Ribosomal protein L1p/L10e family | chr3:23444269-23446020 FORWARD LENGTH=1041								0.000180989	0.287594	1	1	127.031	124.404	128.25	yes	93.9657	82.5073	56.6736	yes	123.109	117.99	131.964	yes	87.2633	94.15	93.8546	yes	yes	126.561	77.7155	124.354	91.756	6.98369	6.28013	6.95831	6.51973	-0.703562	-0.0253797	-0.438583	0.239599	0.703562	0.0253797	0.438583	0.239599
Csa06g021750_1	Csa06g021750	AT3G48110	EDD1, EDD | glycine-tRNA ligases | chr3:17763111-17770964 FORWARD LENGTH=3204								0.0499102	0.28745	1	1	13.3542	13.6222	13.8094	yes	5.92767	6.14317	4.49564	no	12.3101	11.986	12.7545	yes	4.84315	5.56582	6.48708	no	yes	13.5953	5.52216	12.3502	5.63202	3.76503	2.46523	3.62646	2.49365	-1.2998	-0.138572	-1.13281	0.0284198	1.2998	0.138572	1.13281	0.0284198
Csa11g088050_2	Csa11g088050	AT5G54960	PDC2 | pyruvate decarboxylase-2 | chr5:22310858-22312681 REVERSE LENGTH=1824								0.00310823	0.285515	1	1	1.91057	1.79012	1.82905	no	6.8228	7.51169	15.772	yes	1.45493	1.63383	1.99242	no	6.01721	4.61468	7.1151	no	yes	1.84325	10.0355	1.69373	5.91566	0.882248	3.32704	0.7602	2.56454	2.44479	-0.122048	1.80434	-0.7625	2.44479	0.122048	1.80434	0.7625
Csa07g040860_1	Csa07g040860	AT1G73655	FKBP-like peptidyl-prolyl cis-trans isomerase family protein | chr1:27690468-27691781 REVERSE LENGTH=705								0.0189811	0.284763	1	1	68.6176	71.9638	73.2902	yes	52.2187	55.8618	42.4582	yes	72.962	77.9393	80.6685	yes	56.7142	55.3699	59.2058	yes	yes	71.2905	50.1796	77.1899	57.0966	6.15564	5.64903	6.27034	5.83533	-0.506609	0.114702	-0.435008	0.186304	0.506609	0.114702	0.435008	0.186304
Csa06g002040_1	Csa06g002040	AT2G02020	Major facilitator superfamily protein | chr2:479117-481131 FORWARD LENGTH=1638								0.0349524	0.284586	1	1	2.93939	3.42907	3.0546	no	9.66817	10.5112	12.1982	yes	2.73111	2.36672	2.9049	no	6.7381	7.62517	7.75594	yes	yes	3.14102	10.7925	2.66757	7.37307	1.65123	3.43196	1.41553	2.88227	1.78073	-0.235704	1.46674	-0.549696	1.78073	0.235704	1.46674	0.549696
Csa11g034940_1	Csa11g034940	AT4G15530	PPDK | pyruvate orthophosphate dikinase | chr4:8864828-8870748 REVERSE LENGTH=2892								0.00112524	0.284347	1	1	0.757815	3.11052	1.28883	no	7.6711	8.18772	21.1209	yes	2.07134	1.5757	1.70193	no	3.88666	3.83237	12.8739	no	yes	1.71906	12.3266	1.78299	6.8643	0.781617	3.6237	0.834297	2.77911	2.84208	0.0526808	1.94481	-0.844587	2.84208	0.0526808	1.94481	0.844587
Csa11g088050_1	Csa11g088050	AT5G54960	PDC2 | pyruvate decarboxylase-2 | chr5:22310858-22312681 REVERSE LENGTH=1824								0.00268453	0.284119	1	1	1.19767	1.76258	1.60735	no	6.69159	7.6584	14.6137	yes	1.61081	1.66018	1.99242	no	6.57436	4.72455	6.41873	no	yes	1.52253	9.65457	1.75447	5.90588	0.606472	3.27121	0.811037	2.56215	2.66474	0.204564	1.75111	-0.709061	2.66474	0.204564	1.75111	0.709061
Csa07g039460_1	Csa07g039460	AT1G72370	P40, AP40, RP40, RPSAA | 40s ribosomal protein SA | chr1:27243148-27244842 REVERSE LENGTH=897								1.47e-08	0.281937	0.0243939	1	153.938	147.673	149.747	yes	98.1839	97.076	83.1468	yes	109.808	107.193	103.205	yes	76.009	90.6858	79.9459	yes	yes	150.453	92.8022	106.735	82.2136	7.23317	6.53609	6.7379	6.36131	-0.697078	-0.495271	-0.37659	-0.174782	0.697078	0.495271	0.37659	0.174782
Csa19g012280_1	Csa19g012280	AT3G08920	Rhodanese/Cell cycle control phosphatase superfamily protein | chr3:2712274-2713117 FORWARD LENGTH=645								0.00369569	0.278443	1	1	18.8357	16.7048	16.5246	yes	9.30741	6.03321	3.23026	no	13.956	13.4104	12.6558	yes	7.30302	6.42443	5.36936	yes	yes	17.355	6.19029	13.3407	6.3656	4.11728	2.63001	3.73777	2.6703	-1.48727	-0.379516	-1.06747	0.0402892	1.48727	0.379516	1.06747	0.0402892
Csa15g008370_1	Csa15g008370	AT3G06680	Ribosomal L29e protein family | chr3:2114402-2114877 REVERSE LENGTH=252								0.0210959	0.277908	1	1	69.6556	76.3556	65.5519	yes	47.3988	60.1826	40.2584	yes	68.2832	64.1664	64.0995	yes	44.2881	48.1284	48.3688	yes	yes	70.521	49.2799	65.5164	46.9284	6.13998	5.62293	6.03378	5.55239	-0.517053	-0.106198	-0.481393	-0.0705383	0.517053	0.106198	0.481393	0.0705383
Csa11g061240_1	Csa11g061240	AT5G41700	UBC8, ATUBC8 | ubiquitin conjugating enzyme 8 | chr5:16676072-16677223 FORWARD LENGTH=450								0.0425741	0.277099	1	1	21.9036	20.7926	21.6507	yes	27.3349	38.5917	49.5075	yes	22.8561	21.6833	22.7351	yes	34.3219	27.7713	38.2305	yes	yes	21.449	38.478	22.4248	33.4412	4.42284	5.26596	4.48702	5.06356	0.843126	0.0641869	0.576532	-0.202406	0.843126	0.0641869	0.576532	0.202406
Csa17g029710_1	Csa17g029710	AT1G22780	PFL, RPS18A, PFL1 | Ribosomal protein S13/S18 family | chr1:8067990-8069163 FORWARD LENGTH=459								0.00247845	0.277042	1	1	92.6415	98.2246	101.147	yes	65.7265	76.602	63.3407	yes	86.6993	79.4302	82.2035	yes	61.342	65.9586	58.3457	yes	yes	97.3377	68.5564	82.7777	61.8821	6.60493	6.09922	6.37117	5.95145	-0.505707	-0.233757	-0.41972	-0.14777	0.505707	0.233757	0.41972	0.14777
Csa01g017150_1	Csa01g017150	AT3G14600	Ribosomal protein L18ae/LX family protein | chr3:4910773-4911933 FORWARD LENGTH=537								0.0466593	0.276902	1	1	8.3336	8.09222	8.14294	yes	15.4212	18.2222	22.8976	yes	8.74816	9.83582	8.36338	yes	16.592	15.5314	17.3118	yes	yes	8.18958	18.847	8.98245	16.4784	3.03379	4.23626	3.16711	4.04251	1.20247	0.133319	0.875396	-0.193758	1.20247	0.133319	0.875396	0.193758
Csa05g095050_1	Csa05g095050	AT3G62700	ATMRP10, MRP10, ABCC14 | multidrug resistance-associated protein 10 | chr3:23190428-23195727 REVERSE LENGTH=4620								0.00280347	0.275347	1	1	11.3552	10.8729	10.9411	yes	21.8814	22.4033	37.9763	yes	10.5619	10.6629	11.431	yes	18.3935	17.4198	20.4948	yes	yes	11.0564	27.4203	10.8853	18.7694	3.46681	4.77717	3.44431	4.23031	1.31036	-0.022504	0.786002	-0.546866	1.31036	0.022504	0.786002	0.546866
Csa14g037070_1	Csa14g037070	AT1G29470	S-adenosyl-L-methionine-dependent methyltransferases superfamily protein | chr1:10310424-10313369 REVERSE LENGTH=2313								0.0459211	0.275134	1	1	44.4835	45.1266	48.7816	yes	28.7195	28.8639	34.8886	yes	38.8595	38.2799	40.2957	yes	24.4132	27.3958	25.5402	yes	yes	46.1306	30.824	39.145	25.7831	5.52765	4.94598	5.29076	4.68835	-0.58167	-0.236894	-0.602405	-0.257628	0.58167	0.236894	0.602405	0.257628
Csa06g001170_1	Csa06g001170	AT2G01250	Ribosomal protein L30/L7 family protein | chr2:132943-134264 REVERSE LENGTH=729								1.3e-06	0.273522	1	1	100.027	109.072	103.675	yes	62.8964	71.3885	55.1655	yes	88.6091	88.5579	86.2449	yes	63.6748	68.2781	66.9348	yes	yes	104.258	63.1501	87.804	66.2959	6.70402	5.98071	6.45621	6.05085	-0.723303	-0.247803	-0.405366	0.0701339	0.723303	0.247803	0.405366	0.0701339
Csa09g080490_1	Csa09g080490	AT5G44420	PDF1.2, PDF1.2A, LCR77 | plant defensin 1.2 | chr5:17907216-17907550 REVERSE LENGTH=243								7.74e-06	0.27307	1	6.79e-05	61.1159	42.245	56.1707	yes	99.9491	132.693	235.941	yes	37.4666	31.7086	24.5754	yes	55.1842	41.7141	59.3283	yes	yes	53.1772	156.194	31.2502	52.0756	5.73274	7.2872	4.96579	5.70253	1.55446	-0.766943	0.736741	-1.58466	1.55446	0.766943	0.736741	1.58466
Csa11g085240_1	Csa11g085240	AT5G53420	CCT motif family protein | chr5:21673683-21675469 FORWARD LENGTH=795								0.0247967	0.271818	1	1	5.48506	6.23463	5.74065	yes	11.2212	11.8525	26.2901	yes	11.1481	10.0987	8.75985	yes	15.9515	13.8998	26.1175	yes	yes	5.82011	16.4546	10.0022	18.6563	2.54105	4.04042	3.32225	4.22159	1.49937	0.781203	0.899341	0.181172	1.49937	0.781203	0.899341	0.181172
Csa15g084250_1	Csa15g084250	AT2G19480	NFA02, NFA2, NAP1;2 | nucleosome assembly protein 1;2 | chr2:8438601-8441040 FORWARD LENGTH=1140								4.07e-05	0.269776	1	1	63.6859	73.2142	68.2633	yes	37.9813	41.3391	38.2006	yes	63.4963	56.9243	65.8709	yes	44.4344	43.6374	45.7274	yes	yes	68.3878	39.1736	62.0972	44.5997	6.09567	5.29181	5.95646	5.47896	-0.803855	-0.13921	-0.477493	0.187151	0.803855	0.13921	0.477493	0.187151
Csa13g004030_1	Csa13g004030	AT5G03940	FFC, 54CP, CPSRP54, SRP54CP | chloroplast signal recognition particle 54 kDa subunit | chr5:1060265-1063257 REVERSE LENGTH=1695								0.00175676	0.269776	1	1	44.1064	48.5027	48.0857	yes	31.0536	27.9049	21.1369	yes	45.7563	46.8594	46.5784	yes	31.5162	30.4845	32.8139	yes	yes	46.8983	26.6985	46.3981	31.6049	5.55146	4.73869	5.53599	4.98207	-0.812778	-0.0154712	-0.553918	0.243389	0.812778	0.0154712	0.553918	0.243389
Csa00556s010_1	Csa00556s010	AT4G37000	ACD2, ATRCCR | accelerated cell death 2 (ACD2) | chr4:17442627-17443762 FORWARD LENGTH=960								0.0176691	0.269349	1	1	7.93958	7.58722	6.36232	yes	15.151	18.1167	22.703	yes	3.60419	5.92118	3.05873	no	8.84484	14.1956	6.77351	yes	yes	7.29637	18.6569	4.1947	9.93798	2.86718	4.22164	2.06857	3.31295	1.35446	-0.798612	1.24439	-0.908687	1.35446	0.798612	1.24439	0.908687
Csa02g067290_1	Csa02g067290	AT1G07920	GTP binding Elongation factor Tu family protein | chr1:2455559-2457001 FORWARD LENGTH=1350								2.06e-07	0.264118	1	1	167.553	174.214	174.369	yes	122.777	114.14	111.16	yes	155.361	156.808	151.853	yes	115.027	129.055	128.734	yes	yes	172.045	116.026	154.674	124.272	7.42665	6.8583	7.27309	6.95736	-0.568345	-0.153559	-0.315728	0.0990576	0.568345	0.153559	0.315728	0.0990576
Csa18g039560_1	Csa18g039560	AT5G65730	XTH6 | xyloglucan endotransglucosylase/hydrolase 6 | chr5:26299080-26300290 FORWARD LENGTH=879								6.64e-07	0.264118	0.000550702	1	44.4458	28.0414	33.5695	yes	14.7154	11.6821	7.30635	yes	11.6202	9.46471	17.2632	yes	4.71951	6.4685	5.69367	no	yes	35.3522	11.2346	12.7827	5.62723	5.14373	3.48988	3.67612	2.49242	-1.65385	-1.46761	-1.1837	-0.997458	1.65385	1.46761	1.1837	0.997458
Csa16g027270_1	Csa16g027270	AT1G67430	Ribosomal protein L22p/L17e family protein | chr1:25262209-25263627 FORWARD LENGTH=528								0.000352086	0.261278	1	1	174.919	181.575	175.905	yes	129.086	152.342	116.103	yes	150.601	140.729	145.778	yes	112.441	118.732	114.687	yes	yes	177.466	132.51	145.703	115.286	7.4714	7.04996	7.18688	6.84908	-0.42144	-0.284517	-0.337806	-0.200883	0.42144	0.284517	0.337806	0.200883
Csa11g026100_1	Csa11g026100	AT4G20130	PTAC14 | plastid transcriptionally active 14 | chr4:10878914-10881697 FORWARD LENGTH=1452								0.0147605	0.261114	1	1	17.3365	15.2956	14.6631	yes	8.09681	6.40461	4.2525	no	9.41183	7.98036	10.1484	yes	2.64229	4.20628	3.18319	no	yes	15.765	6.25131	9.18021	3.34392	3.97866	2.64416	3.19853	1.74154	-1.3345	-0.78013	-1.45699	-0.902618	1.3345	0.78013	1.45699	0.902618
Csa14g044270_1	Csa14g044270	AT1G34380	5'-3' exonuclease family protein | chr1:12552839-12554299 REVERSE LENGTH=1044								0.0020211	0.260697	1	1	12.8278	14.6494	13.1665	yes	3.60354	4.81673	2.45058	no	9.39097	8.56849	9.34474	yes	3.64956	3.64194	2.53285	no	yes	13.5479	3.62362	9.1014	3.27479	3.76	1.85743	3.18609	1.7114	-1.90257	-0.57391	-1.47469	-0.14603	1.90257	0.57391	1.47469	0.14603
Csa06g020530_1	Csa06g020530	AT3G46740	TOC75-III, MAR1 | translocon at the outer envelope membrane of chloroplasts 75-III | chr3:17216104-17219296 REVERSE LENGTH=2457								0.000264126	0.260661	1	1	35.1438	37.2596	36.9702	yes	19.7702	17.5276	14.1842	yes	28.8516	29.6846	30.6165	yes	16.6202	19.1593	18.8769	yes	yes	36.4579	17.1606	29.7175	18.2188	5.18816	4.10103	4.89324	4.18736	-1.08713	-0.294916	-0.705886	0.0863257	1.08713	0.294916	0.705886	0.0863257
Csa14g060080_1	Csa14g060080	AT1G51780	ILL5 | IAA-leucine resistant (ILR)-like gene 5 | chr1:19204602-19206453 FORWARD LENGTH=1308	Auxin	ILL5		catabolism				2.21e-08	0.258733	0.0209184	7.55e-12	91.5943	108.337	104.613	yes	57.9009	53.9229	30.461	yes	158.111	132.784	156.161	yes	112.998	108.787	110.105	yes	yes	101.515	47.4283	149.018	110.63	6.66555	5.56768	7.21935	6.7896	-1.09787	0.5538	-0.429745	1.22193	1.09787	0.5538	0.429745	1.22193
Csa01g018630_1	Csa01g018630	AT3G16000	MFP1 | MAR binding filament-like protein 1 | chr3:5431041-5433613 REVERSE LENGTH=2181								0.00072922	0.255697	1	1	38.4385	38.584	40.5651	yes	23.5663	19.6337	16.8164	yes	33.6435	34.9628	34.9961	yes	22.2597	22.7014	21.1689	yes	yes	39.1959	20.0055	34.5341	22.0434	5.29263	4.32232	5.10995	4.46227	-0.970304	-0.18268	-0.647678	0.139947	0.970304	0.18268	0.647678	0.139947
Csa15g025050_2	Csa15g025050	AT3G18490	Eukaryotic aspartyl protease family protein | chr3:6349090-6350592 REVERSE LENGTH=1503								0.00137391	0.254908	1	1	16.1955	15.9558	14.6585	yes	29.458	28.1099	47.8969	yes	24.5682	22.0362	22.5288	yes	33.7367	33.2132	35.8028	yes	yes	15.6033	35.155	23.0444	34.2509	3.96378	5.13566	4.52634	5.09807	1.17188	0.562568	0.571725	-0.037587	1.17188	0.562568	0.571725	0.037587
Csa03g005490_1	Csa03g005490	AT1G04250	AXR3, IAA17 | AUX/IAA transcriptional regulator family protein | chr1:1136382-1138340 FORWARD LENGTH=690	Auxin	Aux/IAA17		signalling neg				0.0109906	0.254662	1	1	22.775	22.8957	23.5925	yes	10.4793	11.6111	9.79648	yes	22.0237	20.3772	19.2713	yes	11.428	12.6644	10.1673	yes	yes	23.0877	10.6289	20.5574	11.4199	4.52906	3.40993	4.36158	3.51348	-1.11913	-0.16747	-0.848109	0.103549	1.11913	0.16747	0.848109	0.103549
Csa18g040370_1	Csa18g040370	AT5G67140	F-box/RNI-like superfamily protein | chr5:26794009-26795213 REVERSE LENGTH=687								0.0119418	0.254652	1	1	2.10964	2.36345	1.88621	no	7.61019	9.98564	12.1788	yes	2.30651	1.48166	1.68459	no	7.5842	5.6087	5.82381	yes	yes	2.11977	9.92487	1.82425	6.3389	1.08391	3.31105	0.867306	2.66423	2.22714	-0.2166	1.79693	-0.646816	2.22714	0.2166	1.79693	0.646816
Csa20g025200_2	Csa20g025200	AT5G17190	FUNCTIONS IN: molecular_function unknown; INVOLVED IN: intracellular protein transport; LOCATED IN: endomembrane system, integral to membrane, endoplasmic reticulum; EXPRESSED IN: 23 plant structures; EXPRESSED DURING: 13 growth stages; CONTAINS InterPro DOMAIN/s: B-cell receptor-associated 31-like (InterPro:IPR008417); BEST Arabidopsis thaliana protein match is: unknown protein (TAIR:AT3G03160.1…								0.0274106	0.254652	1	1	1.12504	2.10919	1.22199	no	6.57728	7.76311	8.52169	yes	2.47213	1.83472	1.78353	no	7.69345	5.16358	5.83209	yes	yes	1.48541	7.62069	2.03012	6.22971	0.57086	2.92992	1.02157	2.63916	2.35906	0.450708	1.6176	-0.290758	2.35906	0.450708	1.6176	0.290758
Csa01g031400_1	Csa01g031400	AT3G25480	Rhodanese/Cell cycle control phosphatase superfamily protein | chr3:9235591-9236598 REVERSE LENGTH=795								0.0206306	0.253946	1	1	24.3559	24.6494	24.7331	yes	13.2198	12.681	11.4696	yes	25.7784	23.0469	25.621	yes	13.7489	15.9451	13.1623	yes	yes	24.5795	12.4568	24.8154	14.2855	4.61938	3.63886	4.63316	3.83648	-0.980518	0.0137828	-0.796688	0.197612	0.980518	0.0137828	0.796688	0.197612
Csa12g084140_1	Csa12g084140	AT5G38480	GRF3, RCI1 | general regulatory factor 3 | chr5:15410277-15411285 FORWARD LENGTH=768								0.00226969	0.253479	1	1	55.6738	48.1962	53.1422	yes	83.9231	88.5987	82.2805	yes	57.9531	56.615	58.6305	yes	73.5892	76.1655	71.5567	yes	yes	52.3374	84.9341	57.7329	73.7705	5.70977	6.40827	5.85132	6.20497	0.698502	0.141551	0.353651	-0.2033	0.698502	0.141551	0.353651	0.2033
Csa12g029960_1	Csa12g029960	AT4G24350	Phosphorylase superfamily protein | chr4:12609637-12611328 FORWARD LENGTH=1011								0.000324932	0.252508	1	1	7.20018	5.85005	7.19179	yes	18.2738	19.4925	28.6431	yes	8.14804	7.60437	7.78575	yes	13.3142	16.2107	15.5021	yes	yes	6.74734	22.1364	7.84605	15.009	2.75432	4.46835	2.97197	3.90776	1.71403	0.217648	0.935788	-0.560596	1.71403	0.217648	0.935788	0.560596
Csa05g017580_1	Csa05g017580	AT2G36460	Aldolase superfamily protein | chr2:15296929-15298387 REVERSE LENGTH=1077								0.00734045	0.252457	1	6.2e-08	21.2263	21.492	19.5565	yes	7.80632	10.1771	9.50072	yes	22.1119	19.5453	19.972	yes	31.6616	23.158	38.4909	yes	yes	20.7582	9.16138	20.5431	31.1035	4.37561	3.19556	4.36058	4.95901	-1.18005	-0.0150327	0.598427	1.76344	1.18005	0.0150327	0.598427	1.76344
Csa20g071780_1	Csa20g071780	AT5G44580	unknown protein; FUNCTIONS IN: molecular_function unknown; INVOLVED IN: biological_process unknown; LOCATED IN: endomembrane system; EXPRESSED IN: 18 plant structures; EXPRESSED DURING: 12 growth stages; BEST Arabidopsis thaliana protein match is: unknown protein (TAIR:AT5G44582.1); Has 30201 Blast hits to 17322 proteins in 780 species: Archae - 12; Bacteria - 1396; Metazoa - 17338; Fungi - 3422;…								0.0324648	0.251616	1	1	4.37754	2.62807	3.33443	no	10.3432	13.7568	10.9404	yes	3.98838	2.18669	2.59804	no	10.0555	5.35638	8.79331	yes	yes	3.44668	11.6801	2.92437	8.06838	1.78521	3.54598	1.54813	3.01228	1.76077	-0.237082	1.46415	-0.533703	1.76077	0.237082	1.46415	0.533703
Csa06g044480_1	Csa06g044480	AT2G40140	CZF1, ZFAR1, SZF2, ATSZF2 | zinc finger (CCCH-type) family protein | chr2:16772537-16774330 FORWARD LENGTH=1794					C3H	CZF1		6.82e-05	0.25024	1	0.471119	4.44128	3.74175	4.24734	no	14.8699	17.2348	22.1105	yes	3.42226	2.75074	2.66455	no	7.59276	9.42097	7.32417	yes	yes	4.14346	18.0717	2.94585	8.11263	2.05083	4.17566	1.55868	3.02017	2.12483	-0.492151	1.46149	-1.15549	2.12483	0.492151	1.46149	1.15549
Csa19g011090_1	Csa19g011090	AT3G07360	PUB9, ATPUB9 | plant U-box 9 | chr3:2354884-2356613 FORWARD LENGTH=1383								0.0101594	0.250137	1	1	3.53825	3.9692	2.59219	no	11.4462	11.1465	15.1949	yes	3.39728	3.06855	2.44502	no	7.8437	8.38958	8.0626	yes	yes	3.36654	12.5959	2.97029	8.09862	1.75127	3.65488	1.5706	3.01768	1.90361	-0.180667	1.44708	-0.637202	1.90361	0.180667	1.44708	0.637202
Csa05g085790_1	Csa05g085790										0.037823	0.250109	1	1	11.7956	12.3626	13.9823	yes	21.1741	26.0711	32.41	yes	14.6987	14.3222	12.4601	yes	25.1133	20.3807	22.7455	yes	yes	12.7135	26.5518	13.827	22.7465	3.66829	4.73074	3.78942	4.50757	1.06245	0.12113	0.718155	-0.223163	1.06245	0.12113	0.718155	0.223163
Csa20g012840_1	Csa20g012840	AT5G09660	PMDH2 | peroxisomal NAD-malate dehydrogenase 2 | chr5:2993691-2995551 REVERSE LENGTH=1092								0.000328793	0.247151	0.017831	1	145.259	168.305	149.338	yes	257.526	251.476	223.063	yes	221.713	185.838	238.157	yes	257.896	271.034	254.999	yes	yes	154.3	244.022	215.236	261.31	7.2696	7.93087	7.74978	8.02962	0.661268	0.480178	0.279841	0.0987514	0.661268	0.480178	0.279841	0.0987514
Csa01g008120_1	Csa01g008120	AT3G07110	Ribosomal protein L13 family protein | chr3:2252092-2253332 FORWARD LENGTH=624								3.8e-05	0.246969	1	1	35.6581	43.4864	33.6607	yes	15.9368	18.6965	14.2304	yes	30.9362	27.3379	28.5077	yes	14.422	23.4093	13.9866	yes	yes	37.6017	16.2879	28.9272	17.2726	5.23273	4.02573	4.85436	4.11042	-1.207	-0.378371	-0.743941	0.0846905	1.207	0.378371	0.743941	0.0846905
Csa14g061540_1	Csa14g061540										0.000163384	0.246175	1	1	92.7565	105.705	87.7471	yes	68.2565	61.0918	54.0803	yes	87.2826	73.5595	77.9748	yes	54.3045	61.467	59.3704	yes	yes	95.4028	61.1429	79.6057	58.3807	6.57596	5.93411	6.3148	5.86742	-0.641847	-0.261161	-0.44738	-0.0666937	0.641847	0.261161	0.44738	0.0666937
Csa00506s140_2	Csa00506s140	AT4G15000	Ribosomal L27e protein family | chr4:8571896-8572303 FORWARD LENGTH=408								0.00183706	0.244144	1	1	54.4728	57.8332	52.6297	yes	36.542	33.199	30.0274	yes	41.3392	44.2822	45.0348	yes	29.3428	30.0364	27.2293	yes	yes	54.9786	33.2561	43.5521	28.8695	5.7808	5.05555	5.44467	4.85147	-0.725248	-0.336128	-0.593194	-0.204074	0.725248	0.336128	0.593194	0.204074
Csa06g037890_1	Csa06g037890	AT2G35390	Phosphoribosyltransferase family protein | chr2:14895528-14897581 REVERSE LENGTH=1212								0.000339984	0.243905	1	1	24.5418	23.7644	25.7601	yes	11.7664	10.3731	5.51108	yes	18.2226	19.9414	22.5997	yes	9.91098	12.1614	10.5324	yes	yes	24.6888	9.21685	20.2546	10.8683	4.62578	3.20427	4.34017	3.44205	-1.42151	-0.285608	-0.898125	0.237776	1.42151	0.285608	0.898125	0.237776
Csa19g018450_1	Csa19g018450	AT3G13120	Ribosomal protein S10p/S20e family protein | chr3:4220310-4221526 REVERSE LENGTH=576								0.00203301	0.243378	1	1	96.9484	100.092	99.029	yes	75.5914	68.0048	42.5471	yes	105.923	92.9712	96.769	yes	65.0422	69.8469	76.8467	yes	yes	98.6897	62.0478	98.5543	70.5786	6.62483	5.95531	6.62285	6.14116	-0.669521	-0.00198193	-0.481688	0.185851	0.669521	0.00198193	0.481688	0.185851
Csa02g076190_1	Csa02g076190	AT5G66570	PSBO-1, OEE1, OEE33, OE33, PSBO1, MSP-1 | PS II oxygen-evolving complex 1 | chr5:26568744-26570124 FORWARD LENGTH=999								1.54e-08	0.242678	1	0.0355621	1064.09	1104.38	1144.28	yes	739.248	765.04	619.291	yes	965.632	1142.99	1029.63	yes	825.144	850.556	833.515	yes	yes	1104.25	707.86	1046.08	836.405	10.1089	9.46732	10.0308	9.70806	-0.641534	-0.0780725	-0.322723	0.240739	0.641534	0.0780725	0.322723	0.240739
Csa08g056450_1	Csa08g056450	AT5G07990	TT7, CYP75B1, D501 | Cytochrome P450 superfamily protein | chr5:2560437-2562859 FORWARD LENGTH=1542								6.6e-12	0.241702	0.03713	1	2.71557	4.0666	2.78736	no	24.4844	26.2161	31.4052	yes	12.8156	9.5305	12.1518	yes	17.9143	18.5164	23.131	yes	yes	3.18984	27.3686	11.4993	19.8539	1.67349	4.77445	3.52347	4.31135	3.10096	1.84999	0.787879	-0.463097	3.10096	1.84999	0.787879	0.463097
Csa07g057870_1	Csa07g057870	AT1G78870	UBC35, UBC13A | ubiquitin-conjugating enzyme 35 | chr1:29650589-29652203 FORWARD LENGTH=465								0.0285794	0.240079	1	1	15.1834	14.3003	14.6339	yes	29.7923	29.9558	27.1108	yes	13.7192	16.5824	13.7775	yes	22.5556	25.1415	23.9817	yes	yes	14.7058	28.953	14.693	23.8929	3.87832	4.85564	3.87706	4.57851	0.977321	-0.0012566	0.701452	-0.277126	0.977321	0.0012566	0.701452	0.277126
Csa09g059990_2	Csa09g059990	AT3G52800	A20/AN1-like zinc finger family protein | chr3:19569806-19570318 FORWARD LENGTH=513					C2H2		zinc finger - like protein	0.0114851	0.239922	1	1	4.06249	4.4537	5.12185	no	12.0237	12.0888	18.7878	yes	8.60311	6.29087	6.02766	yes	14.5876	12.4801	13.9894	yes	yes	4.54601	14.3001	6.97388	13.6857	2.1846	3.83795	2.80196	3.7746	1.65335	0.617359	0.972634	-0.0633598	1.65335	0.617359	0.972634	0.0633598
Csa15g080960_1	Csa15g080960	AT2G20890	PSB29, THF1 | photosystem II reaction center PSB29 protein | chr2:8987783-8989185 FORWARD LENGTH=903								0.000212834	0.238837	1	0.000640114	123.411	134.475	130.129	yes	93.0455	99.9085	79.7038	yes	151.484	145.614	160.533	yes	118.576	117.057	128.574	yes	yes	129.338	90.8859	152.544	121.402	7.01501	6.50599	7.25308	6.92365	-0.509021	0.238073	-0.329425	0.417669	0.509021	0.238073	0.329425	0.417669
Csa10g001430_1	Csa10g001430	AT4G38680	GRP2, CSDP2, CSP2, ATCSP2 | glycine rich protein 2 | chr4:18072240-18072851 REVERSE LENGTH=612								0.000247642	0.238837	0.944195	1	27.867	23.841	23.4751	yes	8.45777	10.1847	9.57209	yes	13.5268	18.2391	10.5264	yes	7.25194	5.33461	6.69328	yes	yes	25.0611	9.40486	14.0974	6.42661	4.64738	3.23341	3.81736	2.68406	-1.41397	-0.830017	-1.1333	-0.549349	1.41397	0.830017	1.1333	0.549349
Csa04g034210_1	Csa04g034210	AT3G49010	ATBBC1, BBC1, RSU2 | breast basic conserved 1 | chr3:18166971-18168047 REVERSE LENGTH=621								5.02e-08	0.231982	1	1	175.134	183.227	175.222	yes	116.652	125.247	111.177	yes	157.516	133.429	139.205	yes	115.168	104.838	121.687	yes	yes	177.861	117.692	143.383	113.897	7.47461	6.87887	7.16373	6.83159	-0.595733	-0.310873	-0.332142	-0.0472823	0.595733	0.310873	0.332142	0.0472823
Csa19g010410_1	Csa19g010410	AT3G06700	Ribosomal L29e protein family | chr3:2117519-2117800 REVERSE LENGTH=186								0.00762988	0.230255	1	1	99.8486	102.741	89.5551	yes	65.586	83.6587	61.2902	yes	112.546	101.542	92.4451	yes	81.5897	73.259	76.7866	yes	yes	97.3816	70.1783	102.178	77.2118	6.60558	6.13295	6.67494	6.27075	-0.472624	0.0693618	-0.40419	0.137795	0.472624	0.0693618	0.40419	0.137795
Csa05g018260_1	Csa05g018260	AT2G35840	Sucrose-6F-phosphate phosphohydrolase family protein | chr2:15053952-15055776 FORWARD LENGTH=1269								0.016191	0.227313	1	1	16.1316	17.9765	19.4082	yes	32.3663	34.1161	38.0028	yes	23.6361	23.508	26.7846	yes	35.1549	35.8218	37.426	yes	yes	17.8388	34.8284	24.6429	36.1342	4.15694	5.12219	4.6231	5.17529	0.965248	0.466155	0.552194	0.0531006	0.965248	0.466155	0.552194	0.0531006
Csa20g025200_1	Csa20g025200	AT5G17190	FUNCTIONS IN: molecular_function unknown; INVOLVED IN: intracellular protein transport; LOCATED IN: endomembrane system, integral to membrane, endoplasmic reticulum; EXPRESSED IN: 23 plant structures; EXPRESSED DURING: 13 growth stages; CONTAINS InterPro DOMAIN/s: B-cell receptor-associated 31-like (InterPro:IPR008417); BEST Arabidopsis thaliana protein match is: unknown protein (TAIR:AT3G03160.1…								0.027398	0.226696	1	1	1.52212	1.21438	1.09336	no	7.55169	7.15023	8.63608	yes	2.71331	2.38514	2.17987	no	8.27531	5.29107	7.09688	yes	yes	1.27662	7.77933	2.4261	6.88776	0.35233	2.95965	1.27864	2.78403	2.60732	0.926311	1.50539	-0.175613	2.60732	0.926311	1.50539	0.175613
Csa16g030510_1	Csa16g030510	AT1G69200	FLN2 | fructokinase-like 2 | chr1:26016018-26018365 FORWARD LENGTH=1851								0.000588546	0.226161	1	1	19.8957	18.645	17.9972	yes	7.86142	6.18799	4.29851	no	15.1058	13.0364	16.9978	yes	6.42385	7.41688	7.48902	yes	yes	18.846	6.11597	15.0467	7.10991	4.23618	2.61258	3.91137	2.82983	-1.6236	-0.324813	-1.08154	0.21725	1.6236	0.324813	1.08154	0.21725
Csa09g093800_1	Csa09g093800	AT1G79560	EMB156, EMB36, EMB1047, FTSH12 | FTSH protease 12 | chr1:29926976-29932308 FORWARD LENGTH=3027								0.0176744	0.225886	1	1	16.4254	16.4387	16.151	yes	8.46897	6.2672	4.92899	no	15.5079	13.5414	16.2315	yes	6.34279	8.04726	7.58939	yes	yes	16.3384	6.55505	15.0936	7.32648	4.03019	2.71261	3.91586	2.87312	-1.31758	-0.114328	-1.04274	0.160513	1.31758	0.114328	1.04274	0.160513
Csa10g014460_1	Csa10g014460	AT4G28210	emb1923 | embryo defective 1923 | chr4:13990634-13991931 FORWARD LENGTH=1047								0.0461693	0.225409	1	1	12.8573	11.3492	13.0774	yes	5.21616	4.97902	3.70379	no	11.1264	12.5204	11.4995	yes	4.18679	5.1049	5.52902	no	yes	12.428	4.63299	11.7155	4.94023	3.63552	2.21194	3.55034	2.30458	-1.42357	-0.0851751	-1.24576	0.0926364	1.42357	0.0851751	1.24576	0.0926364
Csa17g060850_1	Csa17g060850	AT1G31330	PSAF | photosystem I subunit F | chr1:11215011-11215939 REVERSE LENGTH=666								0.00181313	0.222532	1	1	970.587	1006.9	1063.55	yes	715.378	769.374	507.396	yes	851.79	992.015	842.074	yes	637.582	688.107	622.318	yes	yes	1013.68	664.049	895.293	649.336	9.98538	9.37515	9.80622	9.34282	-0.610238	-0.179168	-0.463395	-0.0323251	0.610238	0.179168	0.463395	0.0323251
Csa09g079930_1	Csa09g079930	AT1G75330	OTC | ornithine carbamoyltransferase | chr1:28266457-28268383 REVERSE LENGTH=1128								0.0273339	0.221809	1	1	32.8685	38.9093	38.1052	yes	26.1585	21.4379	18.4523	yes	41.4221	43.6483	46.7144	yes	26.5894	30.6223	29.769	yes	yes	36.6277	22.0162	43.9283	28.9936	5.19486	4.4605	5.45708	4.85766	-0.734367	0.262216	-0.599416	0.397166	0.734367	0.262216	0.599416	0.397166
Csa04g038740_1	Csa04g038740	AT3G52800	A20/AN1-like zinc finger family protein | chr3:19569806-19570318 FORWARD LENGTH=513					C2H2		zinc finger - like protein	0.0320062	0.22022	1	1	4.71872	5.64234	5.7323	no	12.6652	13.5839	18.7392	yes	5.42522	6.69673	5.04641	yes	12.7866	12.4457	12.3464	yes	yes	5.36445	14.9961	5.72279	12.5262	2.42343	3.90652	2.51672	3.64688	1.48308	0.0932862	1.13016	-0.259636	1.48308	0.0932862	1.13016	0.259636
Csa13g028660_1	Csa13g028660	AT5G24150	SQP1, SQE5 | FAD/NAD(P)-binding oxidoreductase family protein | chr5:8172594-8175395 REVERSE LENGTH=1551								0.00445934	0.219997	1	0.32541	24.073	23.4754	24.3805	yes	12.153	10.9142	8.71707	yes	31.4309	29.7179	29.4777	yes	20.3426	16.2271	18.604	yes	yes	23.9763	10.5948	30.2088	18.3912	4.58354	3.40528	4.9169	4.20094	-1.17826	0.333362	-0.715954	0.795665	1.17826	0.333362	0.715954	0.795665
Csa09g065850_1	Csa09g065850	AT3G55010	ATPURM, PUR5 | phosphoribosylformylglycinamidine cyclo-ligase, chloroplast / phosphoribosyl-aminoimidazole synthetase / AIR synthase (PUR5) | chr3:20386818-20388549 FORWARD LENGTH=1170								0.000483772	0.219451	1	1	19.0983	21.5255	20.1105	yes	7.55839	7.13871	5.51314	yes	16.2744	16.2122	19.1824	yes	8.68598	9.33279	8.4244	yes	yes	20.2448	6.73675	17.223	8.81439	4.33948	2.75205	4.10626	3.13986	-1.58743	-0.233215	-0.966402	0.387809	1.58743	0.233215	0.966402	0.387809
Csa15g007640_1	Csa15g007640	AT3G06070	unknown protein; BEST Arabidopsis thaliana protein match is: unknown protein (TAIR:AT5G19190.1); Has 33 Blast hits to 33 proteins in 12 species: Archae - 0; Bacteria - 0; Metazoa - 1; Fungi - 0; Plants - 32; Viruses - 0; Other Eukaryotes - 0 (source: NCBI BLink). | chr3:1831305-1831846 REVERSE LENGTH=456								0.00200605	0.218993	1	1	13.9813	9.47932	9.127	yes	2.72918	2.47042	1.89174	no	9.45725	9.91867	7.61203	yes	3.38011	3.06083	2.69904	no	yes	10.8625	2.36378	8.99598	3.04666	3.44129	1.2411	3.16928	1.60723	-2.20019	-0.272007	-1.56205	0.366132	2.20019	0.272007	1.56205	0.366132
Csa01g017170_1	Csa01g017170	AT3G14630	CYP72A9 | cytochrome P450, family 72, subfamily A, polypeptide 9 | chr3:4917498-4919409 FORWARD LENGTH=1527								1.99e-05	0.218467	1	0.306773	1.00987	2.07255	1.68684	no	9.40941	10.294	30.5459	yes	1.89769	1.16655	0.504	no	5.0869	5.07665	6.90253	yes	yes	1.58975	16.7498	1.18941	5.68869	0.668803	4.06607	0.250251	2.5081	3.39727	-0.418551	2.25785	-1.55797	3.39727	0.418551	2.25785	1.55797
Csa12g081680_1	Csa12g081680	AT5G39740	OLI7, RPL5B | ribosomal protein L5 B | chr5:15903365-15905185 FORWARD LENGTH=906								3.56e-05	0.213976	1	1	172.508	181.818	176.104	yes	127.25	139.481	121.412	yes	167.882	161.982	158.954	yes	120.893	138.679	133.041	yes	yes	176.81	129.381	162.939	130.871	7.46605	7.01548	7.34819	7.032	-0.450571	-0.117865	-0.316187	0.0165179	0.450571	0.117865	0.316187	0.0165179
Csa07g051450_1	Csa07g051450	AT2G21260	NAD(P)-linked oxidoreductase superfamily protein | chr2:9105693-9107308 REVERSE LENGTH=930								0.000100418	0.213571	1	1	40.9875	40.2844	41.6193	yes	17.988	19.3687	19.2991	yes	31.9147	47.0894	31.3508	yes	25.9505	15.8249	27.4949	yes	yes	40.9638	18.8853	36.785	23.0901	5.35628	4.23919	5.20104	4.5292	-1.11709	-0.155232	-0.671841	0.290013	1.11709	0.155232	0.671841	0.290013
Csa04g052260_1	Csa04g052260	AT2G38470	WRKY33, ATWRKY33 | WRKY DNA-binding protein 33 | chr2:16108476-16110539 FORWARD LENGTH=1560					WRKY	AtWRKY33	WRKY family transcription factor	0.0123621	0.213115	1	1	1.78326	1.55977	1.40606	no	5.72813	7.20134	14.8005	yes	0.766383	1.36811	0.604515	no	3.35269	4.86156	5.8588	no	yes	1.58303	9.24332	0.913002	4.69102	0.662689	3.20841	-0.131311	2.2299	2.54572	-0.794	2.36121	-0.97851	2.54572	0.794	2.36121	0.97851
Csa08g021280_1	Csa08g021280	AT1G52030	MBP2, MBP1.2, F-ATMBP | myrosinase-binding protein 2 | chr1:19346090-19348282 REVERSE LENGTH=1929								0.0031782	0.211988	0.0878113	1	9.65279	10.1355	11.9171	yes	3.09868	2.07892	1.2125	no	1.22716	2.67091	3.92119	no	0.0548249	0.189207	0.0297934	no	yes	10.5685	2.13004	2.60642	0.0912751	3.4017	1.09088	1.38207	-3.45363	-2.31082	-2.01963	-4.8357	-4.54451	2.31082	2.01963	4.8357	4.54451
Csa07g052470_1	Csa07g052470	AT2G22360	DNAJ heat shock family protein | chr2:9498162-9500459 FORWARD LENGTH=1329								0.0145513	0.211821	1	1	13.6199	14.6874	14.0594	yes	5.71481	5.40983	4.36056	no	12.5698	14.445	13.806	yes	6.65271	5.47215	7.00575	yes	yes	14.1222	5.16173	13.607	6.37687	3.8199	2.36786	3.76627	2.67285	-1.45204	-0.0536222	-1.09343	0.304992	1.45204	0.0536222	1.09343	0.304992
Csa11g101710_1	Csa11g101710	AT5G64580	AAA-type ATPase family protein | chr5:25817391-25821465 REVERSE LENGTH=2568								0.0455937	0.211669	1	1	15.3727	15.6778	14.5125	yes	6.96775	6.84676	5.10591	yes	13.3616	12.9517	14.6	yes	5.84647	6.20684	6.33397	yes	yes	15.1877	6.30681	13.6378	6.12909	3.92483	2.65691	3.76953	2.61567	-1.26792	-0.155294	-1.15386	-0.0412362	1.26792	0.155294	1.15386	0.0412362
Csa14g008330_1	Csa14g008330	AT1G06950	ATTIC110, TIC110 | translocon at the inner envelope membrane of chloroplasts 110 | chr1:2130303-2135563 REVERSE LENGTH=3051								0.00287054	0.208938	1	1	33.3968	35.1797	33.6783	yes	21.1958	16.9374	14.3239	yes	29.5079	31.0387	32.3651	yes	20.2863	13.9103	22.8979	yes	yes	34.0849	17.4857	30.9706	19.0315	5.09106	4.1281	4.95283	4.25032	-0.962957	-0.138236	-0.702509	0.122212	0.962957	0.138236	0.702509	0.122212
Csa17g016070_1	Csa17g016070	AT1G11925	Stigma-specific Stig1 family protein | chr1:4026195-4026617 REVERSE LENGTH=423								0.00384412	0.208938	1	1	0	0	0	no	6.67446	6.8891	2.23546	no	0.0462109	0.0468713	0.101252	no	1.63511	3.95739	2.42335	no	no	0	5.26634	0.0647781	2.67195	#NUM!	2.3968	-3.94835	1.41789	#NUM!	#NUM!	5.36624	-0.978909	#NUM!	#NUM!	5.36624	0.978909
Csa12g042430_2	Csa12g042430	AT4G19170	NCED4, CCD4 | nine-cis-epoxycarotenoid dioxygenase 4 | chr4:10481835-10483622 FORWARD LENGTH=1788								0.01067	0.208938	1	1	28.3897	17.1671	22.4818	yes	8.76298	11.9934	10.7092	yes	17.4907	16.6846	16.4244	yes	7.36765	10.8115	7.33353	yes	yes	22.6796	10.4885	16.8666	8.50423	4.50332	3.39074	4.07609	3.08818	-1.11258	-0.427226	-0.987914	-0.30256	1.11258	0.427226	0.987914	0.30256
Csa11g099550_1	Csa11g099550	AT5G62730	Major facilitator superfamily protein | chr5:25197494-25200033 FORWARD LENGTH=1770								0.0430768	0.208938	1	1	3.69779	3.86643	3.77186	no	0	0.0628923	0	no	1.78198	2.25931	3.78246	no	0	0	0	no	no	3.77869	0.0209641	2.60792	0	1.91789	-5.57593	1.3829	#NUM!	-7.49382	-0.53499	#NUM!	#NUM!	7.49382	0.53499	#NUM!	#NUM!
Csa19g028330_1	Csa19g028330	AT3G20470	GRP-5, ATGRP-5, GRP5, ATGRP5 | glycine-rich protein 5 | chr3:7140625-7141149 REVERSE LENGTH=525								0.0176114	0.205966	1	1	7.83277	6.9178	8.41349	yes	1.3278	1.74983	1.73682	no	2.91092	2.76203	6.94386	no	0.503415	1.24096	0.328283	no	yes	7.72136	1.60482	4.2056	0.690886	2.94885	0.68241	2.07231	-0.533481	-2.26644	-0.876541	-2.60579	-1.21589	2.26644	0.876541	2.60579	1.21589
Csa15g005830_1	Csa15g005830	AT3G04840	Ribosomal protein S3Ae | chr3:1329751-1331418 FORWARD LENGTH=789								2.4e-07	0.204736	1	1	143.822	149.514	138.668	yes	92.8004	96.4145	81.7703	yes	127.683	114.101	127.239	yes	84.8191	105.69	93.1631	yes	yes	144.001	90.3284	123.008	94.5574	7.16994	6.49711	6.94261	6.56312	-0.672831	-0.227334	-0.379487	0.0660102	0.672831	0.227334	0.379487	0.0660102
Csa08g011820_1	Csa08g011820	AT5G19190	unknown protein; BEST Arabidopsis thaliana protein match is: unknown protein (TAIR:AT3G06070.1); Has 1807 Blast hits to 1807 proteins in 277 species: Archae - 0; Bacteria - 0; Metazoa - 736; Fungi - 347; Plants - 385; Viruses - 0; Other Eukaryotes - 339 (source: NCBI BLink). | chr5:6457349-6457918 FORWARD LENGTH=465								0.000389075	0.203455	1	1	16.3471	12.9649	15.466	yes	2.14193	5.62557	2.9471	no	6.26333	10.3046	6.69965	yes	2.90838	3.12847	1.43681	no	yes	14.926	3.57153	7.75585	2.49122	3.89976	1.83654	2.95529	1.31685	-2.06321	-0.94447	-1.63843	-0.519691	2.06321	0.94447	1.63843	0.519691
Csa04g052480_1	Csa04g052480	AT2G38640	Protein of unknown function (DUF567) | chr2:16157725-16158474 REVERSE LENGTH=591								0.0117353	0.203455	1	1	1.87766	2.0401	1.59669	no	6.69563	9.01643	11.8321	yes	1.35434	1.15679	1.32755	no	4.35647	5.12461	6.47928	no	yes	1.83815	9.1814	1.27956	5.32012	0.878255	3.19871	0.355646	2.41146	2.32046	-0.522609	2.05581	-0.787256	2.32046	0.522609	2.05581	0.787256
Csa17g030340_1	Csa17g030340	AT1G23205	Plant invertase/pectin methylesterase inhibitor superfamily protein | chr1:8234234-8234851 REVERSE LENGTH=618								0.0336511	0.203455	1	1	6.03538	6.84493	4.46633	no	1.12099	0.740682	0.909182	no	6.306	3.37715	4.91885	no	0.703194	0.800045	0.82306	no	no	5.78221	0.923618	4.86733	0.775433	2.53162	-0.114631	2.28313	-0.366926	-2.64625	-0.24849	-2.65006	-0.252295	2.64625	0.24849	2.65006	0.252295
Csa12g026000_1	Csa12g026000	AT4G26080	ABI1, AtABI1 | Protein phosphatase 2C family protein | chr4:13220231-13221828 REVERSE LENGTH=1305	ABA	ABI1 (dephosphorylate ABFs)		Signaling neg				0.0105994	0.203033	1	1	14.6781	15.7176	13.6216	yes	27.1224	30.9685	33.95	yes	16.3885	13.7443	17.7599	yes	26.4724	23.2898	27.2008	yes	yes	14.6725	30.6803	15.9642	25.6543	3.87504	4.93924	3.99677	4.68113	1.0642	0.121732	0.684361	-0.258109	1.0642	0.121732	0.684361	0.258109
Csa09g058910_1	Csa09g058910	AT3G51870	Mitochondrial substrate carrier family protein | chr3:19243978-19246611 FORWARD LENGTH=1146								0.00205797	0.203023	1	1	14.6755	13.6012	11.7376	yes	4.82322	4.22076	1.41794	no	7.97269	6.82308	9.09835	yes	2.13714	3.02923	2.17759	no	yes	13.3381	3.48731	7.96471	2.44798	3.73748	1.80211	2.99362	1.29159	-1.93537	-0.743859	-1.70203	-0.510519	1.93537	0.743859	1.70203	0.510519
Csa10g029720_1	Csa10g029720	AT4G16141	GATA type zinc finger transcription factor family protein | chr4:9131872-9132893 REVERSE LENGTH=594					C2C2-GATA			0.0460916	0.202747	1	1	11.0154	12.2288	9.49122	yes	4.02338	4.73254	1.91374	no	7.86337	7.2936	8.0479	yes	2.718	2.84412	1.98948	no	yes	10.9118	3.55655	7.73496	2.5172	3.44782	1.83048	2.95139	1.33182	-1.61734	-0.496427	-1.61958	-0.498663	1.61734	0.496427	1.61958	0.498663
Csa11g005560_1	Csa11g005560	AT4G36130	Ribosomal protein L2 family | chr4:17097613-17098656 FORWARD LENGTH=777								1.47e-06	0.202157	1	1	40.0033	41.3283	39.7287	yes	16.353	19.0645	13.5668	yes	34.7771	29.0882	33.8841	yes	19.423	19.4971	21.5753	yes	yes	40.3534	16.3281	32.5832	20.1651	5.33462	4.02928	5.02605	4.33379	-1.30533	-0.308564	-0.692262	0.304507	1.30533	0.308564	0.692262	0.304507
Csa14g016240_1	Csa14g016240	AT1G13270	MAP1C, MAP1B | methionine aminopeptidase 1B | chr1:4544999-4547155 FORWARD LENGTH=1110								0.000952101	0.201553	1	1	30.3256	31.9582	28.674	yes	15.4641	15.3801	11.3119	yes	28.0232	30.26	30.2694	yes	15.6989	17.7267	19.1264	yes	yes	30.3192	14.052	29.5176	17.5173	4.92216	3.8127	4.8835	4.13071	-1.10946	-0.0386594	-0.752792	0.318007	1.10946	0.0386594	0.752792	0.318007
Csa05g013300_1	Csa05g013300	AT2G39730	RCA | rubisco activase | chr2:16570951-16573345 REVERSE LENGTH=1425								0.0460766	0.201507	1	1	1374.66	1391.09	1441.48	yes	1158.47	1133.25	868.144	yes	1123.81	1160.39	1226	yes	794.517	978.033	832.419	yes	yes	1402.41	1053.29	1170.07	868.323	10.4537	10.0407	10.1924	9.76209	-0.41301	-0.261321	-0.430287	-0.278597	0.41301	0.261321	0.430287	0.278597
Csa13g025940_1	Csa13g025940	AT5G22460	alpha/beta-Hydrolases superfamily protein | chr5:7443659-7445269 REVERSE LENGTH=1023								0.000596887	0.201427	1	1	4.99834	3.80104	3.71012	no	14.0888	13.5263	21.428	yes	6.31104	3.52794	2.86774	no	12.1881	6.97565	11.9095	yes	yes	4.16984	16.3477	4.23557	10.3577	2.05999	4.03101	2.08256	3.37264	1.97102	0.0225673	1.29008	-0.658379	1.97102	0.0225673	1.29008	0.658379
Csa17g034920_1	Csa17g034920	AT1G25550	myb-like transcription factor family protein | chr1:8976644-8977942 FORWARD LENGTH=1035					G2-like		expressed protein	0.0430768	0.201403	1	1	4.08876	4.72455	4.8606	no	0.604712	0.638607	0.283946	no	3.02679	5.29666	4.80998	no	0.392302	0.773645	0.155046	no	no	4.55797	0.509088	4.37781	0.440331	2.18839	-0.974013	2.13021	-1.18334	-3.1624	-0.0581822	-3.31355	-0.209327	3.1624	0.0581822	3.31355	0.209327
Csa07g011470_1	Csa07g011470	AT2G31390	pfkB-like carbohydrate kinase family protein | chr2:13383635-13386116 REVERSE LENGTH=978								1.85e-06	0.198098	1	1	8.12446	10.1517	9.50158	yes	26.9491	27.7721	38.954	yes	15.9754	15.3129	15.7149	yes	26.9046	24.5391	25.3425	yes	yes	9.25924	31.2251	15.6677	25.5954	3.21089	4.96463	3.96972	4.67781	1.75374	0.758828	0.708092	-0.286818	1.75374	0.758828	0.708092	0.286818
Csa10g017910_1	Csa10g017910	AT4G25080	CHLM | magnesium-protoporphyrin IX methyltransferase | chr4:12877015-12878128 FORWARD LENGTH=939								0.000420747	0.197785	1	1	77.4681	75.3957	76.7409	yes	56.5751	50.9429	33.4374	yes	74.6323	73.8813	73.9535	yes	52.4576	54.4017	51.612	yes	yes	76.5349	46.9852	74.1557	52.8238	6.25805	5.55413	6.21249	5.72312	-0.703913	-0.0455603	-0.48937	0.168983	0.703913	0.0455603	0.48937	0.168983
Csa16g047470_1	Csa16g047470	AT2G25840	OVA4 | Nucleotidylyl transferase superfamily protein | chr2:11021924-11025158 FORWARD LENGTH=1239								0.0318897	0.197603	1	1	10.4251	11.2663	11.5092	yes	4.23966	3.85939	2.57777	no	11.2473	9.6613	10.5826	yes	4.26992	4.52321	3.26109	no	yes	11.0669	3.55894	10.4971	4.01807	3.46817	1.83145	3.39191	2.0065	-1.63673	-0.0762585	-1.38541	0.175057	1.63673	0.0762585	1.38541	0.175057
Csa03g026520_1	Csa03g026520	AT1G72040	P-loop containing nucleoside triphosphate hydrolases superfamily protein | chr1:27112159-27114248 REVERSE LENGTH=1743								0.000875027	0.197489	1	1	13.5814	14.6462	13.8985	yes	4.76961	3.87648	2.26034	no	10.5594	10.1116	11.1372	yes	3.89125	4.669	3.69421	no	yes	14.042	3.63548	10.6028	4.08482	3.81168	1.86214	3.40637	2.03027	-1.94954	-0.405314	-1.37609	0.168128	1.94954	0.405314	1.37609	0.168128
Csa07g011980_1	Csa07g011980	AT2G30970	ASP1 | aspartate aminotransferase 1 | chr2:13179012-13181686 FORWARD LENGTH=1293								0.0061473	0.197187	1	1	26.7538	28.2871	27.545	yes	16.1927	14.7187	9.2876	yes	28.5816	27.4164	31.7278	yes	18.5577	15.9291	17.8392	yes	yes	27.5286	13.3997	29.2419	17.442	4.78286	3.74413	4.86997	4.12449	-1.03873	0.0871071	-0.745474	0.380368	1.03873	0.0871071	0.745474	0.380368
Csa02g073350_1	Csa02g073350	AT5G64580	AAA-type ATPase family protein | chr5:25817391-25821465 REVERSE LENGTH=2568								0.0146504	0.196608	1	1	15.0621	14.6586	13.1198	yes	6.67306	4.78259	3.46672	no	12.8973	11.7271	12.474	yes	4.52169	5.79609	5.11919	no	yes	14.2802	4.97412	12.3661	5.14566	3.83594	2.31444	3.62832	2.36336	-1.5215	-0.207622	-1.26497	0.0489135	1.5215	0.207622	1.26497	0.0489135
Csa18g029510_1	Csa18g029510	AT5G56600	PFN3, PRF3 | profilin 3 | chr5:22909882-22910821 REVERSE LENGTH=507								0.0232309	0.195387	1	1	31.7364	36.3213	32.2874	yes	18.8773	20.2668	19.2695	yes	34.8064	29.5343	28.2651	yes	20.4754	14.8199	20.5177	yes	yes	33.4484	19.4712	30.8686	18.6044	5.06386	4.28327	4.94807	4.21757	-0.780592	-0.115795	-0.7305	-0.065704	0.780592	0.115795	0.7305	0.065704
Csa04g038790_1	Csa04g038790	AT3G52870	IQ calmodulin-binding motif family protein | chr3:19593365-19595686 REVERSE LENGTH=1371								0.0353227	0.195037	1	1	8.30501	8.5535	7.44058	yes	16.151	20.8637	20.887	yes	7.7736	7.88468	7.64201	yes	15.4342	14.4373	15.6725	yes	yes	8.0997	19.3005	7.76676	15.1813	3.01787	4.27057	2.95731	3.92423	1.2527	-0.0605548	0.966912	-0.346344	1.2527	0.0605548	0.966912	0.346344
Csa07g013000_1	Csa07g013000	AT2G30200	catalytics;transferases;[acyl-carrier-protein] S-malonyltransferases;binding | chr2:12883162-12885482 REVERSE LENGTH=1182								0.00339719	0.194783	1	1	19.8093	21.2715	20.3764	yes	9.37336	8.94971	6.88777	yes	21.9653	20.0176	20.1688	yes	11.049	12.0733	10.1126	yes	yes	20.4857	8.40361	20.7172	11.0783	4.35655	3.07101	4.37276	3.46966	-1.28554	0.0162107	-0.903094	0.398654	1.28554	0.0162107	0.903094	0.398654
[truncated: 178,012 more rows]

## Sheet: header key and description
Transcript	Transcript name based on annotation in the reference genome
Gene	Gene name based on annotation in the reference genome
AGI	The arabidopsis gene with the highest similarity to the trasncript protein sequence by blastX
Description from TAIR	Description of the function of the gene based on the most similar arabidopsis gene annotation
[truncated: 40 more rows]
