# Supplementary material for: Genes associated with chloroplasts and hormone-signaling, and transcription factors other than CBFs are associated with differential survival after low temperature treatments of Camelina sativa biotypes
Source: PLoS One. 2019 May 31;14(5):e0217692. doi: 10.1371/journal.pone.0217692 (PMC6544293; doi:10.1371/journal.pone.0217692)
Supplement: S3 Table — (XLSX) [file pone.0217692.s003.xlsx]

## Sheet: PANTHER_analysis
Analysis Type:	PANTHER Overrepresentation Test (Released 20190308)
Annotation Version and Release Date:	GO Ontology database Released 2019-01-01
Analyzed List:	upload_1 (Arabidopsis thaliana)
Reference List:	Arabidopsis thaliana (all genes in database)
Test Type:	FISHER
Correction:	FDR
GO biological process complete	Arabidopsis thaliana - REFLIST (27581)	upload_1 (35)	upload_1 (expected)	upload_1 (over/under)	upload_1 (fold Enrichment)	upload_1 (raw P-value)	upload_1 (FDR)
defense response, incompatible interaction (GO:0009814)	168	4	0.21	+	18.76	6.54e-05	0.0387
immune response (GO:0006955)	302	6	0.38	+	15.66	2.27e-06	0.00268
innate immune response (GO:0045087)	296	5	0.38	+	13.31	3.69e-05	0.0273
immune system process (GO:0002376)	359	6	0.46	+	13.17	6.01e-06	0.00593
response to external biotic stimulus (GO:0043207)	988	10	1.25	+	7.98	2.93e-07	0.00173
response to other organism (GO:0051707)	988	10	1.25	+	7.98	2.93e-07	0.000867
response to biotic stimulus (GO:0009607)	989	10	1.26	+	7.97	2.96e-07	0.000583
multi-organism process (GO:0051704)	1482	11	1.88	+	5.85	1.39e-06	0.00206
response to external stimulus (GO:0009605)	1388	10	1.76	+	5.68	6.14e-06	0.0052
defense response (GO:0006952)	1147	8	1.46	+	5.5	7.84e-05	0.0422
response to stimulus (GO:0050896)	5731	18	7.27	+	2.48	5.92e-05	0.039
