# Supplementary material for: Genes associated with chloroplasts and hormone-signaling, and transcription factors other than CBFs are associated with differential survival after low temperature treatments of Camelina sativa biotypes
Source: PLoS One. 2019 May 31;14(5):e0217692. doi: 10.1371/journal.pone.0217692 (PMC6544293; doi:10.1371/journal.pone.0217692)
Supplement: S1 Workbook — Each sub-cluster is noted on a separate page of the workbook. (XLSX) [file pone.0217692.s004.xlsx]

## Sheet: up specifically in joelle
Transcript	Gene	AGI	Description from TAIR	hormone	function.	process	role	TF_Family	short_name	Function	FDR p-value CO46 pre- vs CO46 post-acclimation	FDR p-value Joelle pre- vs Joelle post-acclimation	FDR p-value CO46 pre- vs Joelle pre-acclimation	FDR p-value CO46 post- vs Joelle post-acclimation	FPKM value CO46 pre-acclimation rep1	FPKM value CO46 pre-acclimation rep2	FPKM value CO46 pre-acclimation rep3	FPKM >5 for CO46 pre-acclimation	FPKM value CO46 post-acclimation rep1	FPKM value CO46 post-acclimation rep2	FPKM value CO46 post-acclimation rep3	FPKM >5 for CO46 post-acclimation	FPKM value Joelle pre-acclimation rep1	FPKM value Joelle pre-acclimation rep2	FPKM value Joelle pre-acclimation rep3	FPKM >5 for Joelle pre-acclimation	FPKM value Joelle post-acclimation rep1	FPKM value Joelle post-acclimation rep2	FPKM value Joelle post-acclimation rep3	FPKM >5 for Joelle post-acclimation	FPKM >5 in at least one treatment	Ave exp CO46 pre-acclimation	Ave exp CO46 post-acclimation	Ave exp Joelle pre-acclimation	Ave exp Joelle post-acclimation	Log2 exp CO46 pre-acclimation	Log2 exp CO46 post-acclimation	Log2 exp Joelle pre-acclimation	Log2 exp Joelle post-acclimation	Log2 diff Joelle post vs CO46 post (>1)	Log2 diff CO46 pre vs post (less than |0.75|)	log2 diff Joelle pre vs post (>1)
Csa17g012030_1	Csa17g012030	AT1G08570	ACHT4 | atypical CYS HIS rich thioredoxin 4 | chr1:2713059-2714312 FORWARD LENGTH=828								1	4.8e-14	1	1.46e-09	10.4673	9.26087	8.85653	yes	11.1481	10.6954	15.7514	yes	8.303	6.86584	8.03688	yes	42.7259	36.7352	38.937	yes	yes	9.52824	12.5316	7.73524	39.466	3.25221	3.6475	2.95145	5.30254	1.65504	-0.39529	2.35109
Csa03g026600_1	Csa03g026600	AT1G22740	RAB7, ATRABG3B, RAB75, RABG3B | RAB GTPase homolog G3B | chr1:8049247-8050494 FORWARD LENGTH=612								1	1.97e-05	1	2.3e-05	1.76746	2.84499	2.86282	no	2.92769	3.51615	2.74943	no	2.6839	3.59337	2.7051	no	17.9572	12.8258	14.8879	yes	yes	2.49176	3.06442	2.99412	15.2236	1.31716	1.61562	1.58213	3.92824	2.31262	-0.298452	2.34611
Csa14g027940_1	Csa14g027940	AT1G22740	RAB7, ATRABG3B, RAB75, RABG3B | RAB GTPase homolog G3B | chr1:8049247-8050494 FORWARD LENGTH=612								1	1.4e-05	1	0.000461991	9.10927	8.44163	9.05744	yes	10.4663	9.91514	14.4705	yes	9.35488	9.58587	8.3566	yes	32.5094	23.7371	25.2139	yes	yes	8.86945	11.6173	9.09912	27.1535	3.14884	3.5382	3.18573	4.76306	1.22486	-0.38936	1.57734
Csa03g051380_1	Csa03g051380	AT1G47710	Serine protease inhibitor (SERPIN) family protein | chr1:17558271-17560061 FORWARD LENGTH=1176								1	1.15e-06	1	1.56e-05	5.39542	7.29515	6.14754	yes	10.2726	9.18922	11.3836	yes	7.45841	9.49062	7.83673	yes	32.3156	24.0505	27.9715	yes	yes	6.27937	10.2818	8.26192	28.1126	2.65062	3.36202	3.04648	4.81314	1.45112	-0.711402	1.76667
Csa17g073160_1	Csa17g073160	AT1G47710	Serine protease inhibitor (SERPIN) family protein | chr1:17558271-17560061 FORWARD LENGTH=1176								1	0.017929	1	0.00285518	6.27755	7.01237	6.79906	yes	6.54248	6.84866	10.2947	yes	8.02795	9.68034	9.13468	yes	24.3087	16.1373	19.795	yes	yes	6.69633	7.89527	8.94765	20.0803	2.74337	2.98099	3.16151	4.32771	1.34672	-0.237617	1.1662
Csa17g098500_1	Csa17g098500	AT1G56220	Dormancy/auxin associated family protein | chr1:21043414-21044469 FORWARD LENGTH=423								1	2.25e-11	1	6.54e-11	49.3125	29.7112	27.6991	yes	39.9077	42.03	44.7388	yes	44.3398	39.4189	32.3195	yes	97.8628	82.613	93.1875	yes	yes	35.5743	42.2255	38.6927	91.2211	5.15276	5.40004	5.27399	6.5113	1.11125	-0.24728	1.2373
Csa05g046100_1	Csa05g046100	AT1G60470	AtGolS4, GolS4 | galactinol synthase 4 | chr1:22279181-22280454 REVERSE LENGTH=1005								1	2.07e-18	1	9.89e-18	0	0	0.142514	no	0	0.0502979	0.168974	no	0	0	0	no	47.8	17.2803	35.9666	yes	yes	0.0475045	0.0730906	0	33.6823	-4.39579	-3.77417	0	5.07392	8.84809	-0.62162	5.07392
Csa12520s010_1	Csa12520s010	AT1G62510	Bifunctional inhibitor/lipid-transfer protein/seed storage 2S albumin superfamily protein | chr1:23136632-23137081 REVERSE LENGTH=450								1	3.52e-05	1	5.45e-08	7.08557	3.31789	3.96469	no	3.95178	5.52346	0.556674	no	6.65129	7.14318	3.00043	no	23.0732	17.9939	19.1499	yes	yes	4.78938	3.34397	5.5983	20.0723	2.25984	1.74156	2.48499	4.32714	2.58557	0.518278	1.84215
Csa16g055260_2	Csa16g055260	AT1G62510	Bifunctional inhibitor/lipid-transfer protein/seed storage 2S albumin superfamily protein | chr1:23136632-23137081 REVERSE LENGTH=450								1	2.27e-05	1	1.49e-08	7.87357	2.98535	4.13767	no	3.3276	6.00134	0.604837	no	7.0142	5.767	4.48254	no	30.4252	15.6743	20.3732	yes	yes	4.99887	3.31126	5.75458	22.1576	2.3216	1.72738	2.52471	4.46973	2.74235	0.594219	1.94502
Csa16g055260_1	Csa16g055260	AT1G62510	Bifunctional inhibitor/lipid-transfer protein/seed storage 2S albumin superfamily protein | chr1:23136632-23137081 REVERSE LENGTH=450								1	1.96e-05	1	1.29e-09	7.9319	3.04168	3.51419	no	3.22026	5.64126	0.453628	no	7.12048	5.767	5.23933	yes	30.6531	15.8428	21.9833	yes	yes	4.82925	3.10505	6.04227	22.8264	2.2718	1.63462	2.59509	4.51263	2.87801	0.637183	1.91754
Csa15g079190_1	Csa15g079190	AT1G66100	Plant thionin | chr1:24605876-24606473 REVERSE LENGTH=405								1	4.63e-06	1	7.04e-06	210.966	179.921	109.911	yes	291.546	67.2776	37.0126	yes	197.33	130.473	83.1411	yes	981.792	1211.69	892.78	yes	yes	166.933	131.946	136.981	1028.75	7.38312	7.0438	7.09784	10.0067	2.96288	0.339324	2.90884
Csa20g081060_1	Csa20g081060	AT1G66100	Plant thionin | chr1:24605876-24606473 REVERSE LENGTH=405								1	8.12e-58	1	4.63e-69	4.44236	8.22322	4.53313	no	8.65303	2.36176	1.08775	no	14.7732	10.4685	9.4595	yes	208.961	135.65	182.144	yes	yes	5.7329	4.03418	11.567	175.585	2.51927	2.01228	3.53195	7.45602	5.44375	0.50699	3.92408
Csa16g027810_1	Csa16g027810	AT1G67840	CSK | chloroplast sensor kinase | chr1:25434156-25436839 FORWARD LENGTH=1836								1	0.0145448	1	0.0130127	3.99532	3.51738	2.66778	no	5.30239	5.31371	5.05	yes	9.50892	2.73772	3.52673	no	14.2847	13.483	15.0636	yes	yes	3.39349	5.22203	5.25779	14.2771	1.76277	2.38461	2.39446	3.83563	1.45102	-0.62184	1.44117
Csa07g047220_1	Csa07g047220	AT1G75750	GASA1 | GAST1 protein homolog 1 | chr1:28441813-28442284 REVERSE LENGTH=297								1	5.74e-06	1	8.3e-05	18.0676	11.0605	13.6185	yes	24.8089	7.97818	7.19237	yes	12.7025	8.54552	12.5671	yes	40.6515	34.8077	37.385	yes	yes	14.2489	13.3265	11.2717	37.6148	3.83277	3.73623	3.49463	5.23323	1.497	0.0965485	1.73859
Csa05g006740_1	Csa05g006740	AT2G43620	Chitinase family protein | chr2:18093954-18095025 REVERSE LENGTH=852								1	1.11e-14	1	1.92e-16	10.6429	8.40088	9.29889	yes	6.45085	7.37111	8.8439	yes	9.27714	9.03142	7.30342	yes	64.1321	36.5223	89.4232	yes	yes	9.44754	7.55529	8.53733	63.3592	3.23994	2.91749	3.09378	5.98548	3.068	0.322452	2.8917
Csa05g006530_2	Csa05g006530	AT2G43780	unknown protein; Has 30 Blast hits to 30 proteins in 11 species: Archae - 0; Bacteria - 0; Metazoa - 0; Fungi - 0; Plants - 30; Viruses - 0; Other Eukaryotes - 0 (source: NCBI BLink). | chr2:18136444-18136647 REVERSE LENGTH=204								1	0.000216912	1	1.33e-09	0.156261	0	0	no	0	0	0.135042	no	7.68795	0	0	no	13.2808	12.9448	13.6047	yes	yes	0.052087	0.0450141	2.56265	13.2768	-4.26293	-4.47348	1.35764	3.73083	8.20431	0.210546	2.37319
Csa06g051940_1	Csa06g051940	AT2G45560	CYP76C1 | cytochrome P450, family 76, subfamily C, polypeptide 1 | chr2:18776391-18778354 REVERSE LENGTH=1539								1	0.00612633	1	0.0178983	2.66032	2.64959	2.42382	no	2.88166	3.87804	2.89779	no	2.95403	2.48406	3.01498	no	12.2364	10.3304	10.9454	yes	yes	2.57791	3.21917	2.81769	11.1708	1.3662	1.68669	1.49451	3.48166	1.79497	-0.320484	1.98714
Csa15g002110_1	Csa15g002110	AT3G02480	Late embryogenesis abundant protein (LEA) family protein | chr3:512384-512857 FORWARD LENGTH=207								1	1.57e-15	1	7.12e-15	0.258231	0.249396	0.250959	no	0.118817	0.265717	0.111583	no	0	0	0.128876	no	140.766	22.387	58.6743	yes	yes	0.252862	0.165372	0.0429588	73.9423	-1.98358	-2.59621	-4.5409	6.20833	8.80454	0.612633	10.7492
Csa01g005910_1	Csa01g005910	AT3G05120	ATGID1A, GID1A | alpha/beta-Hydrolases superfamily protein | chr3:1430682-1432287 FORWARD LENGTH=1038	GA	GID1A	receptor	signaling pos				1	0.000694023	1	0.0120844	1.95977	1.89272	2.83473	no	4.36187	2.25107	3.46609	no	2.49147	1.85318	2.775	no	12.1105	10.7998	11.7106	yes	yes	2.22908	3.35968	2.37322	11.5403	1.15645	1.74832	1.24684	3.52861	1.78029	-0.591875	2.28176
Csa19g007380_1	Csa19g007380	AT3G05120	ATGID1A, GID1A | alpha/beta-Hydrolases superfamily protein | chr3:1430682-1432287 FORWARD LENGTH=1038	GA	GID1A	receptor	signaling pos				1	2.29e-05	1	0.00111475	5.4108	4.41943	4.95795	no	7.56845	7.25385	9.05821	yes	6.56365	4.4002	6.1106	no	26.1574	15.4574	22.0606	yes	yes	4.92939	7.96017	5.69148	21.2252	2.30141	2.9928	2.5088	4.4077	1.4149	-0.691389	1.8989
Csa01g013010_1	Csa01g013010	AT3G11930	Adenine nucleotide alpha hydrolases-like superfamily protein | chr3:3776371-3777393 FORWARD LENGTH=681								1	1.27e-16	1	9.66e-11	54.7321	41.1053	43.6025	yes	62.4283	62.247	54.9552	yes	47.3075	37.4019	46.1487	yes	156.043	104.333	138.17	yes	yes	46.48	59.8768	43.6194	132.849	5.53854	5.90393	5.4469	7.05364	1.14971	-0.365388	1.60674
Csa19g016880_1	Csa19g016880	AT3G12670	emb2742 | CTP synthase family protein | chr3:4020351-4024086 REVERSE LENGTH=1776								1	1.28e-05	1	0.00899833	6.68031	7.04502	6.74094	yes	9.7041	9.50767	10.7722	yes	5.99316	5.79496	6.13145	yes	23.6288	24.4576	17.8545	yes	yes	6.82209	9.99466	5.97319	21.9803	2.77021	3.32116	2.5785	4.45814	1.13698	-0.550943	1.87964
Csa15g023130_1	Csa15g023130	AT3G17090	Protein phosphatase 2C family protein | chr3:5826984-5829327 FORWARD LENGTH=1155								1	2.93e-05	1	0.00765476	5.39956	6.23235	5.4011	yes	8.26534	9.13366	8.69535	yes	5.63948	5.84176	5.23182	yes	19.9416	19.6123	20.6389	yes	yes	5.67767	8.69812	5.57102	20.0643	2.5053	3.1207	2.47794	4.32656	1.20585	-0.615404	1.84862
Csa06g023070_1	Csa06g023070	AT3G49120	ATPERX34, PERX34, PRXCB, ATPCB, PRX34 | peroxidase CB | chr3:18207819-18210041 FORWARD LENGTH=1062								1	0.000131567	1	0.00132717	2.35684	1.85759	2.23782	no	3.16604	3.34505	0.538465	no	1.72773	1.40193	2.00096	no	8.57452	11.3774	13.6337	yes	yes	2.15075	2.34985	1.71021	11.1952	1.10484	1.23257	0.77417	3.48481	2.25224	-0.12773	2.71064
Csa04g040460_1	Csa04g040460	AT3G54400	Eukaryotic aspartyl protease family protein | chr3:20140291-20142599 REVERSE LENGTH=1278								0.539696	1.31e-77	1	9.2e-59	18.4679	15.8461	16.4645	yes	37.6182	26.0182	17.7628	yes	18.0776	19.3938	17.1388	yes	155.44	150.034	142.607	yes	yes	16.9262	27.1331	18.2034	149.36	4.08118	4.76198	4.18613	7.22265	2.46067	-0.680797	3.03652
Csa06g028870_1	Csa06g028870	AT3G54400	Eukaryotic aspartyl protease family protein | chr3:20140291-20142599 REVERSE LENGTH=1278								0.953071	1.49e-40	1	3.84e-25	20.3985	17.1337	14.3676	yes	32.2846	25.3997	21.2749	yes	16.4057	16.9471	11.6063	yes	104.603	91.1091	90.8659	yes	yes	17.2999	26.3197	14.9864	95.5259	4.11269	4.71807	3.90558	6.57782	1.85975	-0.605377	2.67224
Csa07g003600_1	Csa07g003600	AT3G61270	Arabidopsis thaliana protein of unknown function (DUF821) | chr3:22678270-22680212 FORWARD LENGTH=1497								1	0.028584	1	0.0232065	1.7118	3.08603	2.21812	no	4.58577	3.56198	3.3532	no	4.50557	3.37473	4.44243	no	12.0775	12.0187	12.6014	yes	yes	2.33865	3.83365	4.10758	12.2326	1.22568	1.93872	2.03829	3.61265	1.67393	-0.713043	1.57437
Csa07g004540_1	Csa07g004540	AT3G61530	PANB2 | Phosphoenolpyruvate carboxylase family protein | chr3:22771692-22773313 REVERSE LENGTH=1065								1	0.0350658	1	0.000913104	2.07519	1.70569	1.97384	no	1.74715	2.58967	2.93812	no	6.19508	2.61137	2.55613	no	14.1046	6.25205	14.1108	yes	yes	1.91824	2.42498	3.78753	11.4892	0.939785	1.27797	1.92126	3.5222	2.24423	-0.338189	1.60095
Csa02g009860_1	Csa02g009860	AT4G05090	Inositol monophosphatase family protein | chr4:2609244-2611627 FORWARD LENGTH=1194								1	1.01e-06	1	1.01e-06	6.05294	8.53275	8.14779	yes	12.9394	11.0254	7.7003	yes	14.8318	5.76735	9.71931	yes	37.499	23.5758	35.9659	yes	yes	7.57783	10.555	10.1062	32.3469	2.92178	3.39986	3.33716	5.01556	1.6157	-0.478076	1.67839
Csa08g044810_1	Csa08g044810	AT4G12500	Bifunctional inhibitor/lipid-transfer protein/seed storage 2S albumin superfamily protein | chr4:7414369-7414902 REVERSE LENGTH=534								1	1.1e-05	1	0.00557325	2.08614	2.43893	1.81399	no	5.65823	3.84132	1.13865	no	0.800289	1.21759	2.52066	no	9.33177	15.2299	13.4065	yes	yes	2.11302	3.54607	1.51284	12.6561	1.07931	1.82622	0.597264	3.66176	1.83554	-0.746912	3.06449
Csa08g044810_2	Csa08g044810	AT4G12500	Bifunctional inhibitor/lipid-transfer protein/seed storage 2S albumin superfamily protein | chr4:7414369-7414902 REVERSE LENGTH=534								1	3.69e-06	1	0.00241554	2.52533	2.01477	1.92069	no	4.04159	5.87495	0.474438	no	1.1004	1.72492	1.64391	no	11.1552	14.9127	14.6888	yes	yes	2.1536	3.46366	1.48974	13.5856	1.10675	1.7923	0.575061	3.764	1.9717	-0.685548	3.18894
Csa11g024810_1	Csa11g024810	AT4G21570	Protein of unknown function (DUF300) | chr4:11471126-11472269 REVERSE LENGTH=885								1	0.0142845	1	0.00671685	8.40347	8.43774	8.34672	yes	7.12002	8.18996	11.9013	yes	9.20793	9.03161	9.6073	yes	29.3297	15.9042	18.3166	yes	yes	8.39598	9.07043	9.28228	21.1835	3.0697	3.18117	3.21448	4.40487	1.2237	-0.111473	1.19039
Csa08g055200_2	Csa08g055200	AT5G09440	EXL4 | EXORDIUM like 4 | chr5:2938397-2939233 FORWARD LENGTH=837								1	8.54e-06	1	0.0345164	4.69823	1.78259	3.13908	no	8.26099	3.71215	3.98775	no	2.48426	2.05457	1.67483	no	15.7363	10.0211	16.0341	yes	yes	3.20663	5.3203	2.07122	13.9305	1.68106	2.41151	1.05048	3.80017	1.38867	-0.730448	2.74969
Csa20g023920_1	Csa20g023920	AT5G16240	Plant stearoyl-acyl-carrier-protein desaturase family protein | chr5:5306981-5309639 FORWARD LENGTH=1185								1	3.06e-05	1	0.0205504	3.08946	3.75603	4.2741	no	4.88336	7.06864	5.12001	no	3.24531	2.61991	2.9749	no	15.7652	12.7091	16.3627	yes	yes	3.70653	5.69067	2.94671	14.9457	1.89007	2.5086	1.5591	3.90166	1.39306	-0.61853	2.34255
Csa08g018970_1	Csa08g018970	AT5G24490	30S ribosomal protein, putative | chr5:8365690-8367178 FORWARD LENGTH=927								0.712619	2.27e-15	1	2.86e-09	111.312	89.4	100.399	yes	182.143	144.718	103.023	yes	96.5232	116.442	93.8672	yes	382.962	333.03	321.127	yes	yes	100.37	143.294	102.277	345.707	6.64919	7.16284	6.67634	8.4334	1.27057	-0.513646	1.75706
Csa13g031240_1	Csa13g031240	AT5G25350	EBF2 | EIN3-binding F box protein 2 | chr5:8794842-8796882 REVERSE LENGTH=1872								1	8.05e-09	1	4.95e-05	6.75505	5.82495	6.54139	yes	10.0571	8.16727	7.75591	yes	5.14343	4.97169	3.87697	no	20.7871	23.5875	30.7382	yes	yes	6.3738	8.66008	4.66403	25.0376	2.67215	3.11438	2.22158	4.64602	1.53164	-0.442227	2.42445
Csa09g099390_1	Csa09g099390	AT5G42020	BIP, BIP2 | Heat shock protein 70 (Hsp 70) family protein | chr5:16807697-16810480 REVERSE LENGTH=2007								1	0.0013447	1	6.87e-06	3.63412	3.48889	3.11133	no	3.54333	3.13848	4.03797	no	6.36588	5.9371	4.8797	no	16.5465	16.357	19.7981	yes	yes	3.41145	3.57326	5.72756	17.5672	1.77038	1.83724	2.51792	4.13481	2.29757	-0.0668564	1.61689
Csa11g093030_1	Csa11g093030	AT5G59080	unknown protein; FUNCTIONS IN: molecular_function unknown; INVOLVED IN: response to oxidative stress; LOCATED IN: chloroplast; EXPRESSED IN: 18 plant structures; EXPRESSED DURING: 9 growth stages; BEST Arabidopsis thaliana protein match is: unknown protein (TAIR:AT3G46880.1); Has 1807 Blast hits to 1807 proteins in 277 species: Archae - 0; Bacteria - 0; Metazoa - 736; Fungi - 347; Plants - 385; V…								1	5.09e-09	1	5.7e-07	8.59093	5.22404	4.82387	no	8.66702	9.88766	7.64434	yes	6.84155	8.29189	4.38279	no	34.1297	23.5387	29.0536	yes	yes	6.21295	8.73301	6.50541	28.9073	2.63528	3.12648	2.70164	4.85336	1.72689	-0.491201	2.15172
Csa02g074310_1	Csa02g074310	AT5G65470	O-fucosyltransferase family protein | chr5:26172432-26174904 FORWARD LENGTH=1515								1	3.58e-08	1	9.98e-05	8.34013	8.32574	7.46082	yes	13.2375	11.3376	11.7482	yes	8.48173	6.90591	8.17195	yes	32.7397	23.6344	32.5503	yes	yes	8.04223	12.1078	7.8532	29.6415	3.0076	3.59786	2.97328	4.88955	1.29169	-0.590263	1.91627
Csa05g087510_1	Csa05g087510										1	0.0113815	1	0.00154274	5.62777	5.5662	6.06235	yes	6.05246	8.79102	8.6138	yes	10.6256	6.76722	8.73059	yes	23.3823	17.7	19.2219	yes	yes	5.75211	7.8191	8.7078	20.1014	2.52409	2.967	3.12231	4.32922	1.36222	-0.442911	1.20691

## Sheet: down specifically in joelle
Transcript	Gene	AGI	Description from TAIR	hormone	function.	process	role	TF_Family	short_name	Function	FDR p-value CO46 pre- vs CO46 post-acclimation	FDR p-value Joelle pre- vs Joelle post-acclimation	FDR p-value CO46 pre- vs Joelle pre-acclimation	FDR p-value CO46 post- vs Joelle post-acclimation	FPKM value CO46 pre-acclimation rep1	FPKM value CO46 pre-acclimation rep2	FPKM value CO46 pre-acclimation rep3	FPKM >5 for CO46 pre-acclimation	FPKM value CO46 post-acclimation rep1	FPKM value CO46 post-acclimation rep2	FPKM value CO46 post-acclimation rep3	FPKM >5 for CO46 post-acclimation	FPKM value Joelle pre-acclimation rep1	FPKM value Joelle pre-acclimation rep2	FPKM value Joelle pre-acclimation rep3	FPKM >5 for Joelle pre-acclimation	FPKM value Joelle post-acclimation rep1	FPKM value Joelle post-acclimation rep2	FPKM value Joelle post-acclimation rep3	FPKM >5 for Joelle post-acclimation	FPKM >5 in at least one treatment	Ave exp CO46 pre-acclimation	Ave exp CO46 post-acclimation	Ave exp Joelle pre-acclimation	Ave exp Joelle post-acclimation	Log2 exp CO46 pre-acclimation	Log2 exp CO46 post-acclimation	Log2 exp Joelle pre-acclimation	Log2 exp Joelle post-acclimation	Log2 diff Joelle post vs CO46 post (<-1)	Log2 diff CO46 pre vs post (less than |0.75|)	log2 diff Joelle pre vs post (<-1)
Csa14g035900_1	Csa14g035900	AT1G28290	AGP31 | arabinogalactan protein 31 | chr1:9889331-9890843 REVERSE LENGTH=1080								1	9.15e-05	0.0662079	2.15e-15	101.901	127.571	125.437	yes	101.866	122.863	163.65	yes	65.5355	85.4756	62.8878	yes	25.4747	41.5557	31.6825	yes	yes	118.303	129.46	71.2996	32.9043	6.88634	7.01636	6.15582	5.0402	-1.97616	-0.130017	-1.11562
Csa15g071050_1	Csa15g071050	AT2G14890	AGP9 | arabinogalactan protein 9 | chr2:6399679-6400755 FORWARD LENGTH=576								1	8.54e-09	1	1.52e-05	37.1571	34.7585	43.0588	yes	22.4675	26.5738	46.444	yes	35.6263	36.6298	33.0105	yes	9.02726	9.60389	7.28104	yes	yes	38.3248	31.8284	35.0889	8.6374	5.26021	4.99224	5.13294	3.1106	-1.88165	0.267963	-2.02235
Csa19g046190_1	Csa19g046190	AT2G14890	AGP9 | arabinogalactan protein 9 | chr2:6399679-6400755 FORWARD LENGTH=576								1	5.05e-09	1	1.68e-07	54.5323	52.5558	60.4642	yes	32.4527	42.8961	67.1974	yes	46.3408	50.3414	42.1256	yes	9.69111	17.2335	12.1767	yes	yes	55.8508	47.5154	46.2693	13.0338	5.80351	5.57032	5.53198	3.70418	-1.86614	0.233182	-1.8278
Csa05g018320_1	Csa05g018320	AT2G46450	ATCNGC12, CNGC12 | cyclic nucleotide-gated channel 12 | chr2:19065845-19068364 FORWARD LENGTH=1950								1	1.25e-09	1	5.11e-17	39.1939	52.9941	49.9478	yes	30.2656	61.2315	61.9705	yes	13.0728	38.9284	24.2212	yes	0.965544	3.18447	1.23034	no	yes	47.3786	51.1559	25.4075	1.79345	5.56616	5.67683	4.66718	0.842738	-4.83409	-0.110665	-3.82444
Csa12g051420_1	Csa12g051420	AT4G16590	ATCSLA01, CSLA01, ATCSLA1 | cellulose synthase-like A01 | chr4:9345757-9349039 FORWARD LENGTH=1206								1	1.39e-09	1	0.0034541	26.4473	28.4631	20.1849	yes	12.2871	14.7078	31.2636	yes	34.4676	22.3312	40.1812	yes	3.51176	5.02918	5.66459	no	yes	25.0318	19.4195	32.3267	4.73518	4.64569	4.27944	5.01465	2.24342	-2.03602	0.366253	-2.77124
Csa05g006190_1	Csa05g006190	AT2G44100	ATGDI1, AT-GDI1, GDI1 | guanosine nucleotide diphosphate dissociation inhibitor 1 | chr2:18241804-18244864 FORWARD LENGTH=1338								1	0.0331329	1	5.85e-06	19.6497	19.0953	20.1639	yes	21.9573	24.5835	30.2714	yes	4.42012	20.64	18.5779	no	6.02111	4.17354	5.21582	no	yes	19.6363	25.6041	14.546	5.13682	4.29545	4.6783	3.86255	2.36088	-2.31742	-0.382847	-1.50168
Csa09g099260_1	Csa09g099260	AT1G64390	AtGH9C2, GH9C2 | glycosyl hydrolase 9C2 | chr1:23911329-23914642 FORWARD LENGTH=1863								1	9.24e-06	1	0.0152883	19.2554	24.0271	27.3449	yes	13.728	16.3421	26.2007	yes	21.2866	25.069	22.8163	yes	5.51544	7.11856	5.16598	yes	yes	23.5425	18.7569	23.0573	5.93333	4.55719	4.22935	4.52715	2.56884	-1.66051	0.327843	-1.95831
Csa07g052530_1	Csa07g052530	AT2G22430	ATHB6, HB6 | homeobox protein 6 | chr2:9526470-9527612 REVERSE LENGTH=936	ABA	target of ABI2			Homeobox	Athb-6	homeodomain transcription factor (ATHB-6)	0.956201	0.000109429	1	1.55e-05	50.1924	43.2951	45.9153	yes	37.2011	39.8938	33.7343	yes	25.6705	39.622	28.8501	yes	9.34739	17.0304	8.68283	yes	yes	46.4676	36.9431	31.3809	11.6869	5.53815	5.20723	4.97181	3.54682	-1.66042	0.33092	-1.425
Csa16g044190_1	Csa16g044190	AT2G22430	ATHB6, HB6 | homeobox protein 6 | chr2:9526470-9527612 REVERSE LENGTH=936	ABA	target of ABI1			Homeobox	Athb-6	homeodomain transcription factor (ATHB-6)	1	0.00117948	1	0.000787597	45.2182	41.6021	40.902	yes	38.0025	48.2585	42.6098	yes	38.1054	37.7058	37.93	yes	17.1609	20.3816	16.8318	yes	yes	42.5741	42.9569	37.9137	18.1248	5.4119	5.42482	5.24465	4.17989	-1.24493	-0.012915	-1.06476
Csa16g042930_1	Csa16g042930	AT2G21140	ATPRP2, PRP2 | proline-rich protein 2 | chr2:9060868-9062035 REVERSE LENGTH=966								1	1.14e-10	0.0995527	0.000856899	60.9546	63.3067	58.4781	yes	70.8471	71.7752	67.8852	yes	88.0021	72.7719	96.654	yes	29.4154	39.5987	35.9666	yes	yes	60.9131	70.1692	85.8093	34.9935	5.92868	6.13277	6.42306	5.12902	-1.00375	-0.204084	-1.29405
Csa11g033000_1	Csa11g033000	AT4G16740	ATTPS03, TPS03 | terpene synthase 03 | chr4:9407856-9410877 FORWARD LENGTH=1698								1	0.00516564	1	0.0274576	15.2851	21.3938	19.9784	yes	18.5851	25.4845	21.8077	yes	22.2355	23.4963	17.5697	yes	7.66337	8.72357	8.19354	yes	yes	18.8858	21.9591	21.1005	8.19349	4.23923	4.45675	4.39921	3.03448	-1.42227	-0.217518	-1.36473
Csa19g031460_1	Csa19g031460	AT3G22235	BEST Arabidopsis thaliana protein match is: pathogen and circadian controlled 1 (TAIR:AT3G22231.1); Has 122 Blast hits to 122 proteins in 11 species: Archae - 0; Bacteria - 0; Metazoa - 0; Fungi - 0; Plants - 122; Viruses - 0; Other Eukaryotes - 0 (source: NCBI BLink). | chr3:7854696-7855614 REVERSE LENGTH=216								1	4.12e-05	1	0.000807886	28.4747	78.9549	6.90359	yes	42.2693	105.679	15.8678	yes	61.4851	87.2313	40.62	yes	2.70527	5.74088	3.83509	no	yes	38.1111	54.6053	63.1122	4.09375	5.25214	5.77097	5.97985	2.03342	-3.73755	-0.51883	-3.94643
Csa05g005830_1	Csa05g005830	AT2G44450	BGLU15 | beta glucosidase 15 | chr2:18340966-18343744 FORWARD LENGTH=1521								1	7.85e-06	1	1.61e-05	12.3171	13.3243	13.546	yes	9.44995	10.8301	16.2741	yes	2.17704	17.1394	14.509	no	0.361258	0.602821	0.66446	no	yes	13.0625	12.1847	11.2751	0.542846	3.70735	3.607	3.49507	-0.881384	-4.48839	0.100353	-4.37646
Csa07g010430_1	Csa07g010430	AT2G32290	BMY5, BAM6 | beta-amylase 6 | chr2:13714643-13716906 REVERSE LENGTH=1734								1	1.67e-10	1	0.0165767	16.0184	17.4614	16.2171	yes	10.9979	14.7342	13.4822	yes	24.9247	22.9382	26.5831	yes	2.83035	3.73003	3.01702	no	yes	16.5657	13.0714	24.8153	3.19247	4.05012	3.70835	4.63316	1.67467	-2.03367	0.341778	-2.95849
Csa09g080290_1	Csa09g080290	AT4G13440	Calcium-binding EF-hand family protein | chr4:7810215-7810679 FORWARD LENGTH=465								1	2.61e-10	1	0.000924792	36.8476	77.6964	54.8176	yes	24.3128	48.7568	66.8165	yes	60.9905	105.65	68.9209	yes	7.2838	14.4162	12.7925	yes	yes	56.4539	46.6287	78.5204	11.4975	5.819	5.54315	6.295	3.52325	-2.0199	0.275854	-2.77175
Csa04g042650_1	Csa04g042650	AT3G56240	CCH | copper chaperone | chr3:20863460-20864402 REVERSE LENGTH=366								1	5.42e-05	1	2.41e-10	111.686	156.254	195.683	yes	162.107	187.28	238.15	yes	92.6801	147.045	129.639	yes	42.1759	60.9198	51.2815	yes	yes	154.541	195.846	123.121	51.4591	7.27185	7.61357	6.94394	5.68535	-1.92822	-0.341727	-1.25858
Csa10g008170_1	Csa10g008170	AT4G34050	CCoAOMT1 | S-adenosyl-L-methionine-dependent methyltransferases superfamily protein | chr4:16310844-16311973 FORWARD LENGTH=780								1	0.000395236	1	0.00084841	28.5299	29.9786	30.3439	yes	21.2976	25.5053	44.775	yes	27.8652	28.643	25.3788	yes	10.3904	10.2892	9.64494	yes	yes	29.6175	30.526	27.2957	10.1082	4.88838	4.93197	4.7706	3.33745	-1.59452	-0.0435891	-1.43315
Csa01g001990_1	Csa01g001990	AT3G02450	cell division protein ftsH, putative | chr3:502876-505030 REVERSE LENGTH=1869								1	0.0129379	1	0.000599813	19.8172	18.6198	20.8271	yes	17.1232	14.3046	14.3842	yes	0.416477	23.2584	0.483107	no	0.236414	0.310815	0.285497	no	yes	19.7547	15.2707	8.05266	0.277575	4.30413	3.93269	3.00947	-1.84905	-5.78174	0.371436	-4.85852
Csa05g005630_1	Csa05g005630	AT2G44650	CHL-CPN10, CPN10 | chloroplast chaperonin 10 | chr2:18419521-18420510 REVERSE LENGTH=420								0.602498	7.39e-07	1	0.000282161	81.2738	87.1346	86.775	yes	65.0137	64.9282	37.6158	yes	34.5617	78.1213	79.3558	yes	14.3862	18.3151	13.8544	yes	yes	85.0611	55.8526	64.0129	15.5186	6.41043	5.80355	6.00029	3.95592	-1.84763	0.606876	-2.04437
Csa11g029940_1	Csa11g029940	AT4G18480	CHLI1, CH42, CH-42, CHL11, CHLI-1 | P-loop containing nucleoside triphosphate hydrolases superfamily protein | chr4:10201897-10203361 REVERSE LENGTH=1275								1	0.0009791	1	0.00156994	88.8866	96.3504	98.846	yes	93.6681	76.6186	50.1007	yes	7.16309	93.428	89.522	yes	7.75504	8.78638	8.26652	yes	yes	94.6943	73.4625	63.371	8.26931	6.56521	6.19894	5.98575	3.04777	-3.15117	0.36627	-2.93798
Csa02g020580_1	Csa02g020580	AT3G17700	CNBT1, CNGC20, ATCNGC20 | cyclic nucleotide-binding transporter 1 | chr3:6049074-6052449 FORWARD LENGTH=2295								1	1.85e-15	1	2.05e-14	36.1947	44.1398	40.4667	yes	29.1914	42.5832	58.2078	yes	40.1034	43.9598	39.3424	yes	4.51975	6.27866	7.0835	no	yes	40.267	43.3275	41.1352	5.96063	5.33153	5.43721	5.3623	2.57547	-2.86175	-0.105683	-2.78684
Csa13g048270_1	Csa13g048270	AT3G17700	CNBT1, CNGC20, ATCNGC20 | cyclic nucleotide-binding transporter 1 | chr3:6049074-6052449 FORWARD LENGTH=2295								1	1.1e-20	1	2.89e-11	24.3871	38.1756	29.5215	yes	16.0769	24.2135	33.0923	yes	33.242	38.1321	33.571	yes	1.81118	1.48823	1.99373	no	yes	30.6947	24.4609	34.9817	1.76438	4.93992	4.61241	5.12853	0.819161	-3.79325	0.327513	-4.30937
Csa17g011890_1	Csa17g011890	AT1G08450	CRT3, PSL1, EBS2, AtCRT3 | calreticulin 3 | chr1:2668008-2671800 REVERSE LENGTH=1275								1	5.28e-05	1	1.01e-05	20.9124	25.2118	22.1812	yes	25.0205	33.056	35.3318	yes	27.2153	31.269	21.4718	yes	7.21863	8.95908	9.87516	yes	yes	22.7685	31.1361	26.652	8.68429	4.50897	4.96052	4.73617	3.11841	-1.84211	-0.45155	-1.61777
Csa15g034700_1	Csa15g034700	AT3G22120	CWLP | cell wall-plasma membrane linker protein | chr3:7795283-7796287 REVERSE LENGTH=1005								1	1.45e-06	1	4.09e-05	128.11	136.5	127.223	yes	148.764	139.274	148.508	yes	130.75	168.305	125.512	yes	48.3347	89.0886	63.8595	yes	yes	130.611	145.516	141.522	67.0943	7.02913	7.18503	7.14489	6.06812	-1.11691	-0.155895	-1.07677
Csa15g034700_2	Csa15g034700	AT3G22120	CWLP | cell wall-plasma membrane linker protein | chr3:7795283-7796287 REVERSE LENGTH=1005								1	1.35e-06	1	1.76e-05	125.841	136.873	126.238	yes	150.941	143.347	150.302	yes	131.19	170.045	124.693	yes	45.5525	87.3682	61.9119	yes	yes	129.651	148.197	141.976	64.9442	7.01849	7.21137	7.1495	6.02113	-1.19024	-0.192881	-1.12837
Csa01g031200_1	Csa01g031200	AT3G25180	CYP82G1 | cytochrome P450, family 82, subfamily G, polypeptide 1 | chr3:9167443-9169270 REVERSE LENGTH=1548								1	0.000167265	1	1.48e-05	29.4508	36.2267	39.1616	yes	27.2948	40.1697	34.0478	yes	32.5376	27.1607	23.9536	yes	7.81464	15.5553	6.39389	yes	yes	34.9464	33.8374	27.884	9.92127	5.12707	5.08055	4.80137	3.31052	-1.77002	0.0465234	-1.49084
Csa20g057260_1	Csa20g057260	AT5G28020	CYSD2, ATCYSD2 | cysteine synthase D2 | chr5:10026395-10028166 REVERSE LENGTH=972								1	6.81e-06	1	1.56e-05	29.6866	23.9225	28.397	yes	22.5366	30.6752	25.8975	yes	23.5319	24.9034	23.8544	yes	5.5327	8.72268	4.85685	no	yes	27.3353	26.3698	24.0965	6.37074	4.7727	4.72081	4.59075	2.67146	-2.04935	0.0518832	-1.91929
Csa07g060990_1	Csa07g060990	AT2G27420	Cysteine proteinases superfamily protein | chr2:11726311-11727519 REVERSE LENGTH=1047								1	3.22e-13	1	1.12e-05	16.6431	22.8916	18.4613	yes	13.5833	19.0186	16.9344	yes	25.5715	24.1181	25.6231	yes	1.2121	3.04974	1.86249	no	yes	19.332	16.5121	25.1042	2.04144	4.27292	4.04545	4.64986	1.02959	-3.01587	0.227467	-3.62027
Csa16g051600_1	Csa16g051600	AT2G27420	Cysteine proteinases superfamily protein | chr2:11726311-11727519 REVERSE LENGTH=1047								1	2.53e-06	1	0.00253897	6.54693	11.0048	8.0625	yes	9.79598	10.4908	9.93376	yes	15.3904	8.91358	14.8156	yes	0.976451	1.7812	0.742883	no	yes	8.53808	10.0735	13.0398	1.16685	3.09391	3.33249	3.70485	0.222614	-3.10988	-0.238582	-3.48224
Csa20g028560_1	Csa20g028560	AT4G31160	DCAF1 | DDB1-CUL4 associated factor 1 | chr4:15145936-15152939 FORWARD LENGTH=5652								1	1.69e-06	1	1.52e-12	15.3853	13.7855	14.1562	yes	17.8727	20.2858	24.5701	yes	0	14.6504	12.3789	no	0.114297	0	0.0621122	no	yes	14.4423	20.9095	9.00976	0.0588031	3.85223	4.38609	3.17149	-4.08797	-8.47405	-0.533857	-7.25945
Csa15g027860_1	Csa15g027860	AT3G19820	DWF1, DIM, EVE1, DIM1, CBB1 | cell elongation protein / DWARF1 / DIMINUTO (DIM) | chr3:6879835-6881616 REVERSE LENGTH=1686	Brassinosteroids	DWF1		sterol synthesis				1	2.52e-05	1	0.0460265	31.5733	31.1764	29.6958	yes	21.3844	19.1792	29.5216	yes	26.9736	31.752	27.6969	yes	9.09343	10.7554	8.59209	yes	yes	30.8152	23.3617	28.8075	9.48032	4.94557	4.54607	4.84837	3.24494	-1.30114	0.399495	-1.60344
Csa14g006260_1	Csa14g006260	AT1G05010	EFE, ACO4, EAT1 | ethylene-forming enzyme | chr1:1431419-1432695 REVERSE LENGTH=972								1	0.0123891	1	0.00113186	40.9039	37.1777	41.1967	yes	38.1132	47.6805	49.0376	yes	32.831	50.5896	26.5025	yes	16.825	21.8731	17.5788	yes	yes	39.7595	44.9437	36.641	18.759	5.31323	5.49005	5.19539	4.22951	-1.26054	-0.176822	-0.965878
Csa12g003380_1	Csa12g003380	AT4G37980	ELI3-1, ELI3, ATCAD7, CAD7 | elicitor-activated gene 3-1 | chr4:17852670-17854302 FORWARD LENGTH=1074								1	1.23e-08	1	4.69e-05	12.0795	14.5096	13.0437	yes	7.72943	15.2363	15.7898	yes	12.7018	22.6859	13.5697	yes	0.803622	1.6265	1.37908	no	yes	13.2109	12.9185	16.3191	1.26974	3.72366	3.69137	4.02849	0.344527	-3.34684	0.0322908	-3.68396
Csa00619s020_1	Csa00619s020	AT1G64640	ENODL8, AtENODL8 | early nodulin-like protein 8 | chr1:24022482-24023151 REVERSE LENGTH=576								1	1.61e-05	1	0.0114899	11.4706	11.9763	10.0428	yes	7.98809	9.67639	12.2349	yes	14.0286	12.4146	12.0682	yes	1.61523	1.8913	1.0972	no	yes	11.1632	9.96647	12.8371	1.53458	3.48068	3.31708	3.68225	0.617844	-2.69924	0.163602	-3.06441
Csa09g099510_1	Csa09g099510	AT1G64640	ENODL8, AtENODL8 | early nodulin-like protein 8 | chr1:24022482-24023151 REVERSE LENGTH=576								1	5.74e-06	1	0.00528647	20.2543	16.5673	15.6668	yes	7.32241	12.2284	16.343	yes	16.5707	16.6165	12.4808	yes	1.31238	2.28947	2.30413	no	yes	17.4961	11.9646	15.2227	1.96866	4.12897	3.5807	3.92815	0.977213	-2.60349	0.548264	-2.95094
Csa19g040580_1	Csa19g040580	AT1G48520	GATB | GLU-ADT subunit B | chr1:17940185-17942540 FORWARD LENGTH=1653								1	0.0064719	1	0.000122196	16.8537	19.1715	15.972	yes	13.6116	15.1537	12.56	yes	2.26074	20.3098	1.60827	no	0.566657	0.651865	0.0684304	no	yes	17.3324	13.7751	8.05961	0.428984	4.1154	3.78399	3.01071	-1.221	-5.00499	0.331407	-4.23171
Csa20g028880_1	Csa20g028880	AT5G19240	Glycoprotein membrane precursor GPI-anchored | chr5:6470209-6470981 FORWARD LENGTH=600								1	5.71e-25	1	1.64e-10	61.9588	129.765	105.963	yes	56.692	87.0659	79.2716	yes	112.166	196.531	145.747	yes	8.57645	13.171	12.2678	yes	yes	99.2289	74.3432	151.481	11.3384	6.63269	6.21613	7.24299	3.50315	-2.71298	0.41656	-3.73985
Csa08g014770_1	Csa08g014770	AT5G20950	Glycosyl hydrolase family protein | chr5:7107609-7110775 REVERSE LENGTH=1875								1	0.0114745	1	0.00564915	22.6002	26.1962	23.6694	yes	25.9657	31.482	30.6536	yes	25.157	27.0122	22.0329	yes	9.14376	13.0357	11.9876	yes	yes	24.1553	29.3671	24.734	11.389	4.59427	4.87613	4.62843	3.50957	-1.36656	-0.281864	-1.11885
Csa12g017000_1	Csa12g017000	AT4G30190	HA2 | H(+)-ATPase 2 | chr4:14770820-14775920 REVERSE LENGTH=2946								1	0.0259645	1	0.0307097	24.1207	20.2327	22.6517	yes	20.8654	19.7621	22.7466	yes	20.8929	18.6638	16.598	yes	6.19587	10.3286	6.83924	yes	yes	22.335	21.1247	18.7182	7.7879	4.48124	4.40086	4.22637	2.96123	-1.43962	0.080379	-1.26514
Csa01g027520_1	Csa01g027520	AT3G23050	IAA7, AXR2 | indole-3-acetic acid 7 | chr3:8194768-8196716 FORWARD LENGTH=732	Auxin	Aux/IAA7		signalling neg				0.909526	2.42e-06	1	0.0123293	19.5291	15.5126	18.2968	yes	8.64246	12.3732	15.0188	yes	16.2336	19.1017	13.886	yes	1.88638	3.76233	1.1649	no	yes	17.7795	12.0115	16.4071	2.2712	4.15214	3.58634	4.03625	1.18346	-2.40289	0.565796	-2.85279
Csa15g041850_1	Csa15g041850	AT3G23050	IAA7, AXR2 | indole-3-acetic acid 7 | chr3:8194768-8196716 FORWARD LENGTH=732	Auxin	Aux/IAA7		signalling neg				1	0.00413623	1	0.0175534	17.3836	15.4729	18.9005	yes	12.6913	15.5082	18.6629	yes	12.979	17.2856	14.1779	yes	3.50938	5.68773	3.46346	no	yes	17.2523	15.6208	14.8142	4.22019	4.10872	3.96539	3.88891	2.07731	-1.88809	0.143324	-1.8116
Csa18g039480_1	Csa18g039480	AT5G65670	IAA9 | indole-3-acetic acid inducible 9 | chr5:26254463-26256134 FORWARD LENGTH=1017	Auxin	Aux/IAA9		signalling neg				1	0.000824377	1	0.0103096	45.0646	44.8168	47.9878	yes	38.2224	42.0667	50.3266	yes	44.0953	43.3966	39.7948	yes	19.9848	23.7979	19.4999	yes	yes	45.9564	43.5386	42.4289	21.0942	5.52219	5.44422	5.40698	4.39877	-1.04545	0.0779696	-1.0082
Csa03g005710_1	Csa03g005710	AT1G04410	Lactate/malate dehydrogenase family protein | chr1:1189418-1191267 REVERSE LENGTH=999								1	0.0176299	1	0.000432179	72.9762	77.7824	79.3586	yes	65.5725	67.5989	68.2877	yes	4.88458	85.8513	4.67237	no	5.98001	4.2393	3.86566	no	yes	76.7057	67.1531	31.8027	4.69499	6.26126	6.06938	4.99108	2.23112	-3.83826	0.191881	-2.75996
Csa06g052560_1	Csa06g052560	AT2G46140	Late embryogenesis abundant protein | chr2:18959163-18960362 FORWARD LENGTH=501								1	0.0240661	1	0.0234912	19.5295	11.8096	13.2088	yes	13.7623	18.9189	9.16105	yes	13.2649	12.4789	10.7126	yes	4.46886	3.77089	2.4285	no	yes	14.8493	13.9474	12.1521	3.55608	3.89232	3.80192	3.60314	1.83029	-1.97164	0.0903988	-1.77285
Csa14g055980_1	Csa14g055980	AT1G49750	Leucine-rich repeat (LRR) family protein | chr1:18411177-18412779 REVERSE LENGTH=1485								1	7e-15	1	1.3e-08	40.1274	58.3876	45.5614	yes	36.9269	45.8558	72.3041	yes	60.0889	72.3905	56.8741	yes	7.47144	14.1601	14.5534	yes	yes	48.0254	51.6956	63.1178	12.0616	5.58573	5.69197	5.97998	3.59236	-2.09961	-0.106242	-2.38762
Csa03g032870_1	Csa03g032870	AT1G29720	Leucine-rich repeat transmembrane protein kinase | chr1:10393894-10399771 REVERSE LENGTH=3060								1	0.000580142	1	2.06e-05	19.222	25.475	21.7941	yes	17.7418	22.444	36.1581	yes	12.8989	30.7757	12.0441	yes	2.64243	6.83718	3.76814	no	yes	22.1637	25.448	18.5729	4.41592	4.47013	4.66948	4.21513	2.14271	-2.52677	-0.199352	-2.07242
Csa17g042610_1	Csa17g042610	AT1G29720	Leucine-rich repeat transmembrane protein kinase | chr1:10393894-10399771 REVERSE LENGTH=3060								1	0.000441147	1	0.00610136	9.43243	14.3301	10.5272	yes	11.8509	15.6668	24.6409	yes	14.0877	20.4584	17.6262	yes	4.12344	5.16528	4.50445	no	yes	11.4299	17.3862	17.3908	4.59772	3.51474	4.11987	4.12025	2.20092	-1.91895	-0.605128	-1.91933
Csa17g042640_1	Csa17g042640	AT1G29720	Leucine-rich repeat transmembrane protein kinase | chr1:10393894-10399771 REVERSE LENGTH=3060								1	2.61e-07	1	2.57e-05	18.7804	29.6831	23.2999	yes	23.2119	33.0475	44.1439	yes	29.0035	41.2651	33.1705	yes	7.23785	10.1037	11.5081	yes	yes	23.9211	33.4677	34.4797	9.61655	4.58021	5.0647	5.10767	3.26552	-1.79918	-0.484487	-1.84216
Csa14g066260_1	Csa14g066260	AT1G56140	Leucine-rich repeat transmembrane protein kinase | chr1:21001708-21007725 REVERSE LENGTH=3102	Auxin	GH3-like5		catabolism				1	4.1e-05	1	4.34e-05	5.21702	10.694	7.24302	yes	7.1034	9.69573	9.33925	yes	0.242512	12.9384	8.98005	no	0.0520057	0	0	no	yes	7.71802	8.71279	7.38699	0.0173352	2.94823	3.12314	2.88499	-5.85015	-8.97329	-0.174904	-8.73514
Csa15g019240_1	Csa15g019240	AT3G14840	Leucine-rich repeat transmembrane protein kinase | chr3:4988271-4993891 FORWARD LENGTH=3063								1	2.93e-05	1	1.29e-05	11.3318	16.5131	12.7329	yes	9.05103	15.303	20.4377	yes	12.1366	13.1869	11.6387	yes	1.06958	1.79289	1.68559	no	yes	13.5259	14.9306	12.3207	1.51602	3.75766	3.9002	3.62301	0.600287	-3.29991	-0.142541	-3.02273
Csa20g039550_1	Csa20g039550	AT5G24220	Lipase class 3-related protein | chr5:8225861-8227551 FORWARD LENGTH=1131								1	4.21e-06	1	2.05e-09	14.4551	17.6809	17.5693	yes	10.1433	18.6417	22.6112	yes	10.3553	13.8164	5.21551	yes	0.149037	0.6613	0.283468	no	yes	16.5684	17.1321	9.79575	0.364602	4.05036	4.09863	3.29216	-1.45561	-5.55423	-0.0482656	-4.74776
Csa04g050410_1	Csa04g050410	AT2G36880	MAT3 | methionine adenosyltransferase 3 | chr2:15479721-15480893 REVERSE LENGTH=1173								1	6.8e-07	1	0.0154134	54.6402	52.4878	58.9029	yes	38.2172	40.6984	59.3739	yes	60.093	53.6415	51.3223	yes	20.0348	24.7643	24.3413	yes	yes	55.3437	46.0965	55.0189	23.0468	5.79035	5.52659	5.78186	4.52649	-1.00009	0.26376	-1.25536
Csa17g015360_1	Csa17g015360	AT1G11310	MLO2, ATMLO2, PMR2 | Seven transmembrane MLO family protein | chr1:3800899-3803870 REVERSE LENGTH=1722								1	4.2e-19	1	5.3e-11	45.473	69.434	55.7138	yes	27.9943	50.9206	70.523	yes	59.6642	97.25	60.0982	yes	3.86902	6.75542	6.00723	no	yes	56.8736	49.8127	72.3375	5.54389	5.82969	5.63844	6.17667	2.4709	-3.16754	0.191246	-3.70577
Csa07g037710_1	Csa07g037710	AT1G70830	MLP28 | MLP-like protein 28 | chr1:26710203-26711395 REVERSE LENGTH=1008								1	3.05e-11	1	0.0188321	40.2487	55.1573	58.1346	yes	38.0579	38.3757	50.3134	yes	58.0898	58.6924	67.3255	yes	19.5394	18.9108	22.6087	yes	yes	51.1802	42.249	61.3692	20.353	5.67751	5.40085	5.93944	4.34717	-1.05368	0.276667	-1.59228
Csa05g006130_1	Csa05g006130	AT2G44160	MTHFR2 | methylenetetrahydrofolate reductase 2 | chr2:18262301-18265185 FORWARD LENGTH=1785								1	1.08e-07	1	0.00334234	17.5089	18.7778	17.2385	yes	11.3115	9.32248	15.1094	yes	7.46609	23.2828	22.0743	yes	1.88946	1.86307	1.83741	no	yes	17.8417	11.9145	17.6077	1.86331	4.15718	3.57464	4.13813	0.897871	-2.67677	0.582544	-3.24026
Csa08g017970_1	Csa08g017970	AT5G23660	MTN3, SWEET12, AtSWEET12 | homolog of Medicago truncatula MTN3 | chr5:7971936-7973796 REVERSE LENGTH=858								0.632306	4.5e-06	0.630469	2.09e-07	57.93	46.5958	44.8058	yes	37.3404	41.5766	37.1034	yes	33.9635	32.7858	29.7667	yes	9.58553	12.7123	9.5537	yes	yes	49.7772	38.6735	32.172	10.6172	5.63741	5.27327	5.00773	3.40833	-1.86495	0.364141	-1.59941
Csa13g028180_1	Csa13g028180	AT5G23660	MTN3, SWEET12, AtSWEET12 | homolog of Medicago truncatula MTN3 | chr5:7971936-7973796 REVERSE LENGTH=858								0.733933	6.6e-06	1	9.59e-05	55.3202	54.5432	56.7977	yes	42.9942	48.251	42.4839	yes	51.8056	37.7587	40.4418	yes	16.426	19.7409	16.4899	yes	yes	55.5537	44.5764	43.3354	17.5522	5.79581	5.47821	5.43747	4.13358	-1.34462	0.317604	-1.30389
Csa20g082130_1	Csa20g082130	AT5G47640	NF-YB2 | nuclear factor Y, subunit B2 | chr5:19309414-19309986 FORWARD LENGTH=573		long-day photoperiodism, flowering,			CCAAT-HAP3		putative protein	1	0.03917	1	0.0248484	16.9259	18.1125	15.6469	yes	11.0171	10.0737	16.7172	yes	9.242	10.5186	11.5967	yes	3.28398	2.61321	3.44397	no	yes	16.8951	12.6027	10.4524	3.11372	4.07854	3.65566	3.38576	1.63864	-2.01702	0.422876	-1.74712
Csa08g058160_2	Csa08g058160	AT5G06320	NHL3 | NDR1/HIN1-like 3 | chr5:1931016-1931711 REVERSE LENGTH=696								1	0.000191368	1	0.0358678	15.295	15.0893	16.063	yes	8.39963	13.5384	15.4921	yes	13.8603	17.478	12.8864	yes	3.05262	2.93077	3.31776	no	yes	15.4824	12.4767	14.7416	3.10038	3.95256	3.64117	3.88182	1.63245	-2.00872	0.311395	-2.24937
Csa05g008720_1	Csa05g008720	AT2G42840	PDF1 | protodermal factor 1 | chr2:17826327-17827426 REVERSE LENGTH=921								1	8.07e-07	1	7.63e-05	38.2588	32.339	31.1845	yes	28.0942	28.2727	23.9136	yes	10.1495	44.6899	33.8116	yes	3.52179	5.72509	3.72422	no	yes	33.9274	26.7602	29.5504	4.3237	5.08438	4.74201	4.8851	2.11227	-2.62975	0.342365	-2.77284
Csa07g047330_1	Csa07g047330	AT5G44420	PDF1.2, PDF1.2A, LCR77 | plant defensin 1.2 | chr5:17907216-17907550 REVERSE LENGTH=243								1	3.04e-05	1	0.00134386	26.6992	21.9089	35.2014	yes	15.6353	23.2466	23.7999	yes	28.4934	19.152	17.2385	yes	5.7455	4.67607	6.641	no	yes	27.9365	20.8939	21.628	5.68752	4.80408	4.38501	4.43483	2.5078	-1.87721	0.41907	-1.92703
Csa07g047360_1	Csa07g047360	AT5G44420	PDF1.2, PDF1.2A, LCR77 | plant defensin 1.2 | chr5:17907216-17907550 REVERSE LENGTH=243								1	4.6e-12	1	8.33e-19	244.431	122.134	212.41	yes	141.315	236.878	413.586	yes	162.505	126.946	53.3755	yes	6.26217	11.1036	6.86577	yes	yes	192.992	263.926	114.275	8.07719	7.59239	8.04399	6.83637	3.01385	-5.03014	-0.451597	-3.82251
Csa09g080550_1	Csa09g080550	AT5G44420	PDF1.2, PDF1.2A, LCR77 | plant defensin 1.2 | chr5:17907216-17907550 REVERSE LENGTH=243								1	5.33e-13	1	4.56e-06	654.715	525.083	636.034	yes	414.035	562.168	546.315	yes	764.384	735.359	419.777	yes	224.813	192.295	197.639	yes	yes	605.277	507.506	639.84	204.916	9.24145	8.98728	9.32157	7.67889	-1.3084	0.254171	-1.64268
Csa13g034620_1	Csa13g034620	AT5G44420	PDF1.2, PDF1.2A, LCR77 | plant defensin 1.2 | chr5:17907216-17907550 REVERSE LENGTH=243								1	2.4e-05	1	0.000464135	324.296	444.518	479.123	yes	406.187	554.909	481.773	yes	550.009	531.175	325.992	yes	222.109	237.382	194.14	yes	yes	415.979	480.956	469.058	217.877	8.70037	8.90976	8.87362	7.76737	-1.14239	-0.209395	-1.10625
Csa13g034630_1	Csa13g034630	AT5G44420	PDF1.2, PDF1.2A, LCR77 | plant defensin 1.2 | chr5:17907216-17907550 REVERSE LENGTH=243								1	1.31e-07	1	2.05e-05	241.187	155.97	180.191	yes	112.531	152.873	197.116	yes	189.718	168.765	115.225	yes	60.762	54.1336	56.5284	yes	yes	192.449	154.173	157.903	57.1414	7.58834	7.26841	7.30289	5.83646	-1.43194	0.319927	-1.46643
Csa14g005890_1	Csa14g005890	AT1G04680	Pectin lyase-like superfamily protein | chr1:1304052-1307780 REVERSE LENGTH=1296								1	0.000215475	1	0.0130205	13.1743	12.9769	15.2677	yes	7.51017	9.65731	20.6297	yes	13.9417	13.1174	14.8082	yes	2.47721	3.28489	2.29006	no	yes	13.8063	12.5991	13.9558	2.68405	3.78726	3.65524	3.80279	1.42441	-2.23083	0.132012	-2.37838
Csa17g007930_1	Csa17g007930	AT1G04680	Pectin lyase-like superfamily protein | chr1:1304052-1307780 REVERSE LENGTH=1296								1	4.19e-08	1	0.0147688	26.3899	27.9214	26.3551	yes	13.8612	16.9054	30.3386	yes	27.7515	30.6738	28.8267	yes	6.25972	8.24922	5.77162	yes	yes	26.8888	20.3684	29.084	6.76019	4.74893	4.34826	4.86215	2.75706	-1.5912	0.400671	-2.10509
Csa00903s010_1	Csa00903s010	AT4G23670	Polyketide cyclase/dehydrase and lipid transport superfamily protein | chr4:12332846-12333656 REVERSE LENGTH=456								1	1.8e-09	0.585004	0.00797905	10.6027	10.9006	9.30696	yes	7.7899	8.00657	16.6263	yes	21.8132	16.0405	19.9713	yes	1.25297	2.22384	1.9973	no	yes	10.2701	10.8076	19.275	1.8247	3.36038	3.43397	4.26866	0.867662	-2.56631	-0.0735988	-3.401
Csa15g005690_1	Csa15g005690	AT3G04720	PR4, HEL, PR-4 | pathogenesis-related 4 | chr3:1285691-1286531 REVERSE LENGTH=639								1	1.44e-08	0.118914	6.35e-21	60.0141	42.3206	71.6819	yes	57.7321	57.833	107.375	yes	35.4607	25.7808	10.1876	yes	0.265888	1.83522	2.45635	no	yes	58.0055	74.3135	23.8097	1.51915	5.85812	6.21555	4.57348	0.603266	-5.61229	-0.357434	-3.97021
Csa04g060760_1	Csa04g060760	AT2G43150	Proline-rich extensin-like family protein | chr2:17945893-17946531 FORWARD LENGTH=639								1	1.04e-12	1	8.24e-05	59.9184	47.5592	62.1149	yes	48.6069	52.7006	61.6205	yes	67.3354	86.5928	59.1514	yes	16.4637	23.6542	25.8216	yes	yes	56.5309	54.3093	71.0265	21.9798	5.82097	5.76313	6.15029	4.45811	-1.30502	0.0578393	-1.69218
Csa06g049360_1	Csa06g049360	AT2G43150	Proline-rich extensin-like family protein | chr2:17945893-17946531 FORWARD LENGTH=639								1	5.5e-09	0.725949	7.42e-16	62.353	61.7483	67.5727	yes	55.9233	64.3878	69.7911	yes	40.6455	51.635	39.9364	yes	8.45018	16.5579	17.274	yes	yes	63.8913	63.3674	44.0723	14.094	5.99755	5.98567	5.4618	3.81701	-2.16866	0.0118795	-1.64479
Csa05g006040_1	Csa05g006040	AT2G44210	Protein of Unknown Function (DUF239) | chr2:18280809-18282591 FORWARD LENGTH=1338								1	4.16e-06	1	5.52e-06	21.2247	20.6481	20.9281	yes	15.2263	15.9097	17.8338	yes	5.61785	18.7265	20.2576	yes	1.81617	1.88034	1.64493	no	yes	20.9337	16.3233	14.8673	1.78048	4.38775	4.02886	3.89407	0.832265	-3.19659	0.358895	-3.06181
Csa09g079630_1	Csa09g079630	AT5G01750	Protein of unknown function (DUF567) | chr5:290034-291109 FORWARD LENGTH=654								1	4.34e-06	1	0.000411321	7.58069	12.5777	10.1063	yes	5.18733	11.2006	19.4439	yes	10.6258	19.6243	9.79785	yes	0.996913	1.26384	0.98031	no	yes	10.0882	11.944	13.3493	1.08036	3.3346	3.57821	3.73869	0.111506	-3.4667	-0.24361	-3.62719
Csa05g005610_1	Csa05g005610	AT2G44670	Protein of unknown function (DUF581) | chr2:18425279-18425673 FORWARD LENGTH=282								1	0.00234809	0.585004	7.2e-05	48.1732	45.4291	45.5134	yes	36.9266	36.0892	32.4496	yes	12.03	34.0318	34.2869	yes	8.0618	10.334	11.7192	yes	yes	46.3719	35.1551	26.7829	10.0383	5.53518	5.13566	4.74324	3.32745	-1.80822	0.399515	-1.41579
Csa05g004430_1	Csa05g004430	AT3G60320	Protein of unknown function (DUF630 and DUF632) | chr3:22292073-22295228 REVERSE LENGTH=2391								1	0.0105244	1	0.000537173	13.9409	13.3695	14.8214	yes	11.6414	12.9568	14.3459	yes	2.81464	11.817	12.8807	no	1.66178	1.82691	1.86839	no	yes	14.0439	12.9813	9.17077	1.78569	3.81187	3.69837	3.19704	0.836484	-2.86188	0.113505	-2.36056
Csa08g013660_1	Csa08g013660	AT5G19860	Protein of unknown function, DUF538 | chr5:6714533-6715837 REVERSE LENGTH=546								1	0.0190959	1	0.000313427	15.437	18.815	15.8539	yes	17.1833	19.9076	30.7012	yes	16.4599	17.5049	14.1972	yes	5.72927	7.01286	4.65227	no	yes	16.702	22.5974	16.054	5.79813	4.06195	4.49808	4.00486	2.53559	-1.9625	-0.436138	-1.46927
Csa02g073960_1	Csa02g073960	AT5G64770	RGF9 | Encodes a root meristem growth factor (RGF). Belongs to a family of functionally redundant homologous peptides that are secreted, tyrosine-sulfated, and expressed mainly in the stem cell area and the innermost layer of central columella cells. RGFs are required for maintenance of the root stem cell niche and transit amplifying cell proliferation. Members of this family include: At5g60810 (…								1	2.22e-20	1	1.46e-09	47.1854	69.5558	68.5587	yes	27.4244	59.4138	61.7707	yes	73.3952	91.0827	77.6963	yes	5.76198	14.2037	4.20242	no	yes	61.7666	49.5363	80.7247	8.05605	5.94876	5.63041	6.33494	3.01007	-2.62034	0.318341	-3.32487
Csa18g038470_1	Csa18g038470	AT5G64770	RGF9 | Encodes a root meristem growth factor (RGF). Belongs to a family of functionally redundant homologous peptides that are secreted, tyrosine-sulfated, and expressed mainly in the stem cell area and the innermost layer of central columella cells. RGFs are required for maintenance of the root stem cell niche and transit amplifying cell proliferation. Members of this family include: At5g60810 (…								1	8.25e-14	1	0.00012893	40.4319	69.8809	62.3068	yes	31.3153	66.2414	59.6509	yes	86.6201	100.421	77.0373	yes	10.7099	23.5707	11.6402	yes	yes	57.5398	52.4025	88.026	15.3069	5.84649	5.71156	6.45986	3.93611	-1.77545	0.134925	-2.52374
Csa01g001740_1	Csa01g001740	AT3G02230	RGP1, ATRGP1 | reversibly glycosylated polypeptide 1 | chr3:415463-417304 FORWARD LENGTH=1074								1	0.0120853	1	0.000542483	17.0255	16.1655	15.1498	yes	25.9143	20.328	23.7156	yes	1.04722	32.3302	0.358522	no	0.561429	0.345992	0.76274	no	yes	16.1136	23.3193	11.2453	0.556721	4.0102	4.54345	3.49125	-0.844975	-5.38843	-0.533247	-4.33623
Csa05g003970_1	Csa05g003970	AT2G45300	RNA 3'-terminal phosphate cyclase/enolpyruvate transferase, alpha/beta | chr2:18677518-18679868 FORWARD LENGTH=1563								0.885085	2.89e-05	1	0.000136128	24.2278	25.1048	26.1077	yes	16.5215	14.893	14.6497	yes	2.01765	22.2189	19.3938	no	1.28773	1.26974	1.84743	no	yes	25.1468	15.3547	14.5434	1.4683	4.6523	3.94061	3.8623	0.554146	-3.38646	0.711692	-3.30815
Csa05g003650_1	Csa05g003650	AT2G45640	SAP18, ATSAP18 | SIN3 associated polypeptide P18 | chr2:18799881-18801323 REVERSE LENGTH=459								1	0.00930545	1	0.0132964	17.2889	17.1237	17.3025	yes	13.9466	14.1563	15.577	yes	4.08879	15.841	18.8724	no	3.59354	3.33074	3.98377	no	yes	17.2383	14.56	12.9341	3.63602	4.10755	3.86393	3.6931	1.86236	-2.00158	0.243614	-1.83074
Csa14g014020_1	Csa14g014020	AT1G11260	STP1, ATSTP1 | sugar transporter 1 | chr1:3777460-3780133 FORWARD LENGTH=1569								1	8.37e-05	1	0.00141795	18.9095	19.523	19.7339	yes	10.6139	17.49	24.0274	yes	17.5879	19.438	15.148	yes	3.70642	3.47923	4.80179	no	yes	19.3888	17.3771	17.3913	3.99582	4.27715	4.11912	4.1203	1.99849	-2.12063	0.158035	-2.12181
Csa17g015290_1	Csa17g015290	AT1G11260	STP1, ATSTP1 | sugar transporter 1 | chr1:3777460-3780133 FORWARD LENGTH=1569								1	0.000475279	1	0.00151495	11.9132	12.784	11.7445	yes	10.4217	16.8745	19.9132	yes	14.5392	18.1902	11.2795	yes	2.70599	3.91964	3.72182	no	yes	12.1473	15.7364	14.6696	3.44915	3.60256	3.97604	3.87476	1.78624	-2.1898	-0.373477	-2.08852
Csa02g026160_1	Csa02g026160	AT4G10530	Subtilase family protein | chr4:6508600-6511670 FORWARD LENGTH=2244								1	3.8e-10	1	1.06e-06	14.8766	35.6229	27.3504	yes	14.5369	37.3228	37.1116	yes	30.6015	35.4324	38.7301	yes	3.29617	3.47173	5.94362	no	yes	25.95	29.6571	34.9214	4.23717	4.69766	4.89031	5.12604	2.0831	-2.8072	-0.192645	-3.04294
Csa05g033880_1	Csa05g033880	AT2G30010	TBL45 | TRICHOME BIREFRINGENCE-LIKE 45 | chr2:12805833-12809226 FORWARD LENGTH=1197								1	0.00259884	1	0.000929606	14.5043	14.8195	14.7834	yes	12.4115	15.0612	16.1652	yes	12.2882	12.1369	12.2705	yes	2.15996	3.87622	2.01891	no	yes	14.7024	14.546	12.2319	2.68503	3.87798	3.86255	3.61257	1.42494	-2.43761	0.0154307	-2.18763
Csa16g014910_1	Csa16g014910	AT2G30010	TBL45 | TRICHOME BIREFRINGENCE-LIKE 45 | chr2:12805833-12809226 FORWARD LENGTH=1197								1	0.0323844	1	0.0122885	15.1018	12.3301	13.904	yes	8.64007	12.9837	14.0385	yes	10.3647	8.72239	9.27237	yes	1.98972	3.11037	2.05705	no	yes	13.7786	11.8874	9.45314	2.38571	3.78436	3.57136	3.24079	1.25442	-2.31694	0.212999	-1.98637
Csa05g004350_1	Csa05g004350	AT2G44920	Tetratricopeptide repeat (TPR)-like superfamily protein | chr2:18524419-18526502 FORWARD LENGTH=675								1	0.00167052	1	0.00257305	44.6228	44.2128	43.7238	yes	42.418	42.1846	26.254	yes	9.72101	41.5768	46.9534	yes	7.85587	9.11311	9.04044	yes	yes	44.1865	36.9522	32.7504	8.66981	5.46553	5.20759	5.03344	3.116	-2.09159	0.257943	-1.91744
Csa15g034820_1	Csa15g034820	AT3G22240	unknown protein; BEST Arabidopsis thaliana protein match is: unknown protein (TAIR:AT3G22235.2); Has 177 Blast hits to 177 proteins in 14 species: Archae - 0; Bacteria - 0; Metazoa - 0; Fungi - 0; Plants - 177; Viruses - 0; Other Eukaryotes - 0 (source: NCBI BLink). | chr3:7863788-7864675 REVERSE LENGTH=219								1	7.66e-10	1	8.87e-05	9.97644	16.5677	12.415	yes	9.51661	19.6549	10.0412	yes	18.7887	26.4777	12.2046	yes	0.713127	2.34389	0.645888	no	yes	12.9864	13.0709	19.157	1.2343	3.69893	3.70829	4.2598	0.303694	-3.40459	-0.00936124	-3.95611
Csa05g005900_1	Csa05g005900	AT2G44360	unknown protein; Has 23 Blast hits to 23 proteins in 10 species: Archae - 0; Bacteria - 0; Metazoa - 0; Fungi - 0; Plants - 23; Viruses - 0; Other Eukaryotes - 0 (source: NCBI BLink). | chr2:18320855-18321584 REVERSE LENGTH=408								1	0.0163962	1	4.95e-05	11.0696	12.785	12.6433	yes	13.6523	13.5042	16.4701	yes	2.28744	12.5498	11.7326	no	2.00672	1.53898	1.93868	no	yes	12.166	14.5422	8.8566	1.82813	3.60478	3.86217	3.14675	0.870368	-2.99181	-0.257395	-2.27638
Csa04g042830_1	Csa04g042830	AT3G56400	WRKY70, ATWRKY70 | WRKY DNA-binding protein 70 | chr3:20909082-20910409 REVERSE LENGTH=885	SA/JA	activator of SA-dependent defense genes and a repressor of JA-regulated genes			WRKY	AtWRKY70	WRKY family transcription factor	1	0.00172266	1	4.77e-05	12.3689	17.4329	15.7831	yes	14.4362	18.3151	23.5947	yes	11.7274	16.5414	11.1917	yes	2.30859	4.45583	2.77603	no	yes	15.195	18.782	13.1535	3.18015	3.92552	4.23128	3.71738	1.66909	-2.56218	-0.305754	-2.04828
Csa06g031130_1	Csa06g031130	AT3G56400	WRKY70, ATWRKY70 | WRKY DNA-binding protein 70 | chr3:20909082-20910409 REVERSE LENGTH=885	SA/JA	activator of SA-dependent defense genes and a repressor of JA-regulated genes			WRKY	AtWRKY70	WRKY family transcription factor	1	0.0442024	1	0.0181572	9.14512	13.9293	14.0166	yes	8.60109	13.8044	14.4836	yes	9.65352	12.3603	7.88161	yes	1.65298	3.33739	3.03702	no	yes	12.3637	12.2964	9.96516	2.6758	3.62803	3.62016	3.31689	1.41997	-2.20019	0.00787222	-1.89692
Csa09g068700_1	Csa09g068700	AT3G56400	WRKY70, ATWRKY70 | WRKY DNA-binding protein 70 | chr3:20909082-20910409 REVERSE LENGTH=885	SA/JA	activator of SA-dependent defense genes and a repressor of JA-regulated genes			WRKY	AtWRKY70	WRKY family transcription factor	1	0.00098776	1	0.0139038	11.7861	16.2096	13.7613	yes	12.2258	16.7989	16.1604	yes	14.7605	19.7823	11.5149	yes	3.33621	5.135	3.36066	no	yes	13.919	15.0617	15.3526	3.94396	3.79898	3.91281	3.94041	1.97964	-1.93317	-0.113829	-1.96076
Csa08g005710_1	Csa08g005710	AT5G13750	ZIFL1 | zinc induced facilitator-like 1 | chr5:4438318-4441289 FORWARD LENGTH=1437								1	3.16e-08	1	0.000597265	12.3849	14.0072	11.759	yes	10.1599	8.30033	9.78777	yes	3.15504	24.0198	19.7629	no	0.238795	0.274703	0.129768	no	yes	12.717	9.41601	15.6459	0.214422	3.66869	3.23512	3.96771	-2.22148	-5.45659	0.433575	-6.18919
Csa04681s010_1	Csa04681s010		No Hit								1	3.14e-07	1	5.03e-05	32.7805	33.2223	35.2004	yes	30.6315	34.043	35.4115	yes	33.0926	43.1957	27.8724	yes	6.42447	10.233	15.1466	yes	yes	33.7344	33.362	34.7202	10.6014	5.07615	5.06013	5.1177	3.40618	-1.65396	0.0160153	-1.71153
Csa04681s010_2	Csa04681s010		No Hit								1	1.62e-06	1	0.000154125	31.7687	32.2452	31.2674	yes	30.0728	32.7937	33.313	yes	30.5115	44.1306	24.4388	yes	5.93028	11.9873	12.6759	yes	yes	31.7604	32.0599	33.027	10.1978	4.98916	5.0027	5.04557	3.35019	-1.65251	-0.0135374	-1.69539
Csa09g059920_1	Csa09g059920		No Hit								0.528981	8.95e-09	1	5.39e-07	145.073	184.211	152.95	yes	125.98	153.049	120.42	yes	121.047	153.862	115.45	yes	53.6051	60.9115	62.3512	yes	yes	160.745	133.15	130.12	58.956	7.32863	7.05691	7.0237	5.88157	-1.17534	0.271723	-1.14213
Csa17g032370_1	Csa17g032370		No Hit								1	4.8e-14	1	1.86e-12	45.2457	82.6845	57.7025	yes	39.6764	85.2109	102.915	yes	66.3559	89.117	66.9875	yes	4.38175	10.3153	10.12	no	yes	61.8776	75.934	74.1535	8.27234	5.95135	6.24667	6.21244	3.0483	-3.19838	-0.295329	-3.16415

## Sheet: up  specifically in CO46
Transcript	Gene	AGI	Description from TAIR	hormone	function.	process	role	TF_Family	short_name	Function	FDR p-value CO46 pre- vs CO46 post-acclimation	FDR p-value Joelle pre- vs Joelle post-acclimation	FDR p-value CO46 pre- vs Joelle pre-acclimation	FDR p-value CO46 post- vs Joelle post-acclimation	FPKM value CO46 pre-acclimation rep1	FPKM value CO46 pre-acclimation rep2	FPKM value CO46 pre-acclimation rep3	FPKM >5 for CO46 pre-acclimation	FPKM value CO46 post-acclimation rep1	FPKM value CO46 post-acclimation rep2	FPKM value CO46 post-acclimation rep3	FPKM >5 for CO46 post-acclimation	FPKM value Joelle pre-acclimation rep1	FPKM value Joelle pre-acclimation rep2	FPKM value Joelle pre-acclimation rep3	FPKM >5 for Joelle pre-acclimation	FPKM value Joelle post-acclimation rep1	FPKM value Joelle post-acclimation rep2	FPKM value Joelle post-acclimation rep3	FPKM >5 for Joelle post-acclimation	FPKM >5 in at least one treatment	Ave exp CO46 pre-acclimation	Ave exp CO46 post-acclimation	Ave exp Joelle pre-acclimation	Ave exp Joelle post-acclimation	Log2 exp CO46 pre-acclimation	Log2 exp CO46 post-acclimation	Log2 exp Joelle pre-acclimation	Log2 exp Joelle post-acclimation	Log2 diff Joelle post vs CO46 post (>1)	Log2 diff CO46 pre vs post (less than |0.75|)	log2 diff Joelle pre vs post (>1)
Csa08g055430_1	Csa08g055430	AT5G09220	AAP2 | amino acid permease 2 | chr5:2866867-2868863 FORWARD LENGTH=1482								0.00011548	1	1	2.92e-12	17.6872	16.431	17.0019	yes	42.626	39.5707	39.1152	yes	9.76831	12.548	12.0153	yes	4.79791	11.8118	4.43074	no	yes	17.04	40.4373	11.4439	7.01348	4.09086	5.33762	3.5165	2.81013	2.52749	-0.706373	1.24676
Csa20g012380_1	Csa20g012380	AT5G09220	AAP2 | amino acid permease 2 | chr5:2866867-2868863 FORWARD LENGTH=1482								1.6e-05	1	1	1.76e-09	29.6635	28.1504	29.8309	yes	77.2641	67.9478	61.4695	yes	18.5954	23.271	22.9467	yes	14.3633	29.9093	12.4613	yes	yes	29.2149	68.8938	21.6043	18.9113	4.86863	6.1063	4.43325	4.24118	1.86513	-0.192074	1.23767
Csa19g058270_1	Csa19g058270	AT2G26400	ARD, ATARD3, ARD3 | acireductone dioxygenase 3 | chr2:11232058-11233274 REVERSE LENGTH=600								0.000133359	1	1	0.000348063	1.23461	1.14052	1.19984	no	9.83005	12.2068	9.55625	yes	0.635785	0.942503	0.321475	no	0.471951	1.08584	0.968892	no	yes	1.19166	10.531	0.633254	0.842227	0.25297	3.39658	-0.659143	-0.247718	3.6443	0.411425	3.14361
Csa19g014420_1	Csa19g014420	AT3G10740	ASD1, ARAF1, ARAF, ATASD1 | alpha-L-arabinofuranosidase 1 | chr3:3361031-3364573 REVERSE LENGTH=2037								0.00237895	1	1	1.22e-10	12.864	10.5503	12.0808	yes	27.1078	29.6329	28.908	yes	5.69719	6.14411	5.39552	yes	3.09114	3.93696	4.15954	no	yes	11.8317	28.5496	5.7456	3.72921	3.56459	4.8354	2.52246	1.89887	2.93653	-0.623587	1.27081
Csa07g003400_1	Csa07g003400	AT3G61440	ATCYSC1, ARATH;BSAS3;1, CYSC1 | cysteine synthase C1 | chr3:22735885-22737792 FORWARD LENGTH=1107								4.69e-11	1	1	5.32e-09	23.5684	19.7533	21.9833	yes	59.0828	62.5803	81.3161	yes	20.7327	25.6186	26.1837	yes	16.6286	31.1399	18.0728	yes	yes	21.7683	67.6597	24.1784	21.9471	4.44416	6.08023	4.59564	4.45596	1.62427	-0.139685	1.63607
Csa03g025100_1	Csa03g025100	AT1G21310	ATEXT3, RSH, EXT3 | extensin 3 | chr1:7453693-7454988 REVERSE LENGTH=1296								0.0126591	1	1	4.96e-05	13.516	13.6903	17.163	yes	32.8068	27.961	31.8675	yes	13.43	14.0572	12.7389	yes	10.2135	7.21288	10.0505	yes	yes	14.7898	30.8784	13.4087	9.15896	3.88653	4.94853	3.7451	3.19518	1.75334	-0.549913	1.062
Csa07g012140_1	Csa07g012140	AT2G30860	ATGSTF9, GLUTTR, ATGSTF7, GSTF9 | glutathione S-transferase PHI 9 | chr2:13139132-13140057 FORWARD LENGTH=648								8.75e-05	1	1	6.19e-09	2.62484	5.02637	4.39815	no	19.1157	17.7423	116.002	yes	0.329862	0.209109	0.858271	no	0.176844	0.348747	0.528559	no	yes	4.01646	50.9534	0.465747	0.351383	2.00592	5.67111	-1.10238	-1.50888	7.17999	-0.406501	3.66518
Csa04g043690_1	Csa04g043690	AT3G57270	BG1 | beta-1,3-glucanase 1 | chr3:21191336-21193118 REVERSE LENGTH=1023								7.76e-27	1	1	3.89e-22	24.0342	30.9492	33.6762	yes	135.582	171.535	234.119	yes	39.0456	36.6118	30.2883	yes	22.9699	33.8283	41.8608	yes	yes	29.5532	180.412	35.3152	32.8863	4.88524	7.49515	5.14222	5.03942	2.45574	-0.102802	2.60991
Csa06g032990_1	Csa06g032990	AT3G57260	BGL2, PR2, BG2, PR-2 | beta-1,3-glucanase 2 | chr3:21188709-21189822 REVERSE LENGTH=1020								3.44e-09	1	1	3.69e-09	86.4401	139.054	135.932	yes	268.258	358.543	415.985	yes	117.227	124.819	102.647	yes	76.3716	132.857	120.396	yes	yes	120.475	347.596	114.897	109.875	6.91259	8.44127	6.8442	6.77972	1.66155	-0.0644868	1.52867
Csa06g049880_1	Csa06g049880	AT2G43580	Chitinase family protein | chr2:18078817-18080013 REVERSE LENGTH=798								6.96e-14	1	1	6.84e-15	7.81822	4.89135	10.513	no	36.8782	40.4773	52.3954	yes	6.85439	8.40641	3.77917	no	4.80358	6.15743	6.73482	no	yes	7.74087	43.2503	6.34666	5.89861	2.9525	5.43464	2.666	2.56037	2.87426	-0.105622	2.48214
Csa05g006770_1	Csa05g006770	AT2G43590	Chitinase family protein | chr2:18081592-18082749 REVERSE LENGTH=795								2.59e-20	1	1	3.89e-22	36.1763	20.6123	49.4756	yes	204.11	211.305	275.794	yes	31.1674	18.6972	10.3241	yes	24.8421	30.6675	31.8212	yes	yes	35.4214	230.403	20.0629	29.1103	5.14655	7.84801	4.32646	4.86346	2.98456	0.536998	2.70147
Csa01g001950_1	Csa01g001950	AT3G02380	COL2, ATCOL2 | CONSTANS-like 2 | chr3:487438-488624 REVERSE LENGTH=1044					C2C2-CO-like	COL2	Zinc finger protein CONSTANS-LIKE 2 (COL2)	0.00128911	1	1	1.62e-05	2.11612	1.83083	2.22791	no	12.0897	9.48103	12.649	yes	0.200833	2.32221	0.132013	no	0.516814	0.297264	0.982978	no	yes	2.05829	11.4066	0.885019	0.599019	1.04144	3.5118	-0.176219	-0.739327	4.25112	-0.563108	2.47035
Csa09g093010_2	Csa09g093010	AT1G78850	D-mannose binding lectin protein with Apple-like carbohydrate-binding domain | chr1:29642072-29643397 REVERSE LENGTH=1326								0.00524151	1	1	0.0109988	35.1351	27.8968	39.169	yes	89.8788	75.7834	53.3415	yes	18.5298	28.9099	18.8839	yes	29.3072	40.6783	24.6069	yes	yes	34.067	73.0012	22.1078	31.5308	5.0903	6.18985	4.46649	4.97869	1.21116	0.512203	1.09955
Csa09g093010_1	Csa09g093010	AT1G78850	D-mannose binding lectin protein with Apple-like carbohydrate-binding domain | chr1:29642072-29643397 REVERSE LENGTH=1326								0.0167275	1	1	0.0183274	34.5269	29.104	43.2074	yes	89.2259	72.62	56.2903	yes	18.8991	29.2845	18.3443	yes	28.4821	43.0213	22.5623	yes	yes	35.6128	72.7121	22.176	31.3553	5.15432	6.18412	4.47093	4.97064	1.21349	0.499708	1.0298
Csa11g003500_1	Csa11g003500	AT4G37980	ELI3-1, ELI3, ATCAD7, CAD7 | elicitor-activated gene 3-1 | chr4:17852670-17854302 FORWARD LENGTH=1074								4.17e-12	1	0.0620445	0.000115072	13.2084	13.3225	13.406	yes	44.6788	56.8702	51.0357	yes	27.3953	30.9112	21.2384	yes	17.2193	23.7529	22.3046	yes	yes	13.3123	50.8615	26.5149	21.0923	3.73469	5.6685	4.72873	4.39864	1.26986	-0.330092	1.93381
Csa11g019580_1	Csa11g019580	AT4G25100	FSD1, ATFSD1 | Fe superoxide dismutase 1 | chr4:12884649-12886501 REVERSE LENGTH=639								0.0199166	1	1	0.0111613	26.519	47.3238	59.9737	yes	89.8172	85.8639	135.009	yes	30.111	49.1055	54.6314	yes	20.5987	40.862	51.2325	yes	yes	44.6055	103.563	44.616	37.5644	5.47915	6.69437	5.47949	5.23129	1.46308	-0.248194	1.21522
Csa12g028130_1	Csa12g028130	AT4G25100	FSD1, ATFSD1 | Fe superoxide dismutase 1 | chr4:12884649-12886501 REVERSE LENGTH=639								0.00752198	1	1	4.16e-05	41.0245	67.1567	87.6405	yes	123.898	123.925	168.964	yes	31.7011	28.4459	49.9077	yes	33.0108	45.6713	57.7972	yes	yes	65.2739	138.929	36.6849	45.4931	6.02843	7.1182	5.19711	5.50758	1.61063	0.310463	1.08977
Csa07g017750_1	Csa07g017750	AT1G58643	Inositol-pentakisphosphate 2-kinase family protein | chr1:21767342-21769456 FORWARD LENGTH=1461								1.68e-09	0.86867	1	0.0419149	5.99605	8.06247	6.59987	yes	23.4431	33.065	44.9761	yes	9.11507	12.123	6.8116	yes	11.4886	17.1678	17.5514	yes	yes	6.88613	33.8281	9.34989	15.4026	2.78369	5.08015	3.22495	3.9451	1.13505	0.720155	2.29646
Csa12621s010_1	Csa12621s010	AT3G57470	Insulinase (Peptidase family M16) family protein | chr3:21269428-21275400 REVERSE LENGTH=2676								0.00538137	1	1	0.0268226	3.79735	3.42293	2.70631	no	6.29006	16.4112	17.2836	yes	2.76781	2.57342	1.01075	no	2.96773	4.38942	2.41912	no	yes	3.30886	13.3283	2.11733	3.25875	1.72633	3.73642	1.08224	1.70432	2.0321	0.622077	2.01009
Csa07g011880_1	Csa07g011880	AT1G19640	JMT | jasmonic acid carboxyl methyltransferase | chr1:6789166-6791708 REVERSE LENGTH=1170								4.39e-05	1	1	1e-05	9.38685	11.2446	10.6103	yes	28.6579	37.6409	25.7293	yes	11.1952	10.9084	7.72077	yes	7.4384	9.0032	8.76886	yes	yes	10.4139	30.676	9.94143	8.40349	3.38044	4.93904	3.31345	3.07099	1.86805	-0.242465	1.5586
Csa06g021200_1	Csa06g021200	AT3G47570	Leucine-rich repeat protein kinase family protein | chr3:17527611-17530748 FORWARD LENGTH=3033								0.0205862	1	0.929979	5.7e-09	11.5214	13.7177	12.5991	yes	19.8399	24.8817	37.1409	yes	4.05446	6.53477	4.52296	no	3.65254	4.14958	4.27183	no	yes	12.6127	27.2875	5.0374	4.02465	3.65681	4.77017	2.33268	2.00886	2.76131	-0.323817	1.11336
Csa04g030490_1	Csa04g030490	AT3G47580	Leucine-rich repeat protein kinase family protein | chr3:17532687-17535810 FORWARD LENGTH=3036								0.0287028	1	1	0.00215512	7.48569	10.2552	8.54079	yes	13.9745	18.0691	31.2061	yes	6.73008	12.1593	7.57058	yes	5.08999	6.33715	6.02227	yes	yes	8.76055	21.0832	8.81997	5.81647	3.13102	4.39802	3.14077	2.54014	1.85788	-0.60063	1.267
Csa14g068060_1	Csa14g068060	AT1G56120	Leucine-rich repeat transmembrane protein kinase | chr1:20987288-20993072 REVERSE LENGTH=3144								0.000176335	1	1	1.44e-06	6.4212	7.49615	5.56488	yes	16.6154	23.1087	27.0312	yes	3.87511	4.87869	3.1551	no	2.76461	4.44768	3.56703	no	yes	6.49408	22.2518	3.96963	3.59311	2.69912	4.47585	1.98901	1.84523	2.63062	-0.143774	1.77672
Csa17g096050_1	Csa17g096050	AT1G56120	Leucine-rich repeat transmembrane protein kinase | chr1:20987288-20993072 REVERSE LENGTH=3144								0.000232197	1	1	3.07e-07	11.1738	11.5806	11.4944	yes	20.6591	32.2229	41.5387	yes	8.52401	9.38203	6.89167	yes	5.38803	7.22143	7.46099	yes	yes	11.4163	31.4736	8.2659	6.69015	3.51302	4.97607	3.04717	2.74204	2.23403	-0.305134	1.46305
Csa01g017380_1	Csa01g017380	AT3G14840	Leucine-rich repeat transmembrane protein kinase | chr3:4988271-4993891 FORWARD LENGTH=3063								0.00138893	1	1	6.5e-06	12.3644	15.4448	13.1582	yes	22.2392	32.21	42.9624	yes	10.6755	12.5278	8.92462	yes	7.28724	9.72825	8.58923	yes	yes	13.6558	32.4705	10.7093	8.53491	3.77144	5.02106	3.4208	3.09338	1.92768	-0.327421	1.24962
Csa20g039500_1	Csa20g039500	AT5G24180	Lipase class 3-related protein | chr5:8195600-8197119 FORWARD LENGTH=1128								5.77e-06	1	1	4.4e-09	1.86359	1.89712	2.20271	no	9.54813	15.4446	32.6895	yes	0.413008	0.093091	0.502741	no	0.0984086	0.533688	0.481302	no	yes	1.98781	19.2274	0.33628	0.371133	0.991178	4.26509	-1.57227	-1.42999	5.69509	0.142272	3.27391
Csa09g080440_1	Csa09g080440	AT1G75800	Pathogenesis-related thaumatin superfamily protein | chr1:28458889-28460447 FORWARD LENGTH=993								1.47e-08	0.732944	1	0.0060126	11.1976	9.88048	9.5467	yes	32.178	36.7138	43.2388	yes	9.36739	10.0186	10.618	yes	14.0218	16.7676	17.9417	yes	yes	10.2082	37.3769	10.0013	16.2437	3.35166	5.22407	3.32212	4.02181	1.20226	0.69969	1.87241
Csa07g047350_1	Csa07g047350	AT5G44420	PDF1.2, PDF1.2A, LCR77 | plant defensin 1.2 | chr5:17907216-17907550 REVERSE LENGTH=243								1.16e-05	1	1	7.38e-06	37.0053	14.5369	28.6173	yes	57.704	90.1564	160.64	yes	16.4087	18.1617	10.2347	yes	23.116	22.9831	22.5416	yes	yes	26.7199	102.834	14.935	22.8802	4.73984	6.68417	3.90063	4.51603	2.16814	0.615402	1.94433
Csa09g080510_1	Csa09g080510	AT5G44420	PDF1.2, PDF1.2A, LCR77 | plant defensin 1.2 | chr5:17907216-17907550 REVERSE LENGTH=243								1.15e-05	1	1	0.00602957	29.2725	14.642	24.1856	yes	58.9647	96.0537	86.3578	yes	33.0988	42.8238	15.0374	yes	25.15	40.1372	20.6527	yes	yes	22.7	80.4587	30.32	28.6467	4.50462	6.33018	4.9222	4.8403	1.48988	-0.0819035	1.82556
Csa16g039910_1	Csa16g039910	AT5G44420	PDF1.2, PDF1.2A, LCR77 | plant defensin 1.2 | chr5:17907216-17907550 REVERSE LENGTH=243								0.000150783	1	0.0253091	2.34e-17	152.988	85.9092	158.124	yes	269.191	351.254	460.525	yes	75.2937	58.4861	34.7359	yes	33.9156	58.0833	37.8314	yes	yes	132.341	360.323	56.1719	43.2767	7.04811	8.49315	5.81178	5.43552	3.05763	-0.376256	1.44503
Csa10g018620_1	Csa10g018620	AT4G24350	Phosphorylase superfamily protein | chr4:12609637-12611328 FORWARD LENGTH=1011								4e-07	1	1	1.01e-11	19.1174	13.1555	17.4592	yes	42.5269	43.8735	51.3775	yes	13.972	15.5643	12.2986	yes	9.46789	9.4495	10.7294	yes	yes	16.5774	45.926	13.945	9.88228	4.05114	5.52124	3.80167	3.30484	2.21639	-0.496829	1.47009
Csa11g020380_1	Csa11g020380	AT4G24350	Phosphorylase superfamily protein | chr4:12609637-12611328 FORWARD LENGTH=1011								0.0137638	1	1	0.0140371	11.3722	6.98037	10.7081	yes	20.1396	20.9593	28.0861	yes	9.6244	8.31399	6.20528	yes	7.55451	10.4675	7.62036	yes	yes	9.68688	23.0617	8.04789	8.54747	3.27603	4.52742	3.00861	3.0955	1.43193	0.0868868	1.25139
Csa14g063960_1	Csa14g063960	AT1G53390	P-loop containing nucleoside triphosphate hydrolases superfamily protein | chr1:19918197-19923579 FORWARD LENGTH=3330								0.0187757	1	1	0.0447671	2.1146	4.38653	2.92339	no	5.0019	11.4618	18.0687	yes	3.4462	4.70646	4.04301	no	2.08032	3.04103	3.54172	no	yes	3.14151	11.5108	4.06522	2.88769	1.65146	3.52491	2.02333	1.52992	1.995	-0.493418	1.87346
Csa19g023520_1	Csa19g023520	AT3G16670	Pollen Ole e 1 allergen and extensin family protein | chr3:5681500-5682111 FORWARD LENGTH=465								1.77e-19	1	0.0129709	4.6e-07	13.443	8.1144	10.4107	yes	72.6784	84.2208	73.8199	yes	39.4867	18.4403	22.5033	yes	15.3897	32.1705	24.3834	yes	yes	10.656	76.9063	26.8101	23.9812	3.4136	6.26503	4.7447	4.58383	1.6812	-0.160872	2.85143
Csa20g036080_1	Csa20g036080	AT5G22430	Pollen Ole e 1 allergen and extensin family protein | chr5:7433913-7434646 FORWARD LENGTH=519								0.0001392	1	0.586018	4.65e-07	10.4521	15.1418	11.6933	yes	30.3094	31.2649	37.6018	yes	6.69928	1.9655	6.24754	no	6.35205	11.3559	6.12951	yes	yes	12.4291	33.0587	4.97077	7.94583	3.63565	5.04696	2.31347	2.9902	2.05676	0.676729	1.41131
Csa15g005710_1	Csa15g005710	AT3G04720	PR4, HEL, PR-4 | pathogenesis-related 4 | chr3:1285691-1286531 REVERSE LENGTH=639								0.000550017	1	1	5.49e-07	7.72971	5.75026	8.47643	yes	20.09	21.4967	26.3593	yes	5.04398	1.97885	1.6682	no	3.46948	3.3204	4.38081	no	yes	7.3188	22.6487	2.89701	3.72356	2.87161	4.50135	1.53457	1.89668	2.60467	0.362119	1.62975
Csa09g051500_1	Csa09g051500	AT3G49110	PRX33, PRXCA, ATPRX33, ATPCA | peroxidase CA | chr3:18200713-18202891 FORWARD LENGTH=1065								0.0257062	1	1	0.000691374	1.55257	2.18919	2.83663	no	5.6578	11.5025	10.3851	yes	1.2448	1.43476	0.464908	no	0.364012	1.01696	0.65938	no	yes	2.1928	9.1818	1.04815	0.680118	1.13277	3.19878	0.0678518	-0.556144	3.75492	-0.623995	2.066
Csa13g054850_1	Csa13g054850	AT4G02380	SAG21, AtLEA5 | senescence-associated gene 21 | chr4:1046414-1046807 REVERSE LENGTH=294								0.000335987	1	1	1.42e-06	6.74257	5.9373	7.38785	yes	18.6752	20.61	27.4211	yes	7.3477	5.49789	2.90317	no	3.29344	4.26624	3.79005	no	yes	6.68924	22.2354	5.24958	3.78324	2.74184	4.47479	2.3922	1.91962	2.55517	-0.472581	1.73295
Csa14g014080_1	Csa14g014080	AT1G11330	S-locus lectin protein kinase family protein | chr1:3810372-3813416 FORWARD LENGTH=2529								0.00135753	1	1	0.0130127	7.30575	8.66437	7.7806	yes	16.1284	19.086	33.0733	yes	7.05289	8.46547	6.95218	yes	6.37897	8.09479	8.86221	yes	yes	7.91691	22.7626	7.49018	7.77866	2.98494	4.50859	2.905	2.95952	1.54907	0.0545207	1.52365
Csa05g095290_2	Csa05g095290	AT3G62960	Thioredoxin superfamily protein | chr3:23268780-23269088 FORWARD LENGTH=309								1.89e-06	1	1	0.0060571	2.06725	1.12847	0.524096	no	6.94778	14.7977	25.7106	yes	2.70237	1.2459	2.60171	no	2.72195	3.6363	4.00811	no	yes	1.23994	15.8187	2.18333	3.45545	0.310268	3.98356	1.12653	1.78888	2.19468	0.662347	3.67329
Csa16g001660_2	Csa16g001660	AT3G62960	Thioredoxin superfamily protein | chr3:23268780-23269088 FORWARD LENGTH=309								2.53e-05	1	1	0.0141455	1.3503	1.47798	0.612395	no	5.38461	11.0229	21.9385	yes	2.3785	1.24784	0.988386	no	2.46236	2.08111	3.05854	no	yes	1.14689	12.782	1.53824	2.534	0.197729	3.67604	0.621282	1.34142	2.33462	0.720136	3.47831
Csa07g001660_2	Csa07g001660	AT3G62960	Thioredoxin superfamily protein | chr3:23268780-23269088 FORWARD LENGTH=309								1.67e-05	1	1	0.0292518	2.87808	1.98544	1.06554	no	8.45008	13.3973	27.2415	yes	5.24445	2.27974	1.64158	no	4.15049	4.09252	4.36547	no	yes	1.97635	16.363	3.05525	4.20283	0.982841	4.03236	1.61129	2.07136	1.961	0.460069	3.04952
Csa07g001660_1	Csa07g001660	AT3G62960	Thioredoxin superfamily protein | chr3:23268780-23269088 FORWARD LENGTH=309								3.89e-05	1	1	0.00126246	4.93386	2.64725	1.46512	no	11.477	14.6665	29.7288	yes	7.24233	1.01322	2.18877	no	2.27608	4.22454	4.36547	no	yes	3.01541	18.6241	3.48144	3.62203	1.59235	4.2191	1.79968	1.8568	2.3623	0.0571145	2.62675
Csa02g055100_1	Csa02g055100	AT5G41700	UBC8, ATUBC8 | ubiquitin conjugating enzyme 8 | chr5:16676072-16677223 FORWARD LENGTH=450								0.00329819	1	1	0.0274331	4.509	4.00912	3.54736	no	13.5019	15.7603	21.2773	yes	0.391252	7.54002	0.285756	no	1.25854	10.4792	0.759915	no	yes	4.02182	16.8465	2.73901	4.16589	2.00785	4.07438	1.45365	2.05862	2.01575	0.604969	2.06653
Csa17g027110_1	Csa17g027110	AT1G21230	WAK5 | wall associated kinase 5 | chr1:7429980-7432346 FORWARD LENGTH=2202								0.00298702	1	1	0.00344072	13.8851	16.0712	14.833	yes	26.8429	30.2586	42.6033	yes	11.9838	14.7015	13.0643	yes	10.8305	14.7643	13.8512	yes	yes	14.9298	33.2349	13.2499	13.1487	3.90012	5.05463	3.72791	3.71685	1.33778	-0.0110622	1.15451
Csa02g063020_1	Csa02g063020		No Hit								2.3e-18	1	1	6.36e-17	6.53298	6.99157	6.57781	yes	53.9448	49.6607	44.1497	yes	8.31163	7.28822	12.5131	yes	8.5095	2.6079	8.93614	no	yes	6.70079	49.2517	9.37097	6.68451	2.74433	5.6221	3.2282	2.74082	2.88128	-0.487375	2.87777
Csa18g020490_1	Csa18g020490		No Hit								1.09e-10	1	1	1.8e-12	6.37179	16.8473	9.13627	yes	39.3149	72.9813	92.3478	yes	8.94594	11.9697	7.29835	yes	4.18379	6.74142	11.867	no	yes	10.7851	68.2147	9.40465	7.5974	3.43097	6.09201	3.23337	2.92551	3.1665	-0.307867	2.66104

## Sheet: down specificalliy in CO46
Transcript	Gene	AGI	Description from TAIR	hormone	function.	process	role	TF_Family	short_name	Function	FDR p-value CO46 pre- vs CO46 post-acclimation	FDR p-value Joelle pre- vs Joelle post-acclimation	FDR p-value CO46 pre- vs Joelle pre-acclimation	FDR p-value CO46 post- vs Joelle post-acclimation	FPKM value CO46 pre-acclimation rep1	FPKM value CO46 pre-acclimation rep2	FPKM value CO46 pre-acclimation rep3	FPKM >5 for CO46 pre-acclimationo	FPKM value CO46 post-acclimationo rep1	FPKM value CO46 post-acclimationo rep2	FPKM value CO46 post-acclimationo rep3	FPKM >5 for CO46 post-acclimationo	FPKM value Joelle pre-acclimationo rep1	FPKM value Joelle pre-acclimationo rep2	FPKM value Joelle pre-acclimationo rep3	FPKM >5 for Joelle pre-acclimationo	FPKM value Joelle post-acclimationo rep1	FPKM value Joelle post-acclimationo rep2	FPKM value Joelle post-acclimationo rep3	FPKM >5 for Joelle post-acclimationo	FPKM >5 in at least one treatment	Ave exp CO46 pre-acclimation	Ave exp CO46 post-acclimation	Ave exp Joelle pre-acclimation	Ave exp Joelle post-acclimation	Log2 exp CO46 pre-acclimation	Log2 exp CO46 post-acclimation	Log2 exp Joelle pre-acclimation	Log2 exp Joelle post-acclimation	Log2 diff Joelle post vs CO46 post (<-1)	Log2 diff CO46 pre vs post (less than |0.75|)	log2 diff Joelle pre vs post (<-1)
Csa13g036170_1	Csa13g036170	AT5G27700	Ribosomal protein S21e | chr5:9807541-9808048 REVERSE LENGTH=249								5.62e-07	1	1	8.64e-06	64.1342	64.5546	58.6085	yes	24.1402	32.8526	20.4114	yes	91.2639	55.1267	59.0769	yes	61.0117	54.3144	53.6236	yes	yes	62.4324	25.8014	68.4892	56.3166	5.96422	4.68938	6.0978	5.81549	-1.12611	0.282316	-1.27485
Csa09g060040_1	Csa09g060040	AT1G66100	Plant thionin | chr1:24605876-24606473 REVERSE LENGTH=405								1.6e-07	0.689441	1.05e-09	2.51e-24	1149.52	1107.4	1035.95	yes	602.24	380.035	334.785	yes	3719.6	3327.92	2606.29	yes	2439.74	2057.21	2318.31	yes	yes	1097.63	439.02	3217.94	2271.75	10.1002	8.77814	11.6519	11.1496	-2.37145	0.502332	-1.32203
Csa07g053640_1	Csa07g053640	AT2G23610	ATMES3, MES3 | methyl esterase 3 | chr2:10044410-10046403 REVERSE LENGTH=792								1.08e-05	0.718554	1	0.00311615	26.0878	31.8506	31.0403	yes	11.4247	14.1817	5.48272	yes	34.5317	30.3248	38.2131	yes	21.5851	24.9714	24.389	yes	yes	29.6596	10.3631	34.3565	23.6485	4.89043	3.37338	5.10251	4.56368	-1.1903	0.538837	-1.51705
Csa05g052170_1	Csa05g052170	AT1G66100	Plant thionin | chr1:24605876-24606473 REVERSE LENGTH=405								5.73e-10	1	1	4.39e-11	1468.18	1241.8	1272.46	yes	451.861	202.867	188.856	yes	1983.39	1776.37	1220.21	yes	1551.02	1455.35	1222.16	yes	yes	1327.48	281.195	1659.99	1409.51	10.3745	8.13543	10.697	10.461	-2.32555	0.235982	-2.23905
Csa13g026120_1	Csa13g026120	AT1G66100	Plant thionin | chr1:24605876-24606473 REVERSE LENGTH=405								0.0142087	1	1	0.00975095	833.588	583.008	506.04	yes	193.18	69.1141	78.2444	yes	1335.44	69.1401	33.6965	yes	941.594	374.947	881.864	yes	yes	640.879	113.513	479.426	732.802	9.32391	6.82671	8.90516	9.51728	-2.69057	-0.612116	-2.49719
Csa05g041300_1	Csa05g041300	AT1G66100	Plant thionin | chr1:24605876-24606473 REVERSE LENGTH=405								1.22e-06	1	1	0.000260128	836.481	698.944	742.567	yes	246.28	98.4477	51.4701	yes	706.213	773.16	407.186	yes	570.719	559.326	471.134	yes	yes	759.331	132.066	628.853	533.726	9.56858	7.04512	9.29658	9.05996	-2.01484	0.236622	-2.52347
Csa05g006920_1	Csa05g006920	AT2G43530	Scorpion toxin-like knottin superfamily protein | chr2:18070104-18070523 FORWARD LENGTH=258								9.18e-07	1	1	3.16e-05	67.5393	51.3698	33.2836	yes	12.1488	2.95314	0.496047	no	82.6279	57.2869	45.6431	yes	60.9331	14.7441	43.8795	yes	yes	50.7309	5.19932	61.8526	39.8522	5.66479	2.37832	5.95076	5.31659	-2.93826	0.634175	-3.28647
Csa08g016070_1	Csa08g016070	AT5G36910	THI2.2 | thionin 2.2 | chr5:14562053-14562673 REVERSE LENGTH=405								2.43e-10	1	1	3.78e-10	107.664	77.3646	44.8225	yes	0.262803	0.0734647	0.123401	no	163.206	64.7241	40.3348	yes	107.41	0.412634	124.926	no	yes	76.617	0.153223	89.4216	77.5826	6.25959	-2.7063	6.48255	6.27766	-8.98396	0.204889	-8.96589

## Sheet: off in CO46
Transcript	Gene	AGI	Description from TAIR	hormone	function.	process	role	TF_Family	short_name	Function	FDR p-value CO46 pre- vs CO46 post-acclimation	FDR p-value Joelle pre- vs Joelle post-acclimation	FDR p-value CO46 pre- vs Joelle pre-acclimation	FDR p-value CO46 post- vs Joelle post-acclimation	FPKM value CO46 pre-acclimation rep1	FPKM value CO46 pre-acclimation rep2	FPKM value CO46 pre-acclimation rep3	FPKM >5 for CO46 pre-acclimation	FPKM value CO46 post-acclimation rep1	FPKM value CO46 post-acclimation rep2	FPKM value CO46 post-acclimation rep3	FPKM >5 for CO46 post-acclimation	FPKM value Joelle pre-acclimation rep1	FPKM value Joelle pre-acclimation rep2	FPKM value Joelle pre-acclimation rep3	FPKM >5 for Joelle pre-acclimation	FPKM value Joelle post-acclimation rep1	FPKM value Joelle post-acclimation rep2	FPKM value Joelle post-acclimation rep3	FPKM >5 for Joelle post-acclimation	FPKM >5 in at least one treatment	Ave exp CO46 pre-acclimation	Ave exp CO46 post-acclimation	Ave exp Joelle pre-acclimation	Ave exp Joelle post-acclimation	Log2 exp CO46 pre-acclimation	Log2 exp CO46 post-acclimation	Log2 exp Joelle pre-acclimation	Log2 exp Joelle post-acclimation
Csa00545s020_1	Csa00545s020	AT4G04470	PMP22 | Peroxisomal membrane 22 kDa (Mpv17/PMP22) family protein | chr4:2227963-2229226 REVERSE LENGTH=573								1	1	0.00105518	0.000456446	0	0.0977127	0	no	0	0	0	no	7.19003	5.98382	6.36218	yes	5.93028	6.72456	6.76762	yes	yes	0.0325709	0	6.51201	6.47416	-4.94027	#NUM	2.7031	2.69469
Csa02g030650_1	Csa02g030650	AT5G13490	AAC2 | ADP/ATP carrier 2 | chr5:4336034-4337379 FORWARD LENGTH=1158								1	1	3.77e-07	1.24e-05	0	0	0	no	0	0	0	no	11.1874	11.5333	9.44333	yes	9.734	7.65904	7.37355	yes	yes	0	0	10.7213	8.25553	#NUM	#NUM	3.42241	3.04536
Csa04g035770_1	Csa04g035770		No Hit								1	1	0.0207016	3.14e-06	0	0	0	no	0	0	0	no	5.49409	4.99613	3.985	no	8.20667	9.49413	9.53765	yes	yes	0	0	4.82507	9.07948	#NUM	#NUM	2.27055	3.18261
Csa07g049730_1	Csa07g049730	AT5G54710	Ankyrin repeat family protein | chr5:22227665-22230500 REVERSE LENGTH=1797								1	1	0.000158987	0.0052857	0	0	0	no	0	0	0	no	7.81038	7.84164	6.57799	yes	4.3996	3.36667	7.47721	no	yes	0	0	7.41001	5.08116	#NUM	#NUM	2.88947	2.34516
Csa07g058130_1	Csa07g058130		No Hit								1	1	1.56e-05	8.54e-08	0	0	0.0682913	no	0	0	0	no	10.3717	7.20812	8.7675	yes	9.74794	9.34103	13.8774	yes	yes	0.0227638	0	8.78246	10.9888	-5.45712	#NUM	3.13462	3.45796
Csa08g048780_1	Csa08g048780		No Hit								1	1	0.00194758	0.000456446	0	0	0	no	0	0	0	no	6.57481	6.71351	5.26929	yes	6.71851	6.2981	6.17074	yes	yes	0	0	6.18587	6.39578	#NUM	#NUM	2.62898	2.67712
Csa10g041020_1	Csa10g041020	AT5G37500	GORK | gated outwardly-rectifying K+ channel | chr5:14889758-14894883 REVERSE LENGTH=2463								1	0.00519574	1	1.97e-05	0	0.0246432	0	no	0	0.0525118	0	no	1.76684	0	1.65548	no	10.0207	5.53024	8.91329	yes	yes	0.00821441	0.0175039	1.14077	8.15473	-6.92763	-5.83618	0.190012	3.02764
Csa11g081300_1	Csa11g081300	AT3G48680	GAMMA CAL2 | gamma carbonic anhydrase-like 2 | chr3:18035107-18036773 FORWARD LENGTH=771								1	0.984625	0.0121242	1.05e-06	0	0.104263	0	no	0	0	0	no	4.91798	5.78637	4.95682	no	7.69887	11.647	9.74305	yes	yes	0.0347544	0	5.22039	9.6963	-4.84666	#NUM	2.38416	3.27743
Csa12g055360_1	Csa12g055360		No Hit								1	0.0882294	8.8e-18	8.42e-30	0	0	0	no	0	0	0	no	24.9423	21.876	22.664	yes	37.1268	37.2288	34.1962	yes	yes	0	0	23.1608	36.1839	#NUM	#NUM	4.53361	5.17728
Csa13g001000_1	Csa13g001000	AT5G01920	STN8 | Protein kinase superfamily protein | chr5:359154-360867 FORWARD LENGTH=1488								1	1	3.78e-12	1.25e-08	0.0519005	0	0	no	0	0.10681	0	no	16.503	14.6285	19.064	yes	10.8502	13.0484	11.2967	yes	yes	0.0173002	0.0356033	16.7318	11.7318	-5.85307	-4.81184	4.06452	3.55235
Csa14g035070_1	Csa14g035070	AT1G27510	Protein of unknown function (DUF3506) | chr1:9554945-9558293 REVERSE LENGTH=1956								1	1	2.84e-05	3.6e-06	0	0	0	no	0	0	0	no	8.18656	8.62291	8.33632	yes	9.56563	8.23915	9.17335	yes	yes	0	0	8.38193	8.99271	#NUM	#NUM	3.06728	3.16876
Csa14g039170_1	Csa14g039170	AT1G31190	IMPL1 | myo-inositol monophosphatase like 1 | chr1:11144861-11146800 FORWARD LENGTH=1116								1	1	5.27e-09	4.75e-08	0	0	0	no	0	0	0.142737	no	13.9948	12.6685	12.5293	yes	6.61539	13.8415	13.5031	yes	yes	0	0.047579	13.0642	11.32	#NUM	-4.39353	3.70754	3.5008
Csa15g008610_1	Csa15g008610		No Hit								1	1	1.32e-07	5.65e-06	0	0	0	no	0	0.116967	0	no	28.3773	28.9929	26.3231	yes	27.3177	0	24.5006	no	yes	0	0.0389891	27.8978	17.2727	#NUM	-4.68078	4.80208	4.11043
Csa15g017400_1	Csa15g017400	AT3G13360	WIP3 | WPP domain interacting protein 3 | chr3:4338472-4339982 REVERSE LENGTH=1380								1	1	1.54e-05	4.22e-05	0	0	0	no	0	0	0	no	8.35784	8.5403	9.25848	yes	7.52901	7.94943	7.74846	yes	yes	0	0	8.71888	7.7423	#NUM	#NUM	3.12414	2.95276
Csa17g024520_1	Csa17g024520	AT1G18710	AtMYB47, MYB47 | myb domain protein 47 | chr1:6450781-6452986 FORWARD LENGTH=804					MYB	AtMYB47		1	0.0012674	0.0214539	3.38e-12	0	0	0.0463325	no	0	0	0.0412012	no	4.2568	6.96108	3.6166	no	16.8598	16.4407	14.629	yes	yes	0.0154442	0.0137337	4.94482	15.9765	-6.01679	-6.18613	2.30592	3.99788
Csa17g039560_1	Csa17g039560		No Hit								1	1	2.84e-05	3.62e-06	0.0706125	0	0	no	0	0	0.122048	no	7.78454	10.1797	7.68251	yes	8.76071	9.45456	8.39702	yes	yes	0.0235375	0.0406827	8.54891	8.87076	-5.4089	-4.61944	3.09574	3.14906
Csa17g050280_1	Csa17g050280		No Hit								1	1	3.78e-07	4.5e-08	0	0	0.0662049	no	0	0.140196	0	no	9.49626	10.0097	13.3274	yes	12.9773	9.90871	10.6326	yes	yes	0.0220683	0.046732	10.9445	11.1729	-5.50188	-4.41945	3.45213	3.48193
Csa17g090160_1	Csa17g090160	AT3G58010	PGL34 | plastoglobulin 34kD | chr3:21475949-21477463 REVERSE LENGTH=927								1	0.270973	1	0.00156755	0	0	0	no	0	0.044319	0	no	1.72663	1.8309	1.71963	no	6.39554	5.10305	5.44192	yes	yes	0	0.014773	1.75905	5.64684	#NUM	-6.08089	0.814799	2.49744
Csa20g041040_1	Csa20g041040	AT5G24520	TTG1, TTG, URM23, ATTTG1 | Transducin/WD40 repeat-like superfamily protein | chr5:8371708-8372733 REVERSE LENGTH=1026								1	1	2.02e-07	7.91e-11	0	0	0	no	0	0	0	no	12.4861	9.5212	11.1696	yes	14.303	15.053	13.6087	yes	yes	0	0	11.059	14.3216	#NUM	#NUM	3.46715	3.84012
Csa20g082270_1	Csa20g082270	AT3G13222	GIP1 | GBF-interacting protein 1 | chr3:4251287-4254206 REVERSE LENGTH=1704								1	1	0.0205816	0.000456446	0	0	0	no	0.0297707	0.0332887	0.027958	no	5.09916	5.14213	4.94053	no	6.25757	6.07668	6.56063	yes	yes	0	0.0303391	5.06061	6.29829	#NUM	-5.04268	2.33931	2.65496

## Sheet: off in Joelle
Transcript	Gene	AGI	Description from TAIR	hormone	function.	process	role	TF_Family	short_name	Function	FDR p-value CO46 pre- vs CO46 post-acclimation	FDR p-value Joelle pre- vs Joelle post-acclimation	FDR p-value CO46 pre- vs Joelle pre-acclimation	FDR p-value CO46 post- vs Joelle post-acclimation	FPKM value CO46 pre-acclimation rep1	FPKM value CO46 pre-acclimation rep2	FPKM value CO46 pre-acclimation rep3	FPKM >5 for CO46 pre-acclimation	FPKM value CO46 post-acclimation rep1	FPKM value CO46 post-acclimation rep2	FPKM value CO46 post-acclimation rep3	FPKM >5 for CO46 post-acclimation	FPKM value Joelle pre-acclimation rep1	FPKM value Joelle pre-acclimation rep2	FPKM value Joelle pre-acclimation rep3	FPKM >5 for Joelle pre-acclimation	FPKM value Joelle post-acclimation rep1	FPKM value Joelle post-acclimation rep2	FPKM value Joelle post-acclimation rep3	FPKM >5 for Joelle post-acclimation	FPKM >5 in at least one treatment	Ave exp CO46 pre-acclimation	Ave exp CO46 post-acclimation	Ave exp Joelle pre-acclimation	Ave exp Joelle post-acclimation	Log2 exp CO46 pre-acclimation	Log2 exp CO46 post-acclimation	Log2 exp Joelle pre-acclimation	Log2 exp Joelle post-acclimation
Csa07g062860_1	Csa07g062860	AT1G61680	TPS14, ATTPS14 | terpene synthase 14 | chr1:22772455-22774687 REVERSE LENGTH=1710								0.035649	1	0.00022344	3e-13	7.42885	8.21401	7.92813	yes	16.3242	27.9335	13.8302	yes	0	0	0	no	0.0339127	0	0	no	yes	7.857	19.3626	0	0.0113042	2.97398	4.2752	#NUM!	-6.46699
Csa08g007640_1	Csa08g007640	AT5G15500	Ankyrin repeat family protein | chr5:5031791-5033443 REVERSE LENGTH=1374								0.0264846	1	1.82e-49	3.77e-31	56.0637	75.5519	62.359	yes	39.0798	49.3039	44.4669	yes	0	0	0	no	0	0	0	no	yes	64.6582	44.2835	0	0	6.01476	5.4687	#NUM!	#NUM!
Csa08g043190_1	Csa08g043190		No Hit								1	1	4.86e-16	5.95e-11	28.3371	15.4531	22.8967	yes	14.3829	16.5598	16.7938	yes	0	0.128577	0	no	0	0	0	no	yes	22.229	15.9121	0.0428591	0	4.47437	3.99206	-4.54426	#NUM!
Csa08g043430_1	Csa08g043430		No Hit								0.0423329	1	1.08e-07	1.7e-17	11.894	11.8485	11.1953	yes	23.6129	23.4077	25.4457	yes	0	0	0	no	0	0	0	no	yes	11.646	24.1554	0	0	3.54176	4.59428	#NUM!	#NUM!
Csa08g043990_1	Csa08g043990	AT1G66100	Plant thionin | chr1:24605876-24606473 REVERSE LENGTH=405								1.26e-15	1	7.2e-62	1.52e-22	173.731	249.298	173.21	yes	48.635	25.7127	52.5302	yes	0	0	0	no	0	0	0	no	yes	198.746	42.2926	0	0	7.63478	5.40233	#NUM!	#NUM!
Csa08g055860_1	Csa08g055860	AT3G62210	EDA32 | Putative endonuclease or glycosyl hydrolase | chr3:23026910-23028113 REVERSE LENGTH=840								1	1	1.29e-06	0.00167971	10.6119	10.9079	9.91511	yes	6.71965	5.4773	7.0772	yes	0	0	0	no	0	0	0	no	yes	10.4783	6.42472	0	0	3.38933	2.68363	#NUM!	#NUM!
Csa09g016320_1	Csa09g016320	AT1G10980	Lung seven transmembrane receptor family protein | chr1:3667531-3669821 REVERSE LENGTH=1551								1	1	6.94e-07	5.49e-10	9.90572	12.233	9.94241	yes	10.9089	15.0387	18.5246	yes	0	0	0	no	0	0	0	no	yes	10.6937	14.8241	0	0	3.41869	3.88987	#NUM!	#NUM!
Csa09g016320_2	Csa09g016320	AT1G10980	Lung seven transmembrane receptor family protein | chr1:3667531-3669821 REVERSE LENGTH=1551								1	1	2.18e-07	8.97e-11	10.5553	9.56681	13.73	yes	10.7595	17.2109	19.6473	yes	0.147953	0	0	no	0	0	0	no	yes	11.284	15.8726	0.0493175	0	3.49621	3.98846	-4.34176	#NUM!
Csa09g019680_1	Csa09g019680	AT1G14610	TWN2, VALRS | valyl-tRNA synthetase / valine--tRNA ligase (VALRS) | chr1:5008502-5014486 REVERSE LENGTH=3327								1	1	0.619008	0.00290461	3.16575	2.73896	3.07661	no	5.21958	6.24358	5.81373	yes	0	0.0609486	0	no	0	0	0	no	yes	2.99377	5.75897	0.0203162	0	1.58196	2.52581	-5.62122	#NUM!
Csa09g022730_1	Csa09g022730	AT5G42740	Sugar isomerase (SIS) family protein | chr5:17136080-17140622 FORWARD LENGTH=1683								1	1	0.00029589	0.000853432	5.68187	6.51638	10.0084	yes	5.96398	6.30334	7.36549	yes	0	0	0	no	0	0	0	no	yes	7.40221	6.54427	0	0	2.88796	2.71023	#NUM!	#NUM!
Csa09g039430_1	Csa09g039430		No Hit								0.691378	1	2.6e-06	2.14e-12	11.1207	8.48883	10.919	yes	13.8208	15.6113	24.1752	yes	0	0	0	no	0	0	0	no	yes	10.1762	17.8691	0	0	3.34712	4.15939	#NUM!	#NUM!
Csa09g070290_1	Csa09g070290	AT3G61100	Putative endonuclease or glycosyl hydrolase | chr3:22610574-22611266 REVERSE LENGTH=501								1	1	8.4e-06	1.93e-06	9.38431	9.30175	9.42006	yes	9.20398	9.59282	12.005	yes	0	0	0	no	0	0	0	no	yes	9.36871	10.2673	0	0	3.22785	3.35998	#NUM!	#NUM!
Csa11g026530_1	Csa11g026530		No Hit								1	1	0.0116744	2.05e-05	5.51466	4.46051	5.9623	no	8.05627	9.15016	9.35293	yes	0.0628051	0	0	no	0	0	0.0731904	no	yes	5.31249	8.85312	0.020935	0.0243968	2.40939	3.14619	-5.57794	-5.35716
Csa11g087900_1	Csa11g087900		No Hit								1	1	2.25e-35	9.8e-42	69.2561	148.303	98.5641	yes	107.653	193.64	192.445	yes	0	0	0.129453	no	0	0	0.137703	no	yes	105.374	164.579	0.043151	0.0459009	6.71938	7.36264	-4.53446	-4.44533
Csa13g014810_1	Csa13g014810		No Hit								0.327168	1	0.071669	3.89e-07	7.48656	4.35679	1.49246	no	7.86103	8.78998	16.5067	yes	0	0	0	no	0	0	0	no	yes	4.44527	11.0526	0	0	2.15227	3.46631	#NUM!	#NUM!
Csa13g014810_2	Csa13g014810		No Hit								5.31e-15	1	1.84e-16	4.09e-55	20.4438	20.1675	25.9705	yes	71.6247	72.726	77.3595	yes	0	0	0	no	0	0	0	no	yes	22.1939	73.9034	0	0	4.47209	6.20757	#NUM!	#NUM!
Csa14g049690_1	Csa14g049690	AT2G07760	Zinc knuckle (CCHC-type) family protein | chr2:3584420-3586278 REVERSE LENGTH=1593								0.840408	1	0.00386505	8.93e-08	7.59991	5.76272	5.18844	yes	10.1438	9.43596	16.3384	yes	0	0	0	no	0	0	0	no	yes	6.18369	11.9727	0	0	2.62847	3.58168	#NUM!	#NUM!
Csa14g069160_1	Csa14g069160	AT1G54360	TAF6B | TBP-ASSOCIATED FACTOR 6B | chr1:20290600-20293160 FORWARD LENGTH=1584								1	1	0.00194758	0.000853432	8.13849	5.81428	5.30899	yes	5.64268	6.42421	7.9005	yes	0	0	0	no	0	0	0	no	yes	6.42059	6.6558	0	0	2.68271	2.73461	#NUM!	#NUM!
Csa15g046820_1	Csa15g046820		No Hit								1	1	4.92e-09	5.67e-07	11.114	15.5687	13.6229	yes	8.01617	12.2604	12.2007	yes	0	0	0	no	0	0	0	no	yes	13.4352	10.8257	0	0	3.74794	3.43639	#NUM!	#NUM!
Csa15g069890_1	Csa15g069890	AT1G60610	SBP (S-ribonuclease binding protein) family protein | chr1:22327999-22329186 REVERSE LENGTH=1023								1	1	0.00210828	7.86e-05	5.36687	7.49262	6.19692	yes	8.01947	7.87359	8.6333	yes	0	0	0	no	0	0	0	no	yes	6.35214	8.17545	0	0	2.66724	3.0313	#NUM!	#NUM!
Csa16g030820_1	Csa16g030820	AT1G69460	emp24/gp25L/p24 family/GOLD family protein | chr1:26112054-26113160 REVERSE LENGTH=645								1	1	3.28e-08	1.94e-06	10.7792	13.8625	12.5382	yes	10.9987	9.31006	10.0394	yes	0	0	0.111494	no	0	0	0	no	yes	12.3933	10.1161	0.0371648	0	3.63149	3.33858	-4.74992	#NUM!
Csa16g044920_1	Csa16g044920	AT2G23230	Terpenoid cyclases/Protein prenyltransferases superfamily protein | chr2:9892716-9895400 FORWARD LENGTH=1821								6.95e-06	1	1.67e-42	7.3e-71	67.6453	60.8541	43.3364	yes	110.537	107.414	111.471	yes	0	0	0	no	0	0	0	no	yes	57.2786	109.808	0	0	5.83992	6.77883	#NUM!	#NUM!
Csa17g065780_1	Csa17g065780		No Hit								0.000669143	1	1	5.67e-06	1.12569	1.08717	1.27632	no	10.4454	8.68738	8.75546	yes	0	0	0	no	0	0	0	no	yes	1.16306	9.29607	0	0	0.217924	3.21662	#NUM!	#NUM!
Csa19g007230_1	Csa19g007230		No Hit								1	1	0.117775	0.000244258	4.26692	3.86769	4.28576	no	7.01961	7.55479	7.66343	yes	0	0	0	no	0	0	0	no	yes	4.14012	7.41261	0	0	2.04967	2.88998	#NUM!	#NUM!
Csa20g032040_1	Csa20g032040	AT5G52820	WD-40 repeat family protein / notchless protein, putative | chr5:21401423-21404203 FORWARD LENGTH=1422								1	1	3.11e-15	5.06e-10	20.3918	21.3353	20.548	yes	15.6679	14.5939	14.0643	yes	0	0	0	no	0	0	0	no	yes	20.7584	14.7754	0	0	4.37562	3.88512	#NUM!	#NUM!

## Sheet: header key and description
Transcript	Transcript name based on annotation in the reference genome
Gene	Gene name based on annotation in the reference genome
AGI	The arabidopsis gene with the highest similarity to the trasncript protein sequence by blastX
Description from TAIR	Description of the function of the gene based on the most similar arabidopsis gene annotation
hormone	Hormone associated with this gene based on the arabidopsis annotation and as manually annotated in Howe et al. (2015) Extensive Transcriptome Changes During Natural Onset and Release of Vegetative Bud Dormancy in Populus. Frontiers in Plant Biology 6: 00989. DOI=10.3389/fpls.2015.00989
function.	fnctional role of the hormone-associateds gene based on the arabidopsis annotation and as manually annotated in Howe et al. (2015) Extensive Transcriptome Changes During Natural Onset and Release of Vegetative Bud Dormancy in Populus. Frontiers in Plant Biology 6: 00989. DOI=10.3389/fpls.2015.00989
process	The hormone process associated with this gene based on the arabidopsis annotation and as manually annotated in Howe et al. (2015) Extensive Transcriptome Changes During Natural Onset and Release of Vegetative Bud Dormancy in Populus. Frontiers in Plant Biology 6: 00989. DOI=10.3389/fpls.2015.00989
role	The role this hormone associated gene plays based on the arabidopsis annotation and as manually annotated in Howe et al. (2015) Extensive Transcriptome Changes During Natural Onset and Release of Vegetative Bud Dormancy in Populus. Frontiers in Plant Biology 6: 00989. DOI=10.3389/fpls.2015.00989
TF_Family	The transcription family this gene is associated with based on the plant transcription factor database (http://planttfdb.cbi.pku.edu.cn/)
short_name	The short name of the transcription factor based on the plant transcription factor database (http://planttfdb.cbi.pku.edu.cn/)
Function	The function of the transcription factor based on the plant transcription factor database (http://planttfdb.cbi.pku.edu.cn/)
FDR p-value CO46 pre- vs CO46 post-acclimation	False Discovery rate p-value derived from analysis of the FPKM using the program CLC genomics for the pair-wise difference between CO46 pre-acclimation verses post acclimation
FDR p-value Joelle pre- vs Joelle post-acclimation	False Discovery rate p-value derived from analysis of the FPKM using the program CLC genomics for the pair-wise difference between Joelle pre-acclimation verses post acclimation
FDR p-value CO46 pre- vs Joelle pre-acclimation	False Discovery rate p-value derived from analysis of the FPKM using the program CLC genomics for the pair-wise difference between CO46 pre-acclimation verses Joelle pre-acclimation
FDR p-value CO46 post- vs Joelle post-acclimation	False Discovery rate p-value derived from analysis of the FPKM using the program CLC genomics for the pair-wise difference between CO46 post-acclimation verses Joelle post-acclimation
FPKM value CO46 pre-acclimation rep1	FPKM value determined using program CLC genomics for rep 1 of CO46 pre-acclimation
FPKM value CO46 pre-acclimation rep2	FPKM value determined using program CLC genomics for rep 2 of CO46 pre-acclimation
FPKM value CO46 pre-acclimation rep3	FPKM value determined using program CLC genomics for rep 3 of CO46 pre-acclimation
FPKM >5 for CO46 pre-acclimation	"Yes" if the FPKM values for all three replicates of the CO46 pre-acclimation set were greater than 5, "No" if it was not
FPKM value CO46 post-acclimation rep1	FPKM value determined using program CLC genomics for rep 1 of CO46 post-acclimation
FPKM value CO46 post-acclimation rep2	FPKM value determined using program CLC genomics for rep 2 of CO46 post-acclimation
FPKM value CO46 post-acclimation rep3	FPKM value determined using program CLC genomics for rep 3 of CO46 post-acclimation
FPKM >5 for CO46 post-acclimation	Yes if the FPKM values for all three replicates of the CO46 post-acclimation set were greater than 5, "No" if it was not
FPKM value Joelle pre-acclimation rep1	FPKM value determined using program CLC genomics for rep 1 of Joelle pre-acclimation
FPKM value Joelle pre-acclimation rep2	FPKM value determined using program CLC genomics for rep 2 of Joelle pre-acclimation
FPKM value Joelle pre-acclimation rep3	FPKM value determined using program CLC genomics for rep 3 of Joelle pre-acclimation
FPKM >5 for Joelle pre-acclimation	"Yes" if the FPKM values for all three replicates of the Joelle pre-acclimation set were greater than 5, "No" if it was not
FPKM value Joelle post-acclimation rep1	FPKM value determined using program CLC genomics for rep 1 of Joelle post-acclimation
FPKM value Joelle post-acclimation rep2	FPKM value determined using program CLC genomics for rep 2 of Joelle post-acclimation
FPKM value Joelle post-acclimation rep3	FPKM value determined using program CLC genomics for rep 3 of Joelle post-acclimation
FPKM >5 for Joelle post-acclimation	Yes if the FPKM values for all three replicates of the Joelle post-acclimation set were greater than 5, "No" if it was not
FPKM >5 in at least one treatment	"Yes" if the FPKM value for all three replicates for any given treatment was > 5
Ave exp CO46 pre-acclimation	The mean expression in FPKM values from all three replicates of the designated treatment
Ave exp CO46 post-acclimation	The mean expression in FPKM values from all three replicates of the designated treatment
Ave exp Joelle pre-acclimation	The mean expression in FPKM values from all three replicates of the designated treatment
Ave exp Joelle post-acclimation	The mean expression in FPKM values from all three replicates of the designated treatment
Log2 exp CO46 pre-acclimation	The Log2 value of the mean expression in FPKM values from all three replicates of the designated treatment
Log2 exp CO46 post-acclimation	The Log2 value of the mean expression in FPKM values from all three replicates of the designated treatment
Log2 exp Joelle pre-acclimation	The Log2 value of the mean expression in FPKM values from all three replicates of the designated treatment
Log2 exp Joelle post-acclimation	The Log2 value of the mean expression in FPKM values from all three replicates of the designated treatment
